# Supplementary material for: Mycobacterium tuberculosis Pst/SenX3-RegX3 Regulates Membrane Vesicle Production Independently of ESX-5 Activity
Source: mBio. 2018 Jun 12;9(3):e00778-18. doi: 10.1128/mBio.00778-18 (PMC6016242; doi:10.1128/mBio.00778-18)
Supplement: TABLE S1 [file mbo003183934st1.xlsx]

## Sheet: Sheet1
MS/MS sample	Rv Number	Gene name	Protein name	Protein accession numbers	Database sources	Molecular weight (Da)	Identification probability	Unique peptides	Unique spectrum count	Total spectrum count	Percentage of total spectra	Sequence coverage (%)	Peptide sequence	Previous amino acid	Next amino acid	Best Peptide identification probability	Best SEQUEST XCorr score	Best SEQUEST DCn score	Number of identified +1H spectra	Number of identified +2H spectra	Number of identified +3H spectra	Number of identified +4H spectra	Number of enzymatic termini	Calculated +1H Peptide Mass (AMU)	Total TIC	Peptide start index	Peptide stop index	Star Category	Assigned	Other Proteins
75 kDa	Rv2992c	gltS	glutamyl-tRNA synthetase	gi|148662842|ref|YP_001284365.1|,gi|148824182|ref|YP_001288936.1|,gi|197738616|ref|YP_002159931.1|,gi|397674913|ref|YP_006516448.1|,gi|525675489|ref|YP_008227083.1|,gi|57117041|ref|YP_177915.1|	rs_myco_tuber1773_041514_cRAP123.fasta	53865.6	1	2	2	2	0.000598	0.0633	KADALNAEHIR	K	M	0.997	3.77	0.444	0	0	1	0	2	1237.66	89031.5	323	333	Empty	TRUE
75 kDa	Rv2992c	gltS	glutamyl-tRNA synthetase	gi|148662842|ref|YP_001284365.1|,gi|148824182|ref|YP_001288936.1|,gi|197738616|ref|YP_002159931.1|,gi|397674913|ref|YP_006516448.1|,gi|525675489|ref|YP_008227083.1|,gi|57117041|ref|YP_177915.1|	rs_myco_tuber1773_041514_cRAP123.fasta	53865.6	1	2	2	2	0.000598	0.0633	LLAAGEAYHAFSTPEEVEAR	R	H	0.991	2.93	0.189	0	0	1	0	2	2161.06	104213	101	120	Empty	TRUE
75 kDa	Rv1327c	glgE	glucanase GlgE	gi|148661116|ref|YP_001282639.1|,gi|148822550|ref|YP_001287304.1|,gi|197740041|ref|YP_002161355.1|,gi|397673170|ref|YP_006514705.1|,gi|525674063|ref|YP_008225435.1|,gi|57116849|ref|NP_215843.2|	rs_myco_tuber1773_041514_cRAP123.fasta	78640.3	0.998	2	2	2	0.000598	0.0271	TPGDPVTR	R	T	0.997	2.31	0.216	0	1	0	0	2	842.437	119863	185	192	Empty	TRUE
75 kDa	Rv1327c	glgE	glucanase GlgE	gi|148661116|ref|YP_001282639.1|,gi|148822550|ref|YP_001287304.1|,gi|197740041|ref|YP_002161355.1|,gi|397673170|ref|YP_006514705.1|,gi|525674063|ref|YP_008225435.1|,gi|57116849|ref|NP_215843.2|	rs_myco_tuber1773_041514_cRAP123.fasta	78640.3	0.998	2	2	2	0.000598	0.0271	VLPTPSEPQQR	R	V	0.997	2.24	0.392	0	1	0	0	2	1251.67	117685	80	90	Empty	TRUE
75 kDa	Rv1564c	treX	maltooligosyltrehalose synthase treX	gi|148822787|ref|YP_001287541.1|,gi|397673418|ref|YP_006514953.1|,gi|525674275|ref|YP_008225671.1|,gi|560879655|ref|WP_023637395.1|,gi|560886026|ref|WP_023643689.1|,gi|57116886|ref|YP_177821.1|	rs_myco_tuber1773_041514_cRAP123.fasta	81213	1	10	11	11	0.00329	0.187	ELHDVDRLSAFFDLVQQDPVVSQVK	R	L	0.997	3.44	0.421	0	0	0	1	2	2884.48	102654	371	395	Empty	TRUE
75 kDa	Rv1564c	treX	maltooligosyltrehalose synthase treX	gi|148822787|ref|YP_001287541.1|,gi|397673418|ref|YP_006514953.1|,gi|525674275|ref|YP_008225671.1|,gi|560879655|ref|WP_023637395.1|,gi|560886026|ref|WP_023643689.1|,gi|57116886|ref|YP_177821.1|	rs_myco_tuber1773_041514_cRAP123.fasta	81213	1	10	11	11	0.00329	0.187	GEPATLGEFASR	R	L	0.997	2.84	0.501	0	1	0	0	2	1234.61	267341	434	445	Empty	TRUE
75 kDa	Rv1564c	treX	maltooligosyltrehalose synthase treX	gi|148822787|ref|YP_001287541.1|,gi|397673418|ref|YP_006514953.1|,gi|525674275|ref|YP_008225671.1|,gi|560879655|ref|WP_023637395.1|,gi|560886026|ref|WP_023643689.1|,gi|57116886|ref|YP_177821.1|	rs_myco_tuber1773_041514_cRAP123.fasta	81213	1	10	11	11	0.00329	0.187	GIDNTAYYR	R	L	0.997	2.08	0.267	0	1	0	0	2	1072.51	395290	306	314	Empty	TRUE
75 kDa	Rv1564c	treX	maltooligosyltrehalose synthase treX	gi|148822787|ref|YP_001287541.1|,gi|397673418|ref|YP_006514953.1|,gi|525674275|ref|YP_008225671.1|,gi|560879655|ref|WP_023637395.1|,gi|560886026|ref|WP_023643689.1|,gi|57116886|ref|YP_177821.1|	rs_myco_tuber1773_041514_cRAP123.fasta	81213	1	10	11	11	0.00329	0.187	GMTQTHPSIPPELR	K	G	0.982	2.16	0.269	0	0	1	0	2	1579.79	139685	183	196	Empty	TRUE
75 kDa	Rv1564c	treX	maltooligosyltrehalose synthase treX	gi|148822787|ref|YP_001287541.1|,gi|397673418|ref|YP_006514953.1|,gi|525674275|ref|YP_008225671.1|,gi|560879655|ref|WP_023637395.1|,gi|560886026|ref|WP_023643689.1|,gi|57116886|ref|YP_177821.1|	rs_myco_tuber1773_041514_cRAP123.fasta	81213	1	10	11	11	0.00329	0.187	IPLDEVDGYVWHAYLPNITPGQR	R	Y	0.997	3.37	0.426	0	0	1	0	2	2653.34	80467.4	63	85	Empty	TRUE
75 kDa	Rv1564c	treX	maltooligosyltrehalose synthase treX	gi|148822787|ref|YP_001287541.1|,gi|397673418|ref|YP_006514953.1|,gi|525674275|ref|YP_008225671.1|,gi|560879655|ref|WP_023637395.1|,gi|560886026|ref|WP_023643689.1|,gi|57116886|ref|YP_177821.1|	rs_myco_tuber1773_041514_cRAP123.fasta	81213	1	10	11	11	0.00329	0.187	LLDLGLR	R	N	0.948	2	0.174	0	1	0	0	2	799.504	373962	233	239	Empty	TRUE	gi|15608768|ref|NP_216146.1|,gi|397673484|ref|YP_006515019.1|,gi|148822837|ref|YP_001287591.1|,gi|525674322|ref|YP_008225737.1|,gi|148661425|ref|YP_001282948.1|
75 kDa	Rv1564c	treX	maltooligosyltrehalose synthase treX	gi|148822787|ref|YP_001287541.1|,gi|397673418|ref|YP_006514953.1|,gi|525674275|ref|YP_008225671.1|,gi|560879655|ref|WP_023637395.1|,gi|560886026|ref|WP_023643689.1|,gi|57116886|ref|YP_177821.1|	rs_myco_tuber1773_041514_cRAP123.fasta	81213	1	10	11	11	0.00329	0.187	LLLDPYGK	K	S	0.947	1.69	0.24	0	1	0	0	2	918.53	252607	107	114	Empty	TRUE
75 kDa	Rv1564c	treX	maltooligosyltrehalose synthase treX	gi|148822787|ref|YP_001287541.1|,gi|397673418|ref|YP_006514953.1|,gi|525674275|ref|YP_008225671.1|,gi|560879655|ref|WP_023637395.1|,gi|560886026|ref|WP_023643689.1|,gi|57116886|ref|YP_177821.1|	rs_myco_tuber1773_041514_cRAP123.fasta	81213	1	10	11	11	0.00329	0.187	LTGSSDLYEATGR	R	R	0.997	3.7	0.618	0	1	0	0	2	1369.66	267005	446	458	Empty	TRUE
75 kDa	Rv1564c	treX	maltooligosyltrehalose synthase treX	gi|148822787|ref|YP_001287541.1|,gi|397673418|ref|YP_006514953.1|,gi|525674275|ref|YP_008225671.1|,gi|560879655|ref|WP_023637395.1|,gi|560886026|ref|WP_023643689.1|,gi|57116886|ref|YP_177821.1|	rs_myco_tuber1773_041514_cRAP123.fasta	81213	1	10	11	11	0.00329	0.187	QAGSAVAEFK	R	T	0.997	2.42	0.386	0	1	0	0	2	1007.52	308976	261	270	Empty	TRUE
75 kDa	Rv1564c	treX	maltooligosyltrehalose synthase treX	gi|148822787|ref|YP_001287541.1|,gi|397673418|ref|YP_006514953.1|,gi|525674275|ref|YP_008225671.1|,gi|560879655|ref|WP_023637395.1|,gi|560886026|ref|WP_023643689.1|,gi|57116886|ref|YP_177821.1|	rs_myco_tuber1773_041514_cRAP123.fasta	81213	1	10	11	11	0.00329	0.187	TPYHETVIYEAHVK	R	G	0.997	2.39	0.305	0	0	1	1	2	1686.85	759588	169	182	Empty	TRUE
75 kDa	Rv3696c	glpK	Probable glycerol kinase GlpK (ATP:glycerol 3-phosphotransferase)	gi|15610832|ref|NP_218213.1|,gi|397675650|ref|YP_006517185.1|,gi|525676755|ref|YP_008227781.1|,gi|560879770|ref|WP_023637510.1|,gi|560885175|ref|WP_023642876.1|	rs_myco_tuber1773_041514_cRAP123.fasta	55859.7	0.998	2	2	2	0.000598	0.0464	GGVHVTDVTNASR	R	T	0.997	2.51	0.431	0	0	1	0	2	1312.66	123673	190	202	Empty	TRUE
75 kDa	Rv3696c	glpK	Probable glycerol kinase GlpK (ATP:glycerol 3-phosphotransferase)	gi|15610832|ref|NP_218213.1|,gi|397675650|ref|YP_006517185.1|,gi|525676755|ref|YP_008227781.1|,gi|560879770|ref|WP_023637510.1|,gi|560885175|ref|WP_023642876.1|	rs_myco_tuber1773_041514_cRAP123.fasta	55859.7	0.998	2	2	2	0.000598	0.0464	HQLEHEQILPR	R	A	0.997	3.79	0.482	0	0	1	0	2	1399.74	135121	42	52	Empty	TRUE
75 kDa	Rv1630	rpsA	30S ribosomal protein S1	gi|148661425|ref|YP_001282948.1|,gi|148822837|ref|YP_001287591.1|,gi|15608768|ref|NP_216146.1|,gi|397673484|ref|YP_006515019.1|,gi|525674322|ref|YP_008225737.1|	rs_myco_tuber1773_041514_cRAP123.fasta	53201.6	0.997	1	1	1	0.000299	0.0333	FAAAEAAGR	K	G	0.995	2.15	0.227	0	1	0	0	2	863.437	78079.4	435	443	Empty	TRUE
75 kDa	Rv1630	rpsA	30S ribosomal protein S1	gi|148661425|ref|YP_001282948.1|,gi|148822837|ref|YP_001287591.1|,gi|15608768|ref|NP_216146.1|,gi|397673484|ref|YP_006515019.1|,gi|525674322|ref|YP_008225737.1|	rs_myco_tuber1773_041514_cRAP123.fasta	53201.6	0.997	1	1	1	0.000299	0.0333	ILDIGLR	L	G	0.948	2	0.174	0	1	0	0	1	799.504	373962	139	145	Empty	FALSE	gi|525674275|ref|YP_008225671.1|,gi|57116886|ref|YP_177821.1|,gi|560886026|ref|WP_023643689.1|,gi|560879655|ref|WP_023637395.1|,gi|148822787|ref|YP_001287541.1|,gi|397673418|ref|YP_006514953.1|
75 kDa	Rv1844c	gnd1	6-phosphogluconate dehydrogenase Gnd1	gi|148823055|ref|YP_001287809.1|,gi|397673709|ref|YP_006515244.1|,gi|525674508|ref|YP_008225946.1|,gi|560884759|ref|WP_023642470.1|,gi|560887022|ref|WP_023644643.1|,gi|57116925|ref|YP_177848.1|	rs_myco_tuber1773_041514_cRAP123.fasta	51361.8	0.998	2	2	2	0.000598	0.0392	ALSGSVGQR	R	S	0.997	2.11	0.332	0	1	0	0	2	874.474	59313.8	296	304	Empty	TRUE
75 kDa	Rv1844c	gnd1	6-phosphogluconate dehydrogenase Gnd1	gi|148823055|ref|YP_001287809.1|,gi|397673709|ref|YP_006515244.1|,gi|525674508|ref|YP_008225946.1|,gi|560884759|ref|WP_023642470.1|,gi|560887022|ref|WP_023644643.1|,gi|57116925|ref|YP_177848.1|	rs_myco_tuber1773_041514_cRAP123.fasta	51361.8	0.998	2	2	2	0.000598	0.0392	HGYTVAVHNR	R	S	0.997	2.93	0.364	0	0	1	0	2	1153.59	161257	32	41	Empty	TRUE
75 kDa	Rv0711	atsA	arylsulfatase AtsA	gi|148660486|ref|YP_001282009.1|,gi|148821916|ref|YP_001286670.1|,gi|15607851|ref|NP_215225.1|,gi|397672520|ref|YP_006514055.1|,gi|525673516|ref|YP_008224808.1|,gi|560883936|ref|WP_023641669.1|	rs_myco_tuber1773_041514_cRAP123.fasta	86215.7	1	9	10	10	0.00299	0.15	ALWFSEAAK	K	Y	0.975	2.07	0.254	0	1	0	0	2	1022.53	334262	565	573	Empty	TRUE
75 kDa	Rv0711	atsA	arylsulfatase AtsA	gi|148660486|ref|YP_001282009.1|,gi|148821916|ref|YP_001286670.1|,gi|15607851|ref|NP_215225.1|,gi|397672520|ref|YP_006514055.1|,gi|525673516|ref|YP_008224808.1|,gi|560883936|ref|WP_023641669.1|	rs_myco_tuber1773_041514_cRAP123.fasta	86215.7	1	9	10	10	0.00299	0.15	DIADKTIEFIR	K	D	0.997	2.99	0.44	0	1	1	0	2	1320.72	735826	205	215	Empty	TRUE
75 kDa	Rv0711	atsA	arylsulfatase AtsA	gi|148660486|ref|YP_001282009.1|,gi|148821916|ref|YP_001286670.1|,gi|15607851|ref|NP_215225.1|,gi|397672520|ref|YP_006514055.1|,gi|525673516|ref|YP_008224808.1|,gi|560883936|ref|WP_023641669.1|	rs_myco_tuber1773_041514_cRAP123.fasta	86215.7	1	9	10	10	0.00299	0.15	GIPQKPMDGVSFIAALADPAADTGK	K	T	0.997	3.1	0.464	0	0	1	0	2	2486.26	149984	474	498	Empty	TRUE
75 kDa	Rv0711	atsA	arylsulfatase AtsA	gi|148660486|ref|YP_001282009.1|,gi|148821916|ref|YP_001286670.1|,gi|15607851|ref|NP_215225.1|,gi|397672520|ref|YP_006514055.1|,gi|525673516|ref|YP_008224808.1|,gi|560883936|ref|WP_023641669.1|	rs_myco_tuber1773_041514_cRAP123.fasta	86215.7	1	9	10	10	0.00299	0.15	HGGAHGGHVLFVR	K	D	0.997	3.01	0.577	0	1	0	0	2	1343.71	12048.6	644	656	Empty	TRUE
75 kDa	Rv0711	atsA	arylsulfatase AtsA	gi|148660486|ref|YP_001282009.1|,gi|148821916|ref|YP_001286670.1|,gi|15607851|ref|NP_215225.1|,gi|397672520|ref|YP_006514055.1|,gi|525673516|ref|YP_008224808.1|,gi|560883936|ref|WP_023641669.1|	rs_myco_tuber1773_041514_cRAP123.fasta	86215.7	1	9	10	10	0.00299	0.15	LHYVYNFLGER	R	Q	0.997	2.56	0.437	0	0	1	0	2	1410.72	194044	660	670	Empty	TRUE
75 kDa	Rv0711	atsA	arylsulfatase AtsA	gi|148660486|ref|YP_001282009.1|,gi|148821916|ref|YP_001286670.1|,gi|15607851|ref|NP_215225.1|,gi|397672520|ref|YP_006514055.1|,gi|525673516|ref|YP_008224808.1|,gi|560883936|ref|WP_023641669.1|	rs_myco_tuber1773_041514_cRAP123.fasta	86215.7	1	9	10	10	0.00299	0.15	QQLVSSSGPVPSGR	R	H	0.997	3.63	0.479	0	1	0	0	2	1398.73	439177	671	684	Empty	TRUE
75 kDa	Rv0711	atsA	arylsulfatase AtsA	gi|148660486|ref|YP_001282009.1|,gi|148821916|ref|YP_001286670.1|,gi|15607851|ref|NP_215225.1|,gi|397672520|ref|YP_006514055.1|,gi|525673516|ref|YP_008224808.1|,gi|560883936|ref|WP_023641669.1|	rs_myco_tuber1773_041514_cRAP123.fasta	86215.7	1	9	10	10	0.00299	0.15	SQCHDLAAEHPDKLEELK	R	A	0.997	3.35	0.449	0	0	0	1	2	2120.01	189964	547	564	Empty	TRUE
75 kDa	Rv0711	atsA	arylsulfatase AtsA	gi|148660486|ref|YP_001282009.1|,gi|148821916|ref|YP_001286670.1|,gi|15607851|ref|NP_215225.1|,gi|397672520|ref|YP_006514055.1|,gi|525673516|ref|YP_008224808.1|,gi|560883936|ref|WP_023641669.1|	rs_myco_tuber1773_041514_cRAP123.fasta	86215.7	1	9	10	10	0.00299	0.15	SRPYLVSER	R	A	0.997	2.95	0.159	0	1	0	0	2	1106.6	247133	591	599	Empty	TRUE
75 kDa	Rv0711	atsA	arylsulfatase AtsA	gi|148660486|ref|YP_001282009.1|,gi|148821916|ref|YP_001286670.1|,gi|15607851|ref|NP_215225.1|,gi|397672520|ref|YP_006514055.1|,gi|525673516|ref|YP_008224808.1|,gi|560883936|ref|WP_023641669.1|	rs_myco_tuber1773_041514_cRAP123.fasta	86215.7	1	9	10	10	0.00299	0.15	YREIVLER	R	Q	0.997	3.13	0.331	0	1	0	0	2	1077.61	297960	260	267	Empty	TRUE
75 kDa	Rv0946c	pgi	glucose-6-phosphate isomerase	gi|148660725|ref|YP_001282248.1|,gi|148822154|ref|YP_001286908.1|,gi|15608086|ref|NP_215461.1|,gi|197739690|ref|YP_002161004.1|,gi|397672767|ref|YP_006514302.1|,gi|525673725|ref|YP_008225045.1|	rs_myco_tuber1773_041514_cRAP123.fasta	59975.4	1	5	6	6	0.00179	0.121	HFVAVSTNKR	R	L	0.997	2.9	0.394	0	1	1	0	2	1158.64	156656	241	250	Empty	TRUE
75 kDa	Rv0946c	pgi	glucose-6-phosphate isomerase	gi|148660725|ref|YP_001282248.1|,gi|148822154|ref|YP_001286908.1|,gi|15608086|ref|NP_215461.1|,gi|197739690|ref|YP_002161004.1|,gi|397672767|ref|YP_006514302.1|,gi|525673725|ref|YP_008225045.1|	rs_myco_tuber1773_041514_cRAP123.fasta	59975.4	1	5	6	6	0.00179	0.121	TAEEIAADGTPAHVVAHK	K	V	0.997	4.05	0.546	0	0	1	0	2	1816.92	265761	444	461	Empty	TRUE
75 kDa	Rv0946c	pgi	glucose-6-phosphate isomerase	gi|148660725|ref|YP_001282248.1|,gi|148822154|ref|YP_001286908.1|,gi|15608086|ref|NP_215461.1|,gi|197739690|ref|YP_002161004.1|,gi|397672767|ref|YP_006514302.1|,gi|525673725|ref|YP_008225045.1|	rs_myco_tuber1773_041514_cRAP123.fasta	59975.4	1	5	6	6	0.00179	0.121	TFSTLETLTNATAAR	K	R	0.997	3.38	0.65	0	1	0	0	2	1596.82	137641	212	226	Empty	TRUE
75 kDa	Rv0946c	pgi	glucose-6-phosphate isomerase	gi|148660725|ref|YP_001282248.1|,gi|148822154|ref|YP_001286908.1|,gi|15608086|ref|NP_215461.1|,gi|197739690|ref|YP_002161004.1|,gi|397672767|ref|YP_006514302.1|,gi|525673725|ref|YP_008225045.1|	rs_myco_tuber1773_041514_cRAP123.fasta	59975.4	1	5	6	6	0.00179	0.121	TVLPYSNDLSR	R	F	0.997	2.59	0.426	0	1	0	0	2	1264.65	266425	336	346	Empty	TRUE
75 kDa	Rv0946c	pgi	glucose-6-phosphate isomerase	gi|148660725|ref|YP_001282248.1|,gi|148822154|ref|YP_001286908.1|,gi|15608086|ref|NP_215461.1|,gi|197739690|ref|YP_002161004.1|,gi|397672767|ref|YP_006514302.1|,gi|525673725|ref|YP_008225045.1|	rs_myco_tuber1773_041514_cRAP123.fasta	59975.4	1	5	6	6	0.00179	0.121	WLTDALGDAAVSR	R	H	0.997	3.09	0.262	0	1	0	0	2	1374.7	234981	228	240	Empty	TRUE
75 kDa	Rv0234c	gabD1	succinic semialdehyde dehydrogenase	gi|148659998|ref|YP_001281521.1|,gi|148821427|ref|YP_001286181.1|,gi|397672022|ref|YP_006513557.1|,gi|525673086|ref|YP_008224334.1|,gi|560883702|ref|WP_023641439.1|,gi|57116704|ref|NP_216247.2|	rs_myco_tuber1773_041514_cRAP123.fasta	54299.8	0.998	2	2	2	0.000598	0.0665	VGASAAYGR	K	Y	0.971	1.83	0.236	0	1	0	0	2	851.437	25176	166	174	Empty	TRUE
75 kDa	Rv0234c	gabD1	succinic semialdehyde dehydrogenase	gi|148659998|ref|YP_001281521.1|,gi|148821427|ref|YP_001286181.1|,gi|397672022|ref|YP_006513557.1|,gi|525673086|ref|YP_008224334.1|,gi|560883702|ref|WP_023641439.1|,gi|57116704|ref|NP_216247.2|	rs_myco_tuber1773_041514_cRAP123.fasta	54299.8	0.998	2	2	2	0.000598	0.0665	VGDPTDPDTDVGPLATEQGRNEVAK	R	Q	0.997	5.03	0.471	0	0	1	0	2	2581.24	141167	348	372	Empty	TRUE
75 kDa	Rv0198c	zmp1	zinc metalloprotease	gi|148659962|ref|YP_001281485.1|,gi|148821391|ref|YP_001286145.1|,gi|15607339|ref|NP_214712.1|,gi|397671985|ref|YP_006513520.1|,gi|525673051|ref|YP_008224298.1|	rs_myco_tuber1773_041514_cRAP123.fasta	73915	1	9	9	9	0.00269	0.184	AGVGGGIGVYVDTDSKDSTR	R	Y	0.997	4.08	0.618	0	0	1	0	2	1953.95	205588	127	146	Empty	TRUE
75 kDa	Rv0198c	zmp1	zinc metalloprotease	gi|148659962|ref|YP_001281485.1|,gi|148821391|ref|YP_001286145.1|,gi|15607339|ref|NP_214712.1|,gi|397671985|ref|YP_006513520.1|,gi|525673051|ref|YP_008224298.1|	rs_myco_tuber1773_041514_cRAP123.fasta	73915	1	9	9	9	0.00269	0.184	ALIEQYHAYTPR	K	D	0.997	2.28	0.28	0	0	1	0	2	1461.75	497048	530	541	Empty	TRUE
75 kDa	Rv0198c	zmp1	zinc metalloprotease	gi|148659962|ref|YP_001281485.1|,gi|148821391|ref|YP_001286145.1|,gi|15607339|ref|NP_214712.1|,gi|397671985|ref|YP_006513520.1|,gi|525673051|ref|YP_008224298.1|	rs_myco_tuber1773_041514_cRAP123.fasta	73915	1	9	9	9	0.00269	0.184	ALVAEDFEFYGR	R	T	0.997	2.97	0.548	0	1	0	0	2	1416.68	337368	302	313	Empty	TRUE
75 kDa	Rv0198c	zmp1	zinc metalloprotease	gi|148659962|ref|YP_001281485.1|,gi|148821391|ref|YP_001286145.1|,gi|15607339|ref|NP_214712.1|,gi|397671985|ref|YP_006513520.1|,gi|525673051|ref|YP_008224298.1|	rs_myco_tuber1773_041514_cRAP123.fasta	73915	1	9	9	9	0.00269	0.184	DLIIQASQAGAAVGTDAQR	R	I	0.997	4.73	0.517	0	0	1	0	2	1884.98	345389	61	79	Empty	TRUE
75 kDa	Rv0198c	zmp1	zinc metalloprotease	gi|148659962|ref|YP_001281485.1|,gi|148821391|ref|YP_001286145.1|,gi|15607339|ref|NP_214712.1|,gi|397671985|ref|YP_006513520.1|,gi|525673051|ref|YP_008224298.1|	rs_myco_tuber1773_041514_cRAP123.fasta	73915	1	9	9	9	0.00269	0.184	IGDLYASFLDEEAVER	R	A	0.997	3.57	0.619	0	1	0	0	2	1826.88	210351	80	95	Empty	TRUE
75 kDa	Rv0198c	zmp1	zinc metalloprotease	gi|148659962|ref|YP_001281485.1|,gi|148821391|ref|YP_001286145.1|,gi|15607339|ref|NP_214712.1|,gi|397671985|ref|YP_006513520.1|,gi|525673051|ref|YP_008224298.1|	rs_myco_tuber1773_041514_cRAP123.fasta	73915	1	9	9	9	0.00269	0.184	LAVDPHSPPEFR	R	C	0.997	2.31	0.366	0	0	1	0	2	1364.7	334687	617	628	Empty	TRUE
75 kDa	Rv0198c	zmp1	zinc metalloprotease	gi|148659962|ref|YP_001281485.1|,gi|148821391|ref|YP_001286145.1|,gi|15607339|ref|NP_214712.1|,gi|397671985|ref|YP_006513520.1|,gi|525673051|ref|YP_008224298.1|	rs_myco_tuber1773_041514_cRAP123.fasta	73915	1	9	9	9	0.00269	0.184	SLFDRAETQVR	R	D	0.993	2.33	0.213	0	0	1	0	2	1321.69	270042	50	60	Empty	TRUE
75 kDa	Rv0198c	zmp1	zinc metalloprotease	gi|148659962|ref|YP_001281485.1|,gi|148821391|ref|YP_001286145.1|,gi|15607339|ref|NP_214712.1|,gi|397671985|ref|YP_006513520.1|,gi|525673051|ref|YP_008224298.1|	rs_myco_tuber1773_041514_cRAP123.fasta	73915	1	9	9	9	0.00269	0.184	TLTGAQQLR	R	D	0.997	2.41	0.386	0	1	0	0	2	987.558	279761	314	322	Empty	TRUE
75 kDa	Rv0198c	zmp1	zinc metalloprotease	gi|148659962|ref|YP_001281485.1|,gi|148821391|ref|YP_001286145.1|,gi|15607339|ref|NP_214712.1|,gi|397671985|ref|YP_006513520.1|,gi|525673051|ref|YP_008224298.1|	rs_myco_tuber1773_041514_cRAP123.fasta	73915	1	9	9	9	0.00269	0.184	WLAEHEIPADR	R	A	0.997	2.7	0.474	0	1	0	0	2	1336.66	69392.8	32	42	Empty	TRUE
75 kDa	Rv1449c	tkt	transketolase	gi|148822668|ref|YP_001287422.1|,gi|525674172|ref|YP_008225558.1|	rs_myco_tuber1773_041514_cRAP123.fasta	75541.5	1	43	73	79	0.0236	0.61	AASGAVLSALGPK	R	L	0.997	3.64	0.431	0	1	1	0	2	1141.66	2301570	379	391	Empty	TRUE
75 kDa	Rv1449c	tkt	transketolase	gi|148822668|ref|YP_001287422.1|,gi|525674172|ref|YP_008225558.1|	rs_myco_tuber1773_041514_cRAP123.fasta	75541.5	1	43	73	79	0.0236	0.61	AASGAVLSALGPKLPELWGGSADLAGSNNTTIK	R	G	0.997	4.37	0.542	0	0	1	1	2	3166.67	516981	379	411	Empty	TRUE
75 kDa	Rv1449c	tkt	transketolase	gi|148822668|ref|YP_001287422.1|,gi|525674172|ref|YP_008225558.1|	rs_myco_tuber1773_041514_cRAP123.fasta	75541.5	1	43	73	79	0.0236	0.61	AASGAVLSALGPKLPELWGGSADLAGSNNTTIKGADSFGPPSISTK	R	E	0.997	4.25	0.451	0	0	0	1	2	4411.28	28557.6	379	424	Empty	TRUE
75 kDa	Rv1449c	tkt	transketolase	gi|148822668|ref|YP_001287422.1|,gi|525674172|ref|YP_008225558.1|	rs_myco_tuber1773_041514_cRAP123.fasta	75541.5	1	43	73	79	0.0236	0.61	AHGAALGDDEVAAVK	K	K	0.997	4.24	0.5	0	1	1	0	2	1423.72	1943330	282	296	Empty	TRUE
75 kDa	Rv1449c	tkt	transketolase	gi|148822668|ref|YP_001287422.1|,gi|525674172|ref|YP_008225558.1|	rs_myco_tuber1773_041514_cRAP123.fasta	75541.5	1	43	73	79	0.0236	0.61	AHGAALGDDEVAAVKK	K	I	0.997	3.85	0.549	0	1	1	1	2	1551.81	6815750	282	297	Empty	TRUE
75 kDa	Rv1449c	tkt	transketolase	gi|148822668|ref|YP_001287422.1|,gi|525674172|ref|YP_008225558.1|	rs_myco_tuber1773_041514_cRAP123.fasta	75541.5	1	43	73	79	0.0236	0.61	AYGGTFLQFSDYMRPAVR	R	L	0.997	2.78	0.31	0	0	1	0	2	2079.01	1499230	459	476	Empty	TRUE
75 kDa	Rv1449c	tkt	transketolase	gi|148822668|ref|YP_001287422.1|,gi|525674172|ref|YP_008225558.1|	rs_myco_tuber1773_041514_cRAP123.fasta	75541.5	1	43	73	79	0.0236	0.61	DAVLPPTVSAR	R	V	0.997	2.62	0.378	0	2	0	0	2	1125.63	1341030	633	643	Empty	TRUE
75 kDa	Rv1449c	tkt	transketolase	gi|148822668|ref|YP_001287422.1|,gi|525674172|ref|YP_008225558.1|	rs_myco_tuber1773_041514_cRAP123.fasta	75541.5	1	43	73	79	0.0236	0.61	DVLTHTR	E	G	0.972	1.36	0.359	0	1	0	0	1	841.453	86972.7	312	318	Empty	TRUE
75 kDa	Rv1449c	tkt	transketolase	gi|148822668|ref|YP_001287422.1|,gi|525674172|ref|YP_008225558.1|	rs_myco_tuber1773_041514_cRAP123.fasta	75541.5	1	43	73	79	0.0236	0.61	EDVLTHTR	R	G	0.997	2.54	0.372	0	1	0	0	2	970.495	393005	311	318	Empty	TRUE
75 kDa	Rv1449c	tkt	transketolase	gi|148822668|ref|YP_001287422.1|,gi|525674172|ref|YP_008225558.1|	rs_myco_tuber1773_041514_cRAP123.fasta	75541.5	1	43	73	79	0.0236	0.61	EHAMGAILSGIVLHGPTR	R	A	0.997	4.5	0.623	0	2	2	2	2	1874.99	4683620	441	458	Empty	TRUE
75 kDa	Rv1449c	tkt	transketolase	gi|148822668|ref|YP_001287422.1|,gi|525674172|ref|YP_008225558.1|	rs_myco_tuber1773_041514_cRAP123.fasta	75541.5	1	43	73	79	0.0236	0.61	EYGFTAEAVAAAAER	R	A	0.997	2.95	0.498	0	2	1	0	2	1555.74	2227890	682	696	Empty	TRUE
75 kDa	Rv1449c	tkt	transketolase	gi|148822668|ref|YP_001287422.1|,gi|525674172|ref|YP_008225558.1|	rs_myco_tuber1773_041514_cRAP123.fasta	75541.5	1	43	73	79	0.0236	0.61	EYTAHWYGR	K	T	0.997	2.42	0.504	0	1	0	0	2	1182.53	755914	425	433	Empty	TRUE
75 kDa	Rv1449c	tkt	transketolase	gi|148822668|ref|YP_001287422.1|,gi|525674172|ref|YP_008225558.1|	rs_myco_tuber1773_041514_cRAP123.fasta	75541.5	1	43	73	79	0.0236	0.61	GADSFGPPSISTK	K	E	0.997	2.98	0.525	0	2	0	0	2	1263.62	4705660	412	424	Empty	TRUE
75 kDa	Rv1449c	tkt	transketolase	gi|148822668|ref|YP_001287422.1|,gi|525674172|ref|YP_008225558.1|	rs_myco_tuber1773_041514_cRAP123.fasta	75541.5	1	43	73	79	0.0236	0.61	GADSFGPPSISTKEYTAHWYGR	K	T	0.997	4.69	0.588	0	0	0	1	2	2427.14	147594	412	433	Empty	TRUE
75 kDa	Rv1449c	tkt	transketolase	gi|148822668|ref|YP_001287422.1|,gi|525674172|ref|YP_008225558.1|	rs_myco_tuber1773_041514_cRAP123.fasta	75541.5	1	43	73	79	0.0236	0.61	GFDPDKTFQVR	V	E	0.997	2.23	0.513	0	1	0	0	1	1309.65	33024.3	300	310	Empty	TRUE
75 kDa	Rv1449c	tkt	transketolase	gi|148822668|ref|YP_001287422.1|,gi|525674172|ref|YP_008225558.1|	rs_myco_tuber1773_041514_cRAP123.fasta	75541.5	1	43	73	79	0.0236	0.61	HDPSDTHWLGR	R	D	0.997	2.93	0.44	0	0	1	0	2	1320.61	2249850	66	76	Empty	TRUE
75 kDa	Rv1449c	tkt	transketolase	gi|148822668|ref|YP_001287422.1|,gi|525674172|ref|YP_008225558.1|	rs_myco_tuber1773_041514_cRAP123.fasta	75541.5	1	43	73	79	0.0236	0.61	HPDDWTEIDSAAVDTIR	R	V	0.997	4.08	0.489	0	1	1	0	2	1940.9	1131090	15	31	Empty	TRUE
75 kDa	Rv1449c	tkt	transketolase	gi|148822668|ref|YP_001287422.1|,gi|525674172|ref|YP_008225558.1|	rs_myco_tuber1773_041514_cRAP123.fasta	75541.5	1	43	73	79	0.0236	0.61	HTPGVEITTGPLGQGLASAVGMAMASR	R	Y	0.997	5.17	0.647	0	0	4	2	2	2609.32	1944320	124	150	Empty	TRUE
75 kDa	Rv1449c	tkt	transketolase	gi|148822668|ref|YP_001287422.1|,gi|525674172|ref|YP_008225558.1|	rs_myco_tuber1773_041514_cRAP123.fasta	75541.5	1	43	73	79	0.0236	0.61	IVGFDPDKTFQVR	K	E	0.997	3.58	0.441	0	1	1	0	2	1521.81	1361240	298	310	Empty	TRUE
75 kDa	Rv1449c	tkt	transketolase	gi|148822668|ref|YP_001287422.1|,gi|525674172|ref|YP_008225558.1|	rs_myco_tuber1773_041514_cRAP123.fasta	75541.5	1	43	73	79	0.0236	0.61	IVGFDPDKTFQVREDVLTHTR	K	G	0.997	3.96	0.427	0	0	1	0	2	2473.28	1271950	298	318	Empty	TRUE
75 kDa	Rv1449c	tkt	transketolase	gi|148822668|ref|YP_001287422.1|,gi|525674172|ref|YP_008225558.1|	rs_myco_tuber1773_041514_cRAP123.fasta	75541.5	1	43	73	79	0.0236	0.61	KIVGFDPDKTFQVR	K	E	0.997	2.64	0.391	0	0	1	0	2	1649.9	241951	297	310	Empty	TRUE
75 kDa	Rv1449c	tkt	transketolase	gi|148822668|ref|YP_001287422.1|,gi|525674172|ref|YP_008225558.1|	rs_myco_tuber1773_041514_cRAP123.fasta	75541.5	1	43	73	79	0.0236	0.61	LLAQKLPDGWDADLPHWEPGSK	R	A	0.997	2.97	0.344	0	0	1	1	2	2473.25	1003890	352	373	Empty	TRUE
75 kDa	Rv1449c	tkt	transketolase	gi|148822668|ref|YP_001287422.1|,gi|525674172|ref|YP_008225558.1|	rs_myco_tuber1773_041514_cRAP123.fasta	75541.5	1	43	73	79	0.0236	0.61	LPDGWDADLPHWEPGSK	K	A	0.997	3.26	0.479	0	1	1	0	2	1919.89	777870	357	373	Empty	TRUE
75 kDa	Rv1449c	tkt	transketolase	gi|148822668|ref|YP_001287422.1|,gi|525674172|ref|YP_008225558.1|	rs_myco_tuber1773_041514_cRAP123.fasta	75541.5	1	43	73	79	0.0236	0.61	LPELWGGSADLAGSNNTTIK	K	G	0.997	4.66	0.647	0	1	1	0	2	2044.03	864890	392	411	Empty	TRUE
75 kDa	Rv1449c	tkt	transketolase	gi|148822668|ref|YP_001287422.1|,gi|525674172|ref|YP_008225558.1|	rs_myco_tuber1773_041514_cRAP123.fasta	75541.5	1	43	73	79	0.0236	0.61	LPELWGGSADLAGSNNTTIKGADSFGPPSISTK	K	E	0.997	4.41	0.562	0	0	1	1	2	3288.64	453303	392	424	Empty	TRUE
75 kDa	Rv1449c	tkt	transketolase	gi|148822668|ref|YP_001287422.1|,gi|525674172|ref|YP_008225558.1|	rs_myco_tuber1773_041514_cRAP123.fasta	75541.5	1	43	73	79	0.0236	0.61	LSVVRPADANETAYAWR	R	T	0.997	5.55	0.593	0	1	1	0	2	1918.98	1885530	518	534	Empty	TRUE
75 kDa	Rv1449c	tkt	transketolase	gi|148822668|ref|YP_001287422.1|,gi|525674172|ref|YP_008225558.1|	rs_myco_tuber1773_041514_cRAP123.fasta	75541.5	1	43	73	79	0.0236	0.61	NGSGPVGLILTR	R	Q	0.997	3.66	0.533	0	1	0	0	2	1183.68	480608	541	552	Empty	TRUE
75 kDa	Rv1449c	tkt	transketolase	gi|148822668|ref|YP_001287422.1|,gi|525674172|ref|YP_008225558.1|	rs_myco_tuber1773_041514_cRAP123.fasta	75541.5	1	43	73	79	0.0236	0.61	NQISIEDDTNIALCEDTAAR	R	Y	0.997	4.94	0.621	0	1	0	0	2	2249.04	292058	207	226	Empty	TRUE
75 kDa	Rv1449c	tkt	transketolase	gi|148822668|ref|YP_001287422.1|,gi|525674172|ref|YP_008225558.1|	rs_myco_tuber1773_041514_cRAP123.fasta	75541.5	1	43	73	79	0.0236	0.61	PGHPEFR	T	H	0.997	1.89	0.372	0	1	0	0	1	839.416	267573	117	123	Empty	TRUE
75 kDa	Rv1449c	tkt	transketolase	gi|148822668|ref|YP_001287422.1|,gi|525674172|ref|YP_008225558.1|	rs_myco_tuber1773_041514_cRAP123.fasta	75541.5	1	43	73	79	0.0236	0.61	QGVPVLDGTDAEGVAR	R	G	0.997	3.8	0.463	0	2	1	0	2	1583.8	2590370	553	568	Empty	TRUE
75 kDa	Rv1449c	tkt	transketolase	gi|148822668|ref|YP_001287422.1|,gi|525674172|ref|YP_008225558.1|	rs_myco_tuber1773_041514_cRAP123.fasta	75541.5	1	43	73	79	0.0236	0.61	TLFREYGFTAEAVAAAAER	K	A	0.997	4.81	0.487	0	0	1	0	2	2073.04	442278	678	696	Empty	TRUE
75 kDa	Rv1449c	tkt	transketolase	gi|148822668|ref|YP_001287422.1|,gi|525674172|ref|YP_008225558.1|	rs_myco_tuber1773_041514_cRAP123.fasta	75541.5	1	43	73	79	0.0236	0.61	TMRHDPSDTHWLGR	R	D	0.997	2.92	0.44	0	0	1	1	2	1724.79	1085820	63	76	Empty	TRUE
75 kDa	Rv1449c	tkt	transketolase	gi|148822668|ref|YP_001287422.1|,gi|525674172|ref|YP_008225558.1|	rs_myco_tuber1773_041514_cRAP123.fasta	75541.5	1	43	73	79	0.0236	0.61	TPGHPEFR	K	H	0.997	2.12	0.338	0	1	0	0	2	940.464	162194	116	123	Empty	TRUE
75 kDa	Rv1449c	tkt	transketolase	gi|148822668|ref|YP_001287422.1|,gi|525674172|ref|YP_008225558.1|	rs_myco_tuber1773_041514_cRAP123.fasta	75541.5	1	43	73	79	0.0236	0.61	TTLEEISALTRPR	M	H	0.997	3.08	0.249	0	1	1	0	1	1486.82	2658370	2	14	Empty	TRUE
75 kDa	Rv1449c	tkt	transketolase	gi|148822668|ref|YP_001287422.1|,gi|525674172|ref|YP_008225558.1|	rs_myco_tuber1773_041514_cRAP123.fasta	75541.5	1	43	73	79	0.0236	0.61	TVIGYPAPNLMDTGK	R	A	0.997	2.39	0.444	0	1	0	0	2	1576.8	561343	267	281	Empty	TRUE
75 kDa	Rv1449c	tkt	transketolase	gi|148822668|ref|YP_001287422.1|,gi|525674172|ref|YP_008225558.1|	rs_myco_tuber1773_041514_cRAP123.fasta	75541.5	1	43	73	79	0.0236	0.61	TVIGYPAPNLMDTGKAHGAALGDDEVAAVK	R	K	0.997	3.01	0.312	0	0	0	1	2	2981.5	553655	267	296	Empty	TRUE
75 kDa	Rv1449c	tkt	transketolase	gi|148822668|ref|YP_001287422.1|,gi|525674172|ref|YP_008225558.1|	rs_myco_tuber1773_041514_cRAP123.fasta	75541.5	1	43	73	79	0.0236	0.61	TVIGYPAPNLMDTGKAHGAALGDDEVAAVKK	R	I	0.997	3.48	0.323	0	0	1	0	2	3109.6	602623	267	297	Empty	TRUE
75 kDa	Rv1449c	tkt	transketolase	gi|148822668|ref|YP_001287422.1|,gi|525674172|ref|YP_008225558.1|	rs_myco_tuber1773_041514_cRAP123.fasta	75541.5	1	43	73	79	0.0236	0.61	TWGSKTPGHPEFR	R	H	0.997	2.65	0.358	0	0	1	1	2	1499.74	599838	111	123	Empty	TRUE
75 kDa	Rv1449c	tkt	transketolase	gi|148822668|ref|YP_001287422.1|,gi|525674172|ref|YP_008225558.1|	rs_myco_tuber1773_041514_cRAP123.fasta	75541.5	1	43	73	79	0.0236	0.61	VAVEAGVAQCWHQLVGDTGEIVSIEHYGESADHK	R	T	0.997	3.63	0.257	0	0	1	1	2	3691.74	827893	644	677	Empty	TRUE
75 kDa	Rv1449c	tkt	transketolase	gi|148822668|ref|YP_001287422.1|,gi|525674172|ref|YP_008225558.1|	rs_myco_tuber1773_041514_cRAP123.fasta	75541.5	1	43	73	79	0.0236	0.61	VGNGHPGTAMSLAPLAYTLFQR	K	T	0.997	4.2	0.614	0	0	0	1	2	2317.18	149682	41	62	Empty	TRUE
75 kDa	Rv1449c	tkt	transketolase	gi|148822668|ref|YP_001287422.1|,gi|525674172|ref|YP_008225558.1|	rs_myco_tuber1773_041514_cRAP123.fasta	75541.5	1	43	73	79	0.0236	0.61	VLAADAVQK	R	V	0.997	2.38	0.291	0	1	0	0	2	914.531	414199	32	40	Empty	TRUE
75 kDa	Rv1449c	tkt	transketolase	gi|148822668|ref|YP_001287422.1|,gi|525674172|ref|YP_008225558.1|	rs_myco_tuber1773_041514_cRAP123.fasta	75541.5	1	43	73	79	0.0236	0.61	VVSMPCLEWFEAQPYEYR	R	D	0.997	3.19	0.412	0	0	1	0	2	2320.04	421773	615	632	Empty	TRUE
75 kDa	Rv1449c	tkt	transketolase	gi|148822668|ref|YP_001287422.1|,gi|525674172|ref|YP_008225558.1|	rs_myco_tuber1773_041514_cRAP123.fasta	75541.5	1	43	73	79	0.0236	0.61	VVSMPCLEWFEAQPYEYRDAVLPPTVSAR	R	V	0.997	4.67	0.551	0	0	1	1	2	3426.65	587501	615	643	Empty	TRUE
75 kDa	Rv1837c	glcB	Malate synthase G GlcB	gi|15608974|ref|NP_216353.1|,gi|397673702|ref|YP_006515237.1|,gi|525674502|ref|YP_008225939.1|	rs_myco_tuber1773_041514_cRAP123.fasta	80404.3	1	53	95	106	0.0317	0.63	AAADRVVFINTGFLDR	K	T	0.997	4.36	0.535	0	1	1	0	2	1764.94	9256420	448	463	Empty	TRUE
75 kDa	Rv1837c	glcB	Malate synthase G GlcB	gi|15608974|ref|NP_216353.1|,gi|397673702|ref|YP_006515237.1|,gi|525674502|ref|YP_008225939.1|	rs_myco_tuber1773_041514_cRAP123.fasta	80404.3	1	53	95	106	0.0317	0.63	AAADRVVFINTGFLDRTGDEIHTSMEAGPMVR	K	K	0.997	4.78	0.488	0	0	0	3	2	3492.7	1551050	448	479	Empty	TRUE
75 kDa	Rv1837c	glcB	Malate synthase G GlcB	gi|15608974|ref|NP_216353.1|,gi|397673702|ref|YP_006515237.1|,gi|525674502|ref|YP_008225939.1|	rs_myco_tuber1773_041514_cRAP123.fasta	80404.3	1	53	95	106	0.0317	0.63	AAEKPAPSDR	R	A	0.997	2.15	0.389	0	1	0	0	2	1041.53	507455	725	734	Empty	TRUE
75 kDa	Rv1837c	glcB	Malate synthase G GlcB	gi|15608974|ref|NP_216353.1|,gi|397673702|ref|YP_006515237.1|,gi|525674502|ref|YP_008225939.1|	rs_myco_tuber1773_041514_cRAP123.fasta	80404.3	1	53	95	106	0.0317	0.63	AAEKPAPSDRAGDDAAR	R	-	0.997	3.06	0.348	0	1	1	2	2	1697.82	421747	725	741	Empty	TRUE
75 kDa	Rv1837c	glcB	Malate synthase G GlcB	gi|15608974|ref|NP_216353.1|,gi|397673702|ref|YP_006515237.1|,gi|525674502|ref|YP_008225939.1|	rs_myco_tuber1773_041514_cRAP123.fasta	80404.3	1	53	95	106	0.0317	0.63	AGASTAWVPSPTAATLHALHYHQVDVAAVQQGLAGKR	R	R	0.997	5.78	0.529	0	0	0	1	2	3779.97	3395380	535	571	Empty	TRUE
75 kDa	Rv1837c	glcB	Malate synthase G GlcB	gi|15608974|ref|NP_216353.1|,gi|397673702|ref|YP_006515237.1|,gi|525674502|ref|YP_008225939.1|	rs_myco_tuber1773_041514_cRAP123.fasta	80404.3	1	53	95	106	0.0317	0.63	ARAAEKPAPSDR	K	A	0.997	2.86	0.501	0	0	1	0	2	1268.67	67762.5	723	734	Empty	TRUE
75 kDa	Rv1837c	glcB	Malate synthase G GlcB	gi|15608974|ref|NP_216353.1|,gi|397673702|ref|YP_006515237.1|,gi|525674502|ref|YP_008225939.1|	rs_myco_tuber1773_041514_cRAP123.fasta	80404.3	1	53	95	106	0.0317	0.63	ASDVNGPLINSR	K	T	0.997	3.35	0.372	0	1	1	0	2	1242.64	1220920	378	389	Empty	TRUE
75 kDa	Rv1837c	glcB	Malate synthase G GlcB	gi|15608974|ref|NP_216353.1|,gi|397673702|ref|YP_006515237.1|,gi|525674502|ref|YP_008225939.1|	rs_myco_tuber1773_041514_cRAP123.fasta	80404.3	1	53	95	106	0.0317	0.63	DELQAQIDKWHR	R	R	0.997	3.82	0.307	0	1	1	0	2	1538.77	3706070	58	69	Empty	TRUE
75 kDa	Rv1837c	glcB	Malate synthase G GlcB	gi|15608974|ref|NP_216353.1|,gi|397673702|ref|YP_006515237.1|,gi|525674502|ref|YP_008225939.1|	rs_myco_tuber1773_041514_cRAP123.fasta	80404.3	1	53	95	106	0.0317	0.63	DELQAQIDKWHRR	R	R	0.994	2.54	0.205	0	0	1	0	2	1694.87	341724	58	70	Empty	TRUE
75 kDa	Rv1837c	glcB	Malate synthase G GlcB	gi|15608974|ref|NP_216353.1|,gi|397673702|ref|YP_006515237.1|,gi|525674502|ref|YP_008225939.1|	rs_myco_tuber1773_041514_cRAP123.fasta	80404.3	1	53	95	106	0.0317	0.63	DGTAFLR	K	V	0.997	1.76	0.315	0	1	0	0	2	779.405	472894	306	312	Empty	TRUE
75 kDa	Rv1837c	glcB	Malate synthase G GlcB	gi|15608974|ref|NP_216353.1|,gi|397673702|ref|YP_006515237.1|,gi|525674502|ref|YP_008225939.1|	rs_myco_tuber1773_041514_cRAP123.fasta	80404.3	1	53	95	106	0.0317	0.63	DRNYTAPGGGQFTLPGR	R	S	0.997	4.97	0.531	0	1	1	0	2	1806.89	999138	317	333	Empty	TRUE
75 kDa	Rv1837c	glcB	Malate synthase G GlcB	gi|15608974|ref|NP_216353.1|,gi|397673702|ref|YP_006515237.1|,gi|525674502|ref|YP_008225939.1|	rs_myco_tuber1773_041514_cRAP123.fasta	80404.3	1	53	95	106	0.0317	0.63	EKPAPSDR	A	A	0.985	1.57	0.312	0	1	0	0	1	899.458	43011	727	734	Empty	TRUE
75 kDa	Rv1837c	glcB	Malate synthase G GlcB	gi|15608974|ref|NP_216353.1|,gi|397673702|ref|YP_006515237.1|,gi|525674502|ref|YP_008225939.1|	rs_myco_tuber1773_041514_cRAP123.fasta	80404.3	1	53	95	106	0.0317	0.63	ELAWAPDEIREEVDNNCQSILGYVVR	K	W	0.997	5.03	0.468	0	0	1	1	2	3075.48	240888	586	611	Empty	TRUE
75 kDa	Rv1837c	glcB	Malate synthase G GlcB	gi|15608974|ref|NP_216353.1|,gi|397673702|ref|YP_006515237.1|,gi|525674502|ref|YP_008225939.1|	rs_myco_tuber1773_041514_cRAP123.fasta	80404.3	1	53	95	106	0.0317	0.63	FALNAANAR	R	W	0.994	2.19	0.214	0	1	0	0	2	947.506	6530860	126	134	Empty	TRUE
75 kDa	Rv1837c	glcB	Malate synthase G GlcB	gi|15608974|ref|NP_216353.1|,gi|397673702|ref|YP_006515237.1|,gi|525674502|ref|YP_008225939.1|	rs_myco_tuber1773_041514_cRAP123.fasta	80404.3	1	53	95	106	0.0317	0.63	GDKVIAYAR	R	K	0.997	2.42	0.305	0	1	0	0	2	992.552	486582	165	173	Empty	TRUE
75 kDa	Rv1837c	glcB	Malate synthase G GlcB	gi|15608974|ref|NP_216353.1|,gi|397673702|ref|YP_006515237.1|,gi|525674502|ref|YP_008225939.1|	rs_myco_tuber1773_041514_cRAP123.fasta	80404.3	1	53	95	106	0.0317	0.63	GDLAAAVDKDGTAFLR	K	V	0.997	3.92	0.458	0	1	1	0	2	1619.84	1294960	297	312	Empty	TRUE
75 kDa	Rv1837c	glcB	Malate synthase G GlcB	gi|15608974|ref|NP_216353.1|,gi|397673702|ref|YP_006515237.1|,gi|525674502|ref|YP_008225939.1|	rs_myco_tuber1773_041514_cRAP123.fasta	80404.3	1	53	95	106	0.0317	0.63	GMWTMTELMADMVETK	K	I	0.997	2.89	0.46	0	2	1	0	2	1921.81	971815	514	529	Empty	TRUE
75 kDa	Rv1837c	glcB	Malate synthase G GlcB	gi|15608974|ref|NP_216353.1|,gi|397673702|ref|YP_006515237.1|,gi|525674502|ref|YP_008225939.1|	rs_myco_tuber1773_041514_cRAP123.fasta	80404.3	1	53	95	106	0.0317	0.63	GSIYIVKPK	T	M	0.966	1.61	0.282	0	1	0	0	1	1004.61	97058.8	391	399	Empty	TRUE
75 kDa	Rv1837c	glcB	Malate synthase G GlcB	gi|15608974|ref|NP_216353.1|,gi|397673702|ref|YP_006515237.1|,gi|525674502|ref|YP_008225939.1|	rs_myco_tuber1773_041514_cRAP123.fasta	80404.3	1	53	95	106	0.0317	0.63	HGVITSADVR	R	A	0.997	3.44	0.353	0	1	0	0	2	1054.56	620907	650	659	Empty	TRUE
75 kDa	Rv1837c	glcB	Malate synthase G GlcB	gi|15608974|ref|NP_216353.1|,gi|397673702|ref|YP_006515237.1|,gi|525674502|ref|YP_008225939.1|	rs_myco_tuber1773_041514_cRAP123.fasta	80404.3	1	53	95	106	0.0317	0.63	IGIMDEER	K	R	0.997	2.38	0.37	0	2	0	0	2	962.461	1203920	429	436	Empty	TRUE
75 kDa	Rv1837c	glcB	Malate synthase G GlcB	gi|15608974|ref|NP_216353.1|,gi|397673702|ref|YP_006515237.1|,gi|525674502|ref|YP_008225939.1|	rs_myco_tuber1773_041514_cRAP123.fasta	80404.3	1	53	95	106	0.0317	0.63	IGIMDEERR	K	T	0.995	2.62	0.178	0	0	1	0	2	1118.56	998854	429	437	Empty	TRUE
75 kDa	Rv1837c	glcB	Malate synthase G GlcB	gi|15608974|ref|NP_216353.1|,gi|397673702|ref|YP_006515237.1|,gi|525674502|ref|YP_008225939.1|	rs_myco_tuber1773_041514_cRAP123.fasta	80404.3	1	53	95	106	0.0317	0.63	ISSQLLANWLR	R	H	0.997	3.81	0.369	0	1	1	0	2	1300.74	853337	639	649	Empty	TRUE
75 kDa	Rv1837c	glcB	Malate synthase G GlcB	gi|15608974|ref|NP_216353.1|,gi|397673702|ref|YP_006515237.1|,gi|525674502|ref|YP_008225939.1|	rs_myco_tuber1773_041514_cRAP123.fasta	80404.3	1	53	95	106	0.0317	0.63	KFLDDSVPLSSGSFGDATGFTVQDGQLVVALPDK	R	S	0.997	3.96	0.482	0	0	1	1	2	3510.76	563750	174	207	Empty	TRUE
75 kDa	Rv1837c	glcB	Malate synthase G GlcB	gi|15608974|ref|NP_216353.1|,gi|397673702|ref|YP_006515237.1|,gi|525674502|ref|YP_008225939.1|	rs_myco_tuber1773_041514_cRAP123.fasta	80404.3	1	53	95	106	0.0317	0.63	MAPLVDR	R	Q	0.997	2.21	0.248	0	1	0	0	2	801.429	5650450	665	671	Empty	TRUE
75 kDa	Rv1837c	glcB	Malate synthase G GlcB	gi|15608974|ref|NP_216353.1|,gi|397673702|ref|YP_006515237.1|,gi|525674502|ref|YP_008225939.1|	rs_myco_tuber1773_041514_cRAP123.fasta	80404.3	1	53	95	106	0.0317	0.63	MHGPAEVAFTCELFSR	K	V	0.997	4.72	0.554	0	1	2	0	2	1867.85	1732520	400	415	Empty	TRUE
75 kDa	Rv1837c	glcB	Malate synthase G GlcB	gi|15608974|ref|NP_216353.1|,gi|397673702|ref|YP_006515237.1|,gi|525674502|ref|YP_008225939.1|	rs_myco_tuber1773_041514_cRAP123.fasta	80404.3	1	53	95	106	0.0317	0.63	NWLGLNKGDLAAAVDK	R	D	0.997	4.13	0.465	0	1	1	0	2	1684.9	678894	290	305	Empty	TRUE
75 kDa	Rv1837c	glcB	Malate synthase G GlcB	gi|15608974|ref|NP_216353.1|,gi|397673702|ref|YP_006515237.1|,gi|525674502|ref|YP_008225939.1|	rs_myco_tuber1773_041514_cRAP123.fasta	80404.3	1	53	95	106	0.0317	0.63	NWLGLNKGDLAAAVDKDGTAFLR	R	V	0.997	4.96	0.612	0	0	2	1	2	2445.29	1255450	290	312	Empty	TRUE
75 kDa	Rv1837c	glcB	Malate synthase G GlcB	gi|15608974|ref|NP_216353.1|,gi|397673702|ref|YP_006515237.1|,gi|525674502|ref|YP_008225939.1|	rs_myco_tuber1773_041514_cRAP123.fasta	80404.3	1	53	95	106	0.0317	0.63	NYTAPGGGQFTLPGR	R	S	0.997	3.2	0.417	0	1	1	0	2	1535.76	1916890	319	333	Empty	TRUE
75 kDa	Rv1837c	glcB	Malate synthase G GlcB	gi|15608974|ref|NP_216353.1|,gi|397673702|ref|YP_006515237.1|,gi|525674502|ref|YP_008225939.1|	rs_myco_tuber1773_041514_cRAP123.fasta	80404.3	1	53	95	106	0.0317	0.63	PDIHDVALMEDR	V	A	0.997	2.51	0.419	0	1	0	0	1	1410.67	20913.1	623	634	Empty	TRUE
75 kDa	Rv1837c	glcB	Malate synthase G GlcB	gi|15608974|ref|NP_216353.1|,gi|397673702|ref|YP_006515237.1|,gi|525674502|ref|YP_008225939.1|	rs_myco_tuber1773_041514_cRAP123.fasta	80404.3	1	53	95	106	0.0317	0.63	PESQVGTTDR	D	A	0.997	2.83	0.465	0	1	0	0	1	1089.52	39237.5	245	254	Empty	TRUE
75 kDa	Rv1837c	glcB	Malate synthase G GlcB	gi|15608974|ref|NP_216353.1|,gi|397673702|ref|YP_006515237.1|,gi|525674502|ref|YP_008225939.1|	rs_myco_tuber1773_041514_cRAP123.fasta	80404.3	1	53	95	106	0.0317	0.63	PGGGQFTLPGR	A	S	0.997	3.26	0.334	0	1	0	0	1	1086.57	166639	323	333	Empty	TRUE
75 kDa	Rv1837c	glcB	Malate synthase G GlcB	gi|15608974|ref|NP_216353.1|,gi|397673702|ref|YP_006515237.1|,gi|525674502|ref|YP_008225939.1|	rs_myco_tuber1773_041514_cRAP123.fasta	80404.3	1	53	95	106	0.0317	0.63	PSPTAATLHALHYHQVDVAAVQQGLAGKR	V	R	0.997	4.61	0.43	0	0	0	1	1	3036.61	234893	543	571	Empty	TRUE
75 kDa	Rv1837c	glcB	Malate synthase G GlcB	gi|15608974|ref|NP_216353.1|,gi|397673702|ref|YP_006515237.1|,gi|525674502|ref|YP_008225939.1|	rs_myco_tuber1773_041514_cRAP123.fasta	80404.3	1	53	95	106	0.0317	0.63	RATIEQLLTIPLAK	R	E	0.997	3.66	0.316	0	1	1	0	2	1566.96	1554210	572	585	Empty	TRUE
75 kDa	Rv1837c	glcB	Malate synthase G GlcB	gi|15608974|ref|NP_216353.1|,gi|397673702|ref|YP_006515237.1|,gi|525674502|ref|YP_008225939.1|	rs_myco_tuber1773_041514_cRAP123.fasta	80404.3	1	53	95	106	0.0317	0.63	RRATIEQLLTIPLAK	K	E	0.997	3.45	0.398	0	0	1	1	2	1723.06	826734	571	585	Empty	TRUE
75 kDa	Rv1837c	glcB	Malate synthase G GlcB	gi|15608974|ref|NP_216353.1|,gi|397673702|ref|YP_006515237.1|,gi|525674502|ref|YP_008225939.1|	rs_myco_tuber1773_041514_cRAP123.fasta	80404.3	1	53	95	106	0.0317	0.63	RVIEPIDMDAYR	R	Q	0.997	4.56	0.522	0	2	2	0	2	1477.75	2010900	71	82	Empty	TRUE
75 kDa	Rv1837c	glcB	Malate synthase G GlcB	gi|15608974|ref|NP_216353.1|,gi|397673702|ref|YP_006515237.1|,gi|525674502|ref|YP_008225939.1|	rs_myco_tuber1773_041514_cRAP123.fasta	80404.3	1	53	95	106	0.0317	0.63	SQPWILAYEDHNVDAGLAAGFSGR	K	A	0.997	4.05	0.573	0	1	2	1	2	2574.24	2605430	485	508	Empty	TRUE
75 kDa	Rv1837c	glcB	Malate synthase G GlcB	gi|15608974|ref|NP_216353.1|,gi|397673702|ref|YP_006515237.1|,gi|525674502|ref|YP_008225939.1|	rs_myco_tuber1773_041514_cRAP123.fasta	80404.3	1	53	95	106	0.0317	0.63	TDRVSVGNLR	M	I	0.997	3.27	0.306	0	1	0	0	1	1116.61	699172	2	11	Empty	TRUE
75 kDa	Rv1837c	glcB	Malate synthase G GlcB	gi|15608974|ref|NP_216353.1|,gi|397673702|ref|YP_006515237.1|,gi|525674502|ref|YP_008225939.1|	rs_myco_tuber1773_041514_cRAP123.fasta	80404.3	1	53	95	106	0.0317	0.63	TGDEIHTSMEAGPMVR	R	K	0.997	4.37	0.561	0	4	4	0	2	1730.78	5852840	464	479	Empty	TRUE
75 kDa	Rv1837c	glcB	Malate synthase G GlcB	gi|15608974|ref|NP_216353.1|,gi|397673702|ref|YP_006515237.1|,gi|525674502|ref|YP_008225939.1|	rs_myco_tuber1773_041514_cRAP123.fasta	80404.3	1	53	95	106	0.0317	0.63	TGDEIHTSMEAGPMVRK	R	G	0.997	2.49	0.329	0	0	1	0	2	1890.87	103831	464	480	Empty	TRUE
75 kDa	Rv1837c	glcB	Malate synthase G GlcB	gi|15608974|ref|NP_216353.1|,gi|397673702|ref|YP_006515237.1|,gi|525674502|ref|YP_008225939.1|	rs_myco_tuber1773_041514_cRAP123.fasta	80404.3	1	53	95	106	0.0317	0.63	TGSIYIVKPK	R	M	0.997	2.22	0.382	0	1	1	0	2	1105.66	3134260	390	399	Empty	TRUE
75 kDa	Rv1837c	glcB	Malate synthase G GlcB	gi|15608974|ref|NP_216353.1|,gi|397673702|ref|YP_006515237.1|,gi|525674502|ref|YP_008225939.1|	rs_myco_tuber1773_041514_cRAP123.fasta	80404.3	1	53	95	106	0.0317	0.63	VEDVLGLPQNTMK	R	I	0.997	2.73	0.385	0	2	2	0	2	1443.75	2252330	416	428	Empty	TRUE
75 kDa	Rv1837c	glcB	Malate synthase G GlcB	gi|15608974|ref|NP_216353.1|,gi|397673702|ref|YP_006515237.1|,gi|525674502|ref|YP_008225939.1|	rs_myco_tuber1773_041514_cRAP123.fasta	80404.3	1	53	95	106	0.0317	0.63	VIEPIDMDAYR	R	Q	0.997	2.69	0.203	0	1	0	0	2	1321.65	786899	72	82	Empty	TRUE
75 kDa	Rv1837c	glcB	Malate synthase G GlcB	gi|15608974|ref|NP_216353.1|,gi|397673702|ref|YP_006515237.1|,gi|525674502|ref|YP_008225939.1|	rs_myco_tuber1773_041514_cRAP123.fasta	80404.3	1	53	95	106	0.0317	0.63	VPDIHDVALMEDR	K	A	0.997	3.82	0.497	0	1	1	0	2	1509.74	1726980	622	634	Empty	TRUE
75 kDa	Rv1837c	glcB	Malate synthase G GlcB	gi|15608974|ref|NP_216353.1|,gi|397673702|ref|YP_006515237.1|,gi|525674502|ref|YP_008225939.1|	rs_myco_tuber1773_041514_cRAP123.fasta	80404.3	1	53	95	106	0.0317	0.63	VPDIHDVALMEDRATLR	K	I	0.997	3.84	0.419	0	1	1	0	2	1951.01	623718	622	638	Empty	TRUE
75 kDa	Rv1837c	glcB	Malate synthase G GlcB	gi|15608974|ref|NP_216353.1|,gi|397673702|ref|YP_006515237.1|,gi|525674502|ref|YP_008225939.1|	rs_myco_tuber1773_041514_cRAP123.fasta	80404.3	1	53	95	106	0.0317	0.63	VRGDKVIAYAR	K	K	0.997	3.89	0.463	0	1	1	0	2	1247.72	1224880	163	173	Empty	TRUE
75 kDa	Rv1837c	glcB	Malate synthase G GlcB	gi|15608974|ref|NP_216353.1|,gi|397673702|ref|YP_006515237.1|,gi|525674502|ref|YP_008225939.1|	rs_myco_tuber1773_041514_cRAP123.fasta	80404.3	1	53	95	106	0.0317	0.63	VVADLTPQNQALLNAR	K	D	0.997	3.86	0.536	0	1	1	0	2	1722.95	778641	42	57	Empty	TRUE
75 kDa	Rv1837c	glcB	Malate synthase G GlcB	gi|15608974|ref|NP_216353.1|,gi|397673702|ref|YP_006515237.1|,gi|525674502|ref|YP_008225939.1|	rs_myco_tuber1773_041514_cRAP123.fasta	80404.3	1	53	95	106	0.0317	0.63	VVADLTPQNQALLNARDELQAQIDKWHR	K	R	0.997	4.87	0.486	0	0	1	1	2	3242.7	862952	42	69	Empty	TRUE
75 kDa	Rv1837c	glcB	Malate synthase G GlcB	gi|15608974|ref|NP_216353.1|,gi|397673702|ref|YP_006515237.1|,gi|525674502|ref|YP_008225939.1|	rs_myco_tuber1773_041514_cRAP123.fasta	80404.3	1	53	95	106	0.0317	0.63	VVFINTGFLDR	R	T	0.997	2.83	0.399	0	1	0	0	2	1280.7	669133	453	463	Empty	TRUE
75 kDa	Rv1837c	glcB	Malate synthase G GlcB	gi|15608974|ref|NP_216353.1|,gi|397673702|ref|YP_006515237.1|,gi|525674502|ref|YP_008225939.1|	rs_myco_tuber1773_041514_cRAP123.fasta	80404.3	1	53	95	106	0.0317	0.63	WGSLYDALYGTDVIPETDGAEK	R	G	0.997	2.79	0.573	0	1	1	0	2	2400.12	204247	135	156	Empty	TRUE
75 kDa	Rv1837c	glcB	Malate synthase G GlcB	gi|15608974|ref|NP_216353.1|,gi|397673702|ref|YP_006515237.1|,gi|525674502|ref|YP_008225939.1|	rs_myco_tuber1773_041514_cRAP123.fasta	80404.3	1	53	95	106	0.0317	0.63	WGSLYDALYGTDVIPETDGAEKGPTYNK	R	V	0.997	4.69	0.47	0	1	1	0	2	3060.45	1093800	135	162	Empty	TRUE
75 kDa	Rv1837c	glcB	Malate synthase G GlcB	gi|15608974|ref|NP_216353.1|,gi|397673702|ref|YP_006515237.1|,gi|525674502|ref|YP_008225939.1|	rs_myco_tuber1773_041514_cRAP123.fasta	80404.3	1	53	95	106	0.0317	0.63	WGSLYDALYGTDVIPETDGAEKGPTYNKVR	R	G	0.997	4.94	0.481	0	0	0	1	2	3315.62	789186	135	164	Empty	TRUE
75 kDa	Rv1837c	glcB	Malate synthase G GlcB	gi|15608974|ref|NP_216353.1|,gi|397673702|ref|YP_006515237.1|,gi|525674502|ref|YP_008225939.1|	rs_myco_tuber1773_041514_cRAP123.fasta	80404.3	1	53	95	106	0.0317	0.63	WVDQGVGCSK	R	V	0.997	2.42	0.454	0	1	0	0	2	1135.52	10543800	612	621	Empty	TRUE
75 kDa	Rv1837c	glcB	Malate synthase G GlcB	gi|15608974|ref|NP_216353.1|,gi|397673702|ref|YP_006515237.1|,gi|525674502|ref|YP_008225939.1|	rs_myco_tuber1773_041514_cRAP123.fasta	80404.3	1	53	95	106	0.0317	0.63	WVDQGVGCSKVPDIHDVALMEDR	R	A	0.997	3.39	0.265	0	0	1	0	2	2626.24	267832	612	634	Empty	TRUE
75 kDa	Rv1077	cbs (cysM2)	cysteine synthase/cystathionine beta-synthase	gi|148660862|ref|YP_001282385.1|,gi|148822286|ref|YP_001287040.1|,gi|197739805|ref|YP_002161119.1|,gi|397672909|ref|YP_006514444.1|,gi|525673835|ref|YP_008225183.1|,gi|57116820|ref|YP_177782.1|	rs_myco_tuber1773_041514_cRAP123.fasta	48634.5	0.625	1	1	1	0.000299	0.0323	LNSVVPDGAGTVAAK	R	V	0.997	1.96	0.407	0	1	0	0	2	1398.76	160975	19	33	Empty	TRUE
75 kDa	Rv1908c	katG	Catalase-peroxidase-peroxynitritase T KatG	gi|15609045|ref|NP_216424.1|,gi|397673776|ref|YP_006515311.1|	rs_myco_tuber1773_041514_cRAP123.fasta	80606.1	1	43	70	74	0.0221	0.672	AAGHNITVPFTPGR	K	T	0.997	2.94	0.377	0	1	1	0	2	1437.76	5451580	558	571	Empty	TRUE
75 kDa	Rv1908c	katG	Catalase-peroxidase-peroxynitritase T KatG	gi|15609045|ref|NP_216424.1|,gi|397673776|ref|YP_006515311.1|	rs_myco_tuber1773_041514_cRAP123.fasta	80606.1	1	43	70	74	0.0221	0.672	ADGFRNYLGK	K	G	0.997	2.77	0.203	0	1	0	0	2	1140.58	166659	591	600	Empty	TRUE
75 kDa	Rv1908c	katG	Catalase-peroxidase-peroxynitritase T KatG	gi|15609045|ref|NP_216424.1|,gi|397673776|ref|YP_006515311.1|	rs_myco_tuber1773_041514_cRAP123.fasta	80606.1	1	43	70	74	0.0221	0.672	ALVEVYGADDAQPK	R	F	0.997	3.42	0.451	0	2	1	0	2	1475.74	1798060	706	719	Empty	TRUE
75 kDa	Rv1908c	katG	Catalase-peroxidase-peroxynitritase T KatG	gi|15609045|ref|NP_216424.1|,gi|397673776|ref|YP_006515311.1|	rs_myco_tuber1773_041514_cRAP123.fasta	80606.1	1	43	70	74	0.0221	0.672	AMNDVETAALIVGGHTFGK	M	T	0.997	3.41	0.527	0	0	1	0	1	1946.96	171258	256	274	Empty	TRUE
75 kDa	Rv1908c	katG	Catalase-peroxidase-peroxynitritase T KatG	gi|15609045|ref|NP_216424.1|,gi|397673776|ref|YP_006515311.1|	rs_myco_tuber1773_041514_cRAP123.fasta	80606.1	1	43	70	74	0.0221	0.672	ANLLTLSAPEMTVLVGGLR	K	V	0.997	2.47	0.457	0	1	1	0	2	1971.09	1107530	614	632	Empty	TRUE
75 kDa	Rv1908c	katG	Catalase-peroxidase-peroxynitritase T KatG	gi|15609045|ref|NP_216424.1|,gi|397673776|ref|YP_006515311.1|	rs_myco_tuber1773_041514_cRAP123.fasta	80606.1	1	43	70	74	0.0221	0.672	DAITSGIEVVWTNTPTK	K	W	0.997	3.12	0.503	0	1	1	0	2	1831.94	205923	311	327	Empty	TRUE
75 kDa	Rv1908c	katG	Catalase-peroxidase-peroxynitritase T KatG	gi|15609045|ref|NP_216424.1|,gi|397673776|ref|YP_006515311.1|	rs_myco_tuber1773_041514_cRAP123.fasta	80606.1	1	43	70	74	0.0221	0.672	DGAGAGTIPDPFGGPGR	K	S	0.997	2.72	0.415	0	1	1	0	2	1541.73	1321310	357	373	Empty	TRUE
75 kDa	Rv1908c	katG	Catalase-peroxidase-peroxynitritase T KatG	gi|15609045|ref|NP_216424.1|,gi|397673776|ref|YP_006515311.1|	rs_myco_tuber1773_041514_cRAP123.fasta	80606.1	1	43	70	74	0.0221	0.672	DIEEVMTTSQPWWPADYGHYGPLFIR	R	M	0.997	4.08	0.548	0	0	1	0	2	3124.45	205478	79	104	Empty	TRUE
75 kDa	Rv1908c	katG	Catalase-peroxidase-peroxynitritase T KatG	gi|15609045|ref|NP_216424.1|,gi|397673776|ref|YP_006515311.1|	rs_myco_tuber1773_041514_cRAP123.fasta	80606.1	1	43	70	74	0.0221	0.672	DMGPVAR	R	Y	0.997	1.93	0.303	0	2	0	0	2	761.361	199177	419	425	Empty	TRUE
75 kDa	Rv1908c	katG	Catalase-peroxidase-peroxynitritase T KatG	gi|15609045|ref|NP_216424.1|,gi|397673776|ref|YP_006515311.1|	rs_myco_tuber1773_041514_cRAP123.fasta	80606.1	1	43	70	74	0.0221	0.672	EATWLGDER	K	Y	0.997	2.36	0.361	0	1	0	0	2	1076.5	710773	201	209	Empty	TRUE
75 kDa	Rv1908c	katG	Catalase-peroxidase-peroxynitritase T KatG	gi|15609045|ref|NP_216424.1|,gi|397673776|ref|YP_006515311.1|	rs_myco_tuber1773_041514_cRAP123.fasta	80606.1	1	43	70	74	0.0221	0.672	FAPLNSWPDNASLDK	R	A	0.997	3.05	0.515	0	1	1	0	2	1674.81	1043750	129	143	Empty	TRUE
75 kDa	Rv1908c	katG	Catalase-peroxidase-peroxynitritase T KatG	gi|15609045|ref|NP_216424.1|,gi|397673776|ref|YP_006515311.1|	rs_myco_tuber1773_041514_cRAP123.fasta	80606.1	1	43	70	74	0.0221	0.672	FVQDFVAAWDK	K	V	0.997	2.49	0.404	0	1	0	0	2	1325.65	375415	720	730	Empty	TRUE
75 kDa	Rv1908c	katG	Catalase-peroxidase-peroxynitritase T KatG	gi|15609045|ref|NP_216424.1|,gi|397673776|ref|YP_006515311.1|	rs_myco_tuber1773_041514_cRAP123.fasta	80606.1	1	43	70	74	0.0221	0.672	GNPLPAEYMLLDK	K	A	0.997	2.23	0.381	0	1	0	0	2	1460.75	761193	601	613	Empty	TRUE
75 kDa	Rv1908c	katG	Catalase-peroxidase-peroxynitritase T KatG	gi|15609045|ref|NP_216424.1|,gi|397673776|ref|YP_006515311.1|	rs_myco_tuber1773_041514_cRAP123.fasta	80606.1	1	43	70	74	0.0221	0.672	IHDGRGGAGGGMQR	R	F	0.997	2.7	0.406	0	2	2	0	2	1368.66	462771	115	128	Empty	TRUE
75 kDa	Rv1908c	katG	Catalase-peroxidase-peroxynitritase T KatG	gi|15609045|ref|NP_216424.1|,gi|397673776|ref|YP_006515311.1|	rs_myco_tuber1773_041514_cRAP123.fasta	80606.1	1	43	70	74	0.0221	0.672	IRLQPQVGWEVNDPDGDLRK	R	V	0.997	4.86	0.601	0	1	1	1	2	2335.22	2460510	497	516	Empty	TRUE
75 kDa	Rv1908c	katG	Catalase-peroxidase-peroxynitritase T KatG	gi|15609045|ref|NP_216424.1|,gi|397673776|ref|YP_006515311.1|	rs_myco_tuber1773_041514_cRAP123.fasta	80606.1	1	43	70	74	0.0221	0.672	LIHRDMGPVAR	K	Y	0.997	3.34	0.314	0	0	2	0	2	1264.69	614125	415	425	Empty	TRUE
75 kDa	Rv1908c	katG	Catalase-peroxidase-peroxynitritase T KatG	gi|15609045|ref|NP_216424.1|,gi|397673776|ref|YP_006515311.1|	rs_myco_tuber1773_041514_cRAP123.fasta	80606.1	1	43	70	74	0.0221	0.672	LQPQVGWEVNDPDGDLR	R	K	0.997	3.58	0.586	0	1	0	0	2	1937.94	347764	499	515	Empty	TRUE
75 kDa	Rv1908c	katG	Catalase-peroxidase-peroxynitritase T KatG	gi|15609045|ref|NP_216424.1|,gi|397673776|ref|YP_006515311.1|	rs_myco_tuber1773_041514_cRAP123.fasta	80606.1	1	43	70	74	0.0221	0.672	LQPQVGWEVNDPDGDLRK	R	V	0.997	2.86	0.422	0	1	2	1	2	2066.03	6169580	499	516	Empty	TRUE
75 kDa	Rv1908c	katG	Catalase-peroxidase-peroxynitritase T KatG	gi|15609045|ref|NP_216424.1|,gi|397673776|ref|YP_006515311.1|	rs_myco_tuber1773_041514_cRAP123.fasta	80606.1	1	43	70	74	0.0221	0.672	QTLLWQDPVPAVSHDLVGEAEIASLK	K	S	0.997	4.55	0.563	0	0	1	1	2	2816.48	2096770	434	459	Empty	TRUE
75 kDa	Rv1908c	katG	Catalase-peroxidase-peroxynitritase T KatG	gi|15609045|ref|NP_216424.1|,gi|397673776|ref|YP_006515311.1|	rs_myco_tuber1773_041514_cRAP123.fasta	80606.1	1	43	70	74	0.0221	0.672	QTLLWQDPVPAVSHDLVGEAEIASLKSQIR	K	A	0.997	5.45	0.506	0	0	0	1	2	3300.76	383866	434	463	Empty	TRUE
75 kDa	Rv1908c	katG	Catalase-peroxidase-peroxynitritase T KatG	gi|15609045|ref|NP_216424.1|,gi|397673776|ref|YP_006515311.1|	rs_myco_tuber1773_041514_cRAP123.fasta	80606.1	1	43	70	74	0.0221	0.672	RLLWPVKK	R	K	0.996	2.55	0.149	0	1	0	0	2	1039.68	424719	146	153	Empty	TRUE
75 kDa	Rv1908c	katG	Catalase-peroxidase-peroxynitritase T KatG	gi|15609045|ref|NP_216424.1|,gi|397673776|ref|YP_006515311.1|	rs_myco_tuber1773_041514_cRAP123.fasta	80606.1	1	43	70	74	0.0221	0.672	RWLEHPEELADEFAK	R	A	0.997	5.62	0.597	0	0	1	1	2	1869.91	1378240	396	410	Empty	TRUE
75 kDa	Rv1908c	katG	Catalase-peroxidase-peroxynitritase T KatG	gi|15609045|ref|NP_216424.1|,gi|397673776|ref|YP_006515311.1|	rs_myco_tuber1773_041514_cRAP123.fasta	80606.1	1	43	70	74	0.0221	0.672	SPAGAWQYTAK	K	D	0.997	2.5	0.423	0	1	0	0	2	1179.58	4223730	346	356	Empty	TRUE
75 kDa	Rv1908c	katG	Catalase-peroxidase-peroxynitritase T KatG	gi|15609045|ref|NP_216424.1|,gi|397673776|ref|YP_006515311.1|	rs_myco_tuber1773_041514_cRAP123.fasta	80606.1	1	43	70	74	0.0221	0.672	SPTMLATDLSLR	R	V	0.997	2.75	0.368	0	1	0	0	2	1320.68	389843	374	385	Empty	TRUE
75 kDa	Rv1908c	katG	Catalase-peroxidase-peroxynitritase T KatG	gi|15609045|ref|NP_216424.1|,gi|397673776|ref|YP_006515311.1|	rs_myco_tuber1773_041514_cRAP123.fasta	80606.1	1	43	70	74	0.0221	0.672	SPTMLATDLSLRVDPIYER	R	I	0.997	2.85	0.316	0	2	1	0	2	2193.12	1351900	374	392	Empty	TRUE
75 kDa	Rv1908c	katG	Catalase-peroxidase-peroxynitritase T KatG	gi|15609045|ref|NP_216424.1|,gi|397673776|ref|YP_006515311.1|	rs_myco_tuber1773_041514_cRAP123.fasta	80606.1	1	43	70	74	0.0221	0.672	SSYGTGTGKDAITSGIEVVWTNTPTK	K	W	0.995	3.15	0.211	0	0	1	0	2	2670.33	751036	302	327	Empty	TRUE
75 kDa	Rv1908c	katG	Catalase-peroxidase-peroxynitritase T KatG	gi|15609045|ref|NP_216424.1|,gi|397673776|ref|YP_006515311.1|	rs_myco_tuber1773_041514_cRAP123.fasta	80606.1	1	43	70	74	0.0221	0.672	TDASQEQTDVESFAVLEPK	R	A	0.997	3.54	0.484	0	1	1	0	2	2093.99	1872820	572	590	Empty	TRUE
75 kDa	Rv1908c	katG	Catalase-peroxidase-peroxynitritase T KatG	gi|15609045|ref|NP_216424.1|,gi|397673776|ref|YP_006515311.1|	rs_myco_tuber1773_041514_cRAP123.fasta	80606.1	1	43	70	74	0.0221	0.672	TFGFGFGR	K	V	0.995	1.72	0.302	0	1	0	0	2	888.436	3644650	180	187	Empty	TRUE
75 kDa	Rv1908c	katG	Catalase-peroxidase-peroxynitritase T KatG	gi|15609045|ref|NP_216424.1|,gi|397673776|ref|YP_006515311.1|	rs_myco_tuber1773_041514_cRAP123.fasta	80606.1	1	43	70	74	0.0221	0.672	THGAGPADLVGPEPEAAPLEQMGLGWK	K	S	0.997	4.57	0.574	0	2	2	2	2	2728.34	2105960	275	301	Empty	TRUE
75 kDa	Rv1908c	katG	Catalase-peroxidase-peroxynitritase T KatG	gi|15609045|ref|NP_216424.1|,gi|397673776|ref|YP_006515311.1|	rs_myco_tuber1773_041514_cRAP123.fasta	80606.1	1	43	70	74	0.0221	0.672	TLEEIQESFNSAAPGNIK	R	V	0.997	3.29	0.581	0	1	1	0	2	1947.97	1589150	520	537	Empty	TRUE
75 kDa	Rv1908c	katG	Catalase-peroxidase-peroxynitritase T KatG	gi|15609045|ref|NP_216424.1|,gi|397673776|ref|YP_006515311.1|	rs_myco_tuber1773_041514_cRAP123.fasta	80606.1	1	43	70	74	0.0221	0.672	VDLVFGSNSELR	R	A	0.997	3.22	0.47	0	1	0	0	2	1335.69	600085	694	705	Empty	TRUE
75 kDa	Rv1908c	katG	Catalase-peroxidase-peroxynitritase T KatG	gi|15609045|ref|NP_216424.1|,gi|397673776|ref|YP_006515311.1|	rs_myco_tuber1773_041514_cRAP123.fasta	80606.1	1	43	70	74	0.0221	0.672	VDQWEPDEVYWGK	R	E	0.997	2.37	0.463	0	1	0	0	2	1650.74	729135	188	200	Empty	TRUE
75 kDa	Rv1908c	katG	Catalase-peroxidase-peroxynitritase T KatG	gi|15609045|ref|NP_216424.1|,gi|397673776|ref|YP_006515311.1|	rs_myco_tuber1773_041514_cRAP123.fasta	80606.1	1	43	70	74	0.0221	0.672	VDQWEPDEVYWGKEATWLGDER	R	Y	0.997	3.58	0.44	0	0	1	0	2	2708.23	284600	188	209	Empty	TRUE
75 kDa	Rv1908c	katG	Catalase-peroxidase-peroxynitritase T KatG	gi|15609045|ref|NP_216424.1|,gi|397673776|ref|YP_006515311.1|	rs_myco_tuber1773_041514_cRAP123.fasta	80606.1	1	43	70	74	0.0221	0.672	VKWTGSR	K	V	0.953	2.17	0.166	0	1	0	0	2	833.463	184706	687	693	Empty	TRUE
75 kDa	Rv1908c	katG	Catalase-peroxidase-peroxynitritase T KatG	gi|15609045|ref|NP_216424.1|,gi|397673776|ref|YP_006515311.1|	rs_myco_tuber1773_041514_cRAP123.fasta	80606.1	1	43	70	74	0.0221	0.672	VKWTGSRVDLVFGSNSELR	K	A	0.997	3.78	0.367	0	0	1	1	2	2150.14	956208	687	705	Empty	TRUE
75 kDa	Rv1908c	katG	Catalase-peroxidase-peroxynitritase T KatG	gi|15609045|ref|NP_216424.1|,gi|397673776|ref|YP_006515311.1|	rs_myco_tuber1773_041514_cRAP123.fasta	80606.1	1	43	70	74	0.0221	0.672	VLGANYKR	R	L	0.997	2.17	0.25	0	1	0	0	2	920.531	819726	633	640	Empty	TRUE
75 kDa	Rv1908c	katG	Catalase-peroxidase-peroxynitritase T KatG	gi|15609045|ref|NP_216424.1|,gi|397673776|ref|YP_006515311.1|	rs_myco_tuber1773_041514_cRAP123.fasta	80606.1	1	43	70	74	0.0221	0.672	VLHQNPAVAD	K	P	0.997	2.3	0.423	0	1	0	0	1	1063.55	116920	47	56	Empty	TRUE
75 kDa	Rv1908c	katG	Catalase-peroxidase-peroxynitritase T KatG	gi|15609045|ref|NP_216424.1|,gi|397673776|ref|YP_006515311.1|	rs_myco_tuber1773_041514_cRAP123.fasta	80606.1	1	43	70	74	0.0221	0.672	VMNLDRFDVR	K	-	0.997	2.58	0.216	0	1	0	0	2	1264.65	704302	731	740	Empty	TRUE
75 kDa	Rv1908c	katG	Catalase-peroxidase-peroxynitritase T KatG	gi|15609045|ref|NP_216424.1|,gi|397673776|ref|YP_006515311.1|	rs_myco_tuber1773_041514_cRAP123.fasta	80606.1	1	43	70	74	0.0221	0.672	VSFADLVVLGGCAAIEK	K	A	0.997	3.03	0.51	0	1	1	0	2	1748.93	600544	538	554	Empty	TRUE
75 kDa	Rv1908c	katG	Catalase-peroxidase-peroxynitritase T KatG	gi|15609045|ref|NP_216424.1|,gi|397673776|ref|YP_006515311.1|	rs_myco_tuber1773_041514_cRAP123.fasta	80606.1	1	43	70	74	0.0221	0.672	WLEHPEELADEFAK	R	A	0.997	4.94	0.538	0	1	1	0	2	1713.81	1236000	397	410	Empty	TRUE
75 kDa	Rv1908c	katG	Catalase-peroxidase-peroxynitritase T KatG	gi|15609045|ref|NP_216424.1|,gi|397673776|ref|YP_006515311.1|	rs_myco_tuber1773_041514_cRAP123.fasta	80606.1	1	43	70	74	0.0221	0.672	WTGSRVDLVFGSNSELR	K	A	0.997	4.18	0.453	0	0	1	0	2	1922.97	738098	689	705	Empty	TRUE
75 kDa	Rv1908c	katG	Catalase-peroxidase-peroxynitritase T KatG	gi|15609045|ref|NP_216424.1|,gi|397673776|ref|YP_006515311.1|	rs_myco_tuber1773_041514_cRAP123.fasta	80606.1	1	43	70	74	0.0221	0.672	YLGPLVPK	R	Q	0.997	1.48	0.384	0	1	0	0	2	886.54	2139780	426	433	Empty	TRUE
75 kDa	Rv1908c	katG	Catalase-peroxidase-peroxynitritase T KatG	gi|15609045|ref|NP_216424.1|,gi|397673776|ref|YP_006515311.1|	rs_myco_tuber1773_041514_cRAP123.fasta	80606.1	1	43	70	74	0.0221	0.672	YPVEGGGNQDWWPNRLNLK	K	V	0.997	3.2	0.488	0	0	1	0	2	2243.1	519903	28	46	Empty	TRUE
75 kDa	Rv0350	dnaK	molecular chaperone DnaK	gi|148660116|ref|YP_001281639.1|,gi|148821546|ref|YP_001286300.1|,gi|15607491|ref|NP_214864.1|,gi|197739135|ref|YP_002160449.1|,gi|397672141|ref|YP_006513676.1|,gi|525673187|ref|YP_008224443.1|	rs_myco_tuber1773_041514_cRAP123.fasta	66830.9	1	29	41	42	0.0126	0.603	AALGGSDISAIK	K	S	0.997	2.98	0.348	0	1	0	0	2	1102.61	848921	553	564	Empty	TRUE
75 kDa	Rv0350	dnaK	molecular chaperone DnaK	gi|148660116|ref|YP_001281639.1|,gi|148821546|ref|YP_001286300.1|,gi|15607491|ref|NP_214864.1|,gi|197739135|ref|YP_002160449.1|,gi|397672141|ref|YP_006513676.1|,gi|525673187|ref|YP_008224443.1|	rs_myco_tuber1773_041514_cRAP123.fasta	66830.9	1	29	41	42	0.0126	0.603	ATSGDNHLGGDDWDQR	R	V	0.997	2.62	0.38	0	0	1	0	2	1743.73	322244	192	207	Empty	TRUE
75 kDa	Rv0350	dnaK	molecular chaperone DnaK	gi|148660116|ref|YP_001281639.1|,gi|148821546|ref|YP_001286300.1|,gi|15607491|ref|NP_214864.1|,gi|197739135|ref|YP_002160449.1|,gi|397672141|ref|YP_006513676.1|,gi|525673187|ref|YP_008224443.1|	rs_myco_tuber1773_041514_cRAP123.fasta	66830.9	1	29	41	42	0.0126	0.603	AVGIDLGTTNSVVSVLEGGDPVVVANSEGSR	R	T	0.997	4.85	0.481	0	0	1	0	2	2998.53	199107	4	34	Empty	TRUE
75 kDa	Rv0350	dnaK	molecular chaperone DnaK	gi|148660116|ref|YP_001281639.1|,gi|148821546|ref|YP_001286300.1|,gi|15607491|ref|NP_214864.1|,gi|197739135|ref|YP_002160449.1|,gi|397672141|ref|YP_006513676.1|,gi|525673187|ref|YP_008224443.1|	rs_myco_tuber1773_041514_cRAP123.fasta	66830.9	1	29	41	42	0.0126	0.603	DAEAYLGEDITDAVITTPAYFNDAQR	R	Q	0.997	3.58	0.589	0	0	1	1	2	2859.33	245220	102	127	Empty	TRUE
75 kDa	Rv0350	dnaK	molecular chaperone DnaK	gi|148660116|ref|YP_001281639.1|,gi|148821546|ref|YP_001286300.1|,gi|15607491|ref|NP_214864.1|,gi|197739135|ref|YP_002160449.1|,gi|397672141|ref|YP_006513676.1|,gi|525673187|ref|YP_008224443.1|	rs_myco_tuber1773_041514_cRAP123.fasta	66830.9	1	29	41	42	0.0126	0.603	DAGQIAGLNVLR	K	I	0.997	3.87	0.389	0	1	0	0	2	1226.69	522752	132	143	Empty	TRUE
75 kDa	Rv0350	dnaK	molecular chaperone DnaK	gi|148660116|ref|YP_001281639.1|,gi|148821546|ref|YP_001286300.1|,gi|15607491|ref|NP_214864.1|,gi|197739135|ref|YP_002160449.1|,gi|397672141|ref|YP_006513676.1|,gi|525673187|ref|YP_008224443.1|	rs_myco_tuber1773_041514_cRAP123.fasta	66830.9	1	29	41	42	0.0126	0.603	DKGTGKENTIR	K	I	0.959	1.83	0.277	0	0	1	0	2	1218.64	26838.8	464	474	Empty	TRUE
75 kDa	Rv0350	dnaK	molecular chaperone DnaK	gi|148660116|ref|YP_001281639.1|,gi|148821546|ref|YP_001286300.1|,gi|15607491|ref|NP_214864.1|,gi|197739135|ref|YP_002160449.1|,gi|397672141|ref|YP_006513676.1|,gi|525673187|ref|YP_008224443.1|	rs_myco_tuber1773_041514_cRAP123.fasta	66830.9	1	29	41	42	0.0126	0.603	EAEGGSKVPEDTLNKVDAAVAEAK	R	A	0.997	5.01	0.402	0	0	1	1	2	2428.22	1369500	529	552	Empty	TRUE
75 kDa	Rv0350	dnaK	molecular chaperone DnaK	gi|148660116|ref|YP_001281639.1|,gi|148821546|ref|YP_001286300.1|,gi|15607491|ref|NP_214864.1|,gi|197739135|ref|YP_002160449.1|,gi|397672141|ref|YP_006513676.1|,gi|525673187|ref|YP_008224443.1|	rs_myco_tuber1773_041514_cRAP123.fasta	66830.9	1	29	41	42	0.0126	0.603	ELTGGKEPNKGVNPDEVVAVGAALQAGVLK	K	G	0.997	6.25	0.415	0	0	0	1	2	2960.61	223931	328	357	Empty	TRUE
75 kDa	Rv0350	dnaK	molecular chaperone DnaK	gi|148660116|ref|YP_001281639.1|,gi|148821546|ref|YP_001286300.1|,gi|15607491|ref|NP_214864.1|,gi|197739135|ref|YP_002160449.1|,gi|397672141|ref|YP_006513676.1|,gi|525673187|ref|YP_008224443.1|	rs_myco_tuber1773_041514_cRAP123.fasta	66830.9	1	29	41	42	0.0126	0.603	GTSGIDLTKDK	K	M	0.997	2.58	0.454	0	1	1	0	2	1134.6	561821	218	228	Empty	TRUE
75 kDa	Rv0350	dnaK	molecular chaperone DnaK	gi|148660116|ref|YP_001281639.1|,gi|148821546|ref|YP_001286300.1|,gi|15607491|ref|NP_214864.1|,gi|197739135|ref|YP_002160449.1|,gi|397672141|ref|YP_006513676.1|,gi|525673187|ref|YP_008224443.1|	rs_myco_tuber1773_041514_cRAP123.fasta	66830.9	1	29	41	42	0.0126	0.603	HMGSDWSIEIDGKK	R	Y	0.997	3.52	0.504	0	0	2	0	2	1602.76	1403620	72	85	Empty	TRUE
75 kDa	Rv0350	dnaK	molecular chaperone DnaK	gi|148660116|ref|YP_001281639.1|,gi|148821546|ref|YP_001286300.1|,gi|15607491|ref|NP_214864.1|,gi|197739135|ref|YP_002160449.1|,gi|397672141|ref|YP_006513676.1|,gi|525673187|ref|YP_008224443.1|	rs_myco_tuber1773_041514_cRAP123.fasta	66830.9	1	29	41	42	0.0126	0.603	IQEGSGLSKEDIDR	R	M	0.997	4.25	0.518	0	1	1	0	2	1546.77	3122230	475	488	Empty	TRUE
75 kDa	Rv0350	dnaK	molecular chaperone DnaK	gi|148660116|ref|YP_001281639.1|,gi|148821546|ref|YP_001286300.1|,gi|15607491|ref|NP_214864.1|,gi|197739135|ref|YP_002160449.1|,gi|397672141|ref|YP_006513676.1|,gi|525673187|ref|YP_008224443.1|	rs_myco_tuber1773_041514_cRAP123.fasta	66830.9	1	29	41	42	0.0126	0.603	ITQDLLDR	R	T	0.997	2.64	0.275	0	1	0	0	2	973.532	407647	281	288	Empty	TRUE
75 kDa	Rv0350	dnaK	molecular chaperone DnaK	gi|148660116|ref|YP_001281639.1|,gi|148821546|ref|YP_001286300.1|,gi|15607491|ref|NP_214864.1|,gi|197739135|ref|YP_002160449.1|,gi|397672141|ref|YP_006513676.1|,gi|525673187|ref|YP_008224443.1|	rs_myco_tuber1773_041514_cRAP123.fasta	66830.9	1	29	41	42	0.0126	0.603	IVNEPTAAALAYGLDKGEK	R	E	0.997	3.6	0.346	0	0	1	0	2	1960.04	328135	144	162	Empty	TRUE
75 kDa	Rv0350	dnaK	molecular chaperone DnaK	gi|148660116|ref|YP_001281639.1|,gi|148821546|ref|YP_001286300.1|,gi|15607491|ref|NP_214864.1|,gi|197739135|ref|YP_002160449.1|,gi|397672141|ref|YP_006513676.1|,gi|525673187|ref|YP_008224443.1|	rs_myco_tuber1773_041514_cRAP123.fasta	66830.9	1	29	41	42	0.0126	0.603	IVNEPTAAALAYGLDKGEKEQR	R	I	0.997	4.27	0.571	0	0	1	1	2	2373.24	2075820	144	165	Empty	TRUE
75 kDa	Rv0350	dnaK	molecular chaperone DnaK	gi|148660116|ref|YP_001281639.1|,gi|148821546|ref|YP_001286300.1|,gi|15607491|ref|NP_214864.1|,gi|197739135|ref|YP_002160449.1|,gi|397672141|ref|YP_006513676.1|,gi|525673187|ref|YP_008224443.1|	rs_myco_tuber1773_041514_cRAP123.fasta	66830.9	1	29	41	42	0.0126	0.603	KPFQSVIADTGISVSEIDHVVLVGGSTR	R	M	0.997	5.62	0.62	0	0	1	1	2	2911.55	211367	291	318	Empty	TRUE
75 kDa	Rv0350	dnaK	molecular chaperone DnaK	gi|148660116|ref|YP_001281639.1|,gi|148821546|ref|YP_001286300.1|,gi|15607491|ref|NP_214864.1|,gi|197739135|ref|YP_002160449.1|,gi|397672141|ref|YP_006513676.1|,gi|525673187|ref|YP_008224443.1|	rs_myco_tuber1773_041514_cRAP123.fasta	66830.9	1	29	41	42	0.0126	0.603	LLGSFELTGIPPAPR	K	G	0.997	3.47	0.568	0	2	1	0	2	1567.88	823966	427	441	Empty	TRUE
75 kDa	Rv0350	dnaK	molecular chaperone DnaK	gi|148660116|ref|YP_001281639.1|,gi|148821546|ref|YP_001286300.1|,gi|15607491|ref|NP_214864.1|,gi|197739135|ref|YP_002160449.1|,gi|397672141|ref|YP_006513676.1|,gi|525673187|ref|YP_008224443.1|	rs_myco_tuber1773_041514_cRAP123.fasta	66830.9	1	29	41	42	0.0126	0.603	MIKDAEAHAEEDR	R	K	0.997	3.2	0.484	0	0	1	0	2	1530.69	49541	489	501	Empty	TRUE
75 kDa	Rv0350	dnaK	molecular chaperone DnaK	gi|148660116|ref|YP_001281639.1|,gi|148821546|ref|YP_001286300.1|,gi|15607491|ref|NP_214864.1|,gi|197739135|ref|YP_002160449.1|,gi|397672141|ref|YP_006513676.1|,gi|525673187|ref|YP_008224443.1|	rs_myco_tuber1773_041514_cRAP123.fasta	66830.9	1	29	41	42	0.0126	0.603	MIKDAEAHAEEDRK	R	R	0.997	3.53	0.393	0	0	1	2	2	1642.79	163351	489	502	Empty	TRUE
75 kDa	Rv0350	dnaK	molecular chaperone DnaK	gi|148660116|ref|YP_001281639.1|,gi|148821546|ref|YP_001286300.1|,gi|15607491|ref|NP_214864.1|,gi|197739135|ref|YP_002160449.1|,gi|397672141|ref|YP_006513676.1|,gi|525673187|ref|YP_008224443.1|	rs_myco_tuber1773_041514_cRAP123.fasta	66830.9	1	29	41	42	0.0126	0.603	MPAVTDLVK	R	E	0.997	2.55	0.371	0	2	0	0	2	989.534	930786	319	327	Empty	TRUE
75 kDa	Rv0350	dnaK	molecular chaperone DnaK	gi|148660116|ref|YP_001281639.1|,gi|148821546|ref|YP_001286300.1|,gi|15607491|ref|NP_214864.1|,gi|197739135|ref|YP_002160449.1|,gi|397672141|ref|YP_006513676.1|,gi|525673187|ref|YP_008224443.1|	rs_myco_tuber1773_041514_cRAP123.fasta	66830.9	1	29	41	42	0.0126	0.603	NGEVLVGQPAK	R	N	0.997	2.78	0.338	0	1	0	0	2	1111.61	570148	45	55	Empty	TRUE
75 kDa	Rv0350	dnaK	molecular chaperone DnaK	gi|148660116|ref|YP_001281639.1|,gi|148821546|ref|YP_001286300.1|,gi|15607491|ref|NP_214864.1|,gi|197739135|ref|YP_002160449.1|,gi|397672141|ref|YP_006513676.1|,gi|525673187|ref|YP_008224443.1|	rs_myco_tuber1773_041514_cRAP123.fasta	66830.9	1	29	41	42	0.0126	0.603	NGEVLVGQPAKNQAVTNVDR	R	T	0.997	4.49	0.58	0	0	1	0	2	2109.1	382662	45	64	Empty	TRUE
75 kDa	Rv0350	dnaK	molecular chaperone DnaK	gi|148660116|ref|YP_001281639.1|,gi|148821546|ref|YP_001286300.1|,gi|15607491|ref|NP_214864.1|,gi|197739135|ref|YP_002160449.1|,gi|397672141|ref|YP_006513676.1|,gi|525673187|ref|YP_008224443.1|	rs_myco_tuber1773_041514_cRAP123.fasta	66830.9	1	29	41	42	0.0126	0.603	NQAETLVYQTEK	R	F	0.997	2.73	0.517	0	1	0	0	2	1423.71	202759	511	522	Empty	TRUE
75 kDa	Rv0350	dnaK	molecular chaperone DnaK	gi|148660116|ref|YP_001281639.1|,gi|148821546|ref|YP_001286300.1|,gi|15607491|ref|NP_214864.1|,gi|197739135|ref|YP_002160449.1|,gi|397672141|ref|YP_006513676.1|,gi|525673187|ref|YP_008224443.1|	rs_myco_tuber1773_041514_cRAP123.fasta	66830.9	1	29	41	42	0.0126	0.603	NQAVTNVDR	K	T	0.997	2.77	0.42	0	1	0	0	2	1016.51	196510	56	64	Empty	TRUE
75 kDa	Rv0350	dnaK	molecular chaperone DnaK	gi|148660116|ref|YP_001281639.1|,gi|148821546|ref|YP_001286300.1|,gi|15607491|ref|NP_214864.1|,gi|197739135|ref|YP_002160449.1|,gi|397672141|ref|YP_006513676.1|,gi|525673187|ref|YP_008224443.1|	rs_myco_tuber1773_041514_cRAP123.fasta	66830.9	1	29	41	42	0.0126	0.603	NTTIPTKR	R	S	0.997	2.31	0.275	0	1	0	0	2	930.537	176872	389	396	Empty	TRUE
75 kDa	Rv0350	dnaK	molecular chaperone DnaK	gi|148660116|ref|YP_001281639.1|,gi|148821546|ref|YP_001286300.1|,gi|15607491|ref|NP_214864.1|,gi|197739135|ref|YP_002160449.1|,gi|397672141|ref|YP_006513676.1|,gi|525673187|ref|YP_008224443.1|	rs_myco_tuber1773_041514_cRAP123.fasta	66830.9	1	29	41	42	0.0126	0.603	PVVVANSEGSR	D	T	0.997	2.82	0.618	0	1	0	0	1	1114.59	75865.7	24	34	Empty	TRUE
75 kDa	Rv0350	dnaK	molecular chaperone DnaK	gi|148660116|ref|YP_001281639.1|,gi|148821546|ref|YP_001286300.1|,gi|15607491|ref|NP_214864.1|,gi|197739135|ref|YP_002160449.1|,gi|397672141|ref|YP_006513676.1|,gi|525673187|ref|YP_008224443.1|	rs_myco_tuber1773_041514_cRAP123.fasta	66830.9	1	29	41	42	0.0126	0.603	SETFTTADDNQPSVQIQVYQGER	R	E	0.997	3.36	0.495	0	1	1	0	2	2613.21	529620	397	419	Empty	TRUE
75 kDa	Rv0350	dnaK	molecular chaperone DnaK	gi|148660116|ref|YP_001281639.1|,gi|148821546|ref|YP_001286300.1|,gi|15607491|ref|NP_214864.1|,gi|197739135|ref|YP_002160449.1|,gi|397672141|ref|YP_006513676.1|,gi|525673187|ref|YP_008224443.1|	rs_myco_tuber1773_041514_cRAP123.fasta	66830.9	1	29	41	42	0.0126	0.603	SETFTTADDNQPSVQIQVYQGEREIAAHNK	R	L	0.997	4.68	0.469	0	0	0	1	2	3376.6	908111	397	426	Empty	TRUE
75 kDa	Rv0350	dnaK	molecular chaperone DnaK	gi|148660116|ref|YP_001281639.1|,gi|148821546|ref|YP_001286300.1|,gi|15607491|ref|NP_214864.1|,gi|197739135|ref|YP_002160449.1|,gi|397672141|ref|YP_006513676.1|,gi|525673187|ref|YP_008224443.1|	rs_myco_tuber1773_041514_cRAP123.fasta	66830.9	1	29	41	42	0.0126	0.603	TTIPTKR	N	S	0.946	1.69	0.285	0	1	0	0	1	816.494	33261.4	390	396	Empty	TRUE
75 kDa	Rv0350	dnaK	molecular chaperone DnaK	gi|148660116|ref|YP_001281639.1|,gi|148821546|ref|YP_001286300.1|,gi|15607491|ref|NP_214864.1|,gi|197739135|ref|YP_002160449.1|,gi|397672141|ref|YP_006513676.1|,gi|525673187|ref|YP_008224443.1|	rs_myco_tuber1773_041514_cRAP123.fasta	66830.9	1	29	41	42	0.0126	0.603	TTPSIVAFAR	R	N	0.997	2.21	0.36	0	1	0	0	2	1062.59	411966	35	44	Empty	TRUE
75 kDa	Rv0242c	fabG4	3-ketoacyl-ACP reductase	gi|148660007|ref|YP_001281530.1|,gi|148821436|ref|YP_001286190.1|,gi|15607383|ref|NP_214756.1|,gi|197738216|ref|YP_002159532.1|,gi|397672031|ref|YP_006513566.1|,gi|525673093|ref|YP_008224343.1|	rs_myco_tuber1773_041514_cRAP123.fasta	46830.9	0.625	1	1	1	0.000299	0.0507	DGAHVVAIDVESAAENLAETASK	R	V	0.997	2.72	0.435	0	0	1	0	2	2297.13	15278.5	236	258	Empty	TRUE
75 kDa	Rv1442	bisC	biotin sulfoxide reductase	gi|148822661|ref|YP_001287415.1|,gi|15608580|ref|NP_215958.1|,gi|397673288|ref|YP_006514823.1|,gi|525674165|ref|YP_008225550.1|,gi|560879652|ref|WP_023637392.1|,gi|560887004|ref|WP_023644625.1|	rs_myco_tuber1773_041514_cRAP123.fasta	83391.1	1	3	3	3	0.000897	0.0731	ELTDGDIVR	R	V	0.997	2.09	0.354	0	1	0	0	2	1017.52	89727	666	674	Empty	TRUE
75 kDa	Rv1442	bisC	biotin sulfoxide reductase	gi|148822661|ref|YP_001287415.1|,gi|15608580|ref|NP_215958.1|,gi|397673288|ref|YP_006514823.1|,gi|525674165|ref|YP_008225550.1|,gi|560879652|ref|WP_023637392.1|,gi|560887004|ref|WP_023644625.1|	rs_myco_tuber1773_041514_cRAP123.fasta	83391.1	1	3	3	3	0.000897	0.0731	TRLHSQLDHGGASMASK	R	I	0.997	4.12	0.461	0	0	0	1	2	1811.88	44814.8	632	648	Empty	TRUE
75 kDa	Rv1442	bisC	biotin sulfoxide reductase	gi|148822661|ref|YP_001287415.1|,gi|15608580|ref|NP_215958.1|,gi|397673288|ref|YP_006514823.1|,gi|525674165|ref|YP_008225550.1|,gi|560879652|ref|WP_023637392.1|,gi|560887004|ref|WP_023644625.1|	rs_myco_tuber1773_041514_cRAP123.fasta	83391.1	1	3	3	3	0.000897	0.0731	VHGGDIAAVAALASDTNPAPQLQNLPGAVR	R	H	0.997	4.61	0.626	0	0	1	0	2	2923.54	73700.9	17	46	Empty	TRUE
75 kDa	Rv2783c	gpsI	polynucleotide phosphorylase	gi|148662625|ref|YP_001284148.1|,gi|148823971|ref|YP_001288725.1|,gi|15609920|ref|NP_217299.1|,gi|197738425|ref|YP_002159740.1|,gi|397674694|ref|YP_006516229.1|,gi|525675304|ref|YP_008226877.1|	rs_myco_tuber1773_041514_cRAP123.fasta	79735.5	1	10	11	11	0.00329	0.158	ALSAEVAVVPR	R	A	0.997	3.13	0.279	0	1	0	0	2	1111.65	527009	357	367	Empty	TRUE
75 kDa	Rv2783c	gpsI	polynucleotide phosphorylase	gi|148662625|ref|YP_001284148.1|,gi|148823971|ref|YP_001288725.1|,gi|15609920|ref|NP_217299.1|,gi|197738425|ref|YP_002159740.1|,gi|397674694|ref|YP_006516229.1|,gi|525675304|ref|YP_008226877.1|	rs_myco_tuber1773_041514_cRAP123.fasta	79735.5	1	10	11	11	0.00329	0.158	DQRIDEIKTQVVQR	R	L	0.997	3.46	0.438	0	0	1	0	2	1727.94	179104	299	312	Empty	TRUE
75 kDa	Rv2783c	gpsI	polynucleotide phosphorylase	gi|148662625|ref|YP_001284148.1|,gi|148823971|ref|YP_001288725.1|,gi|15609920|ref|NP_217299.1|,gi|197738425|ref|YP_002159740.1|,gi|397674694|ref|YP_006516229.1|,gi|525675304|ref|YP_008226877.1|	rs_myco_tuber1773_041514_cRAP123.fasta	79735.5	1	10	11	11	0.00329	0.158	EIGHGALAER	R	A	0.997	2.34	0.223	0	1	0	0	2	1052.55	181024	431	440	Empty	TRUE
75 kDa	Rv2783c	gpsI	polynucleotide phosphorylase	gi|148662625|ref|YP_001284148.1|,gi|148823971|ref|YP_001288725.1|,gi|15609920|ref|NP_217299.1|,gi|197738425|ref|YP_002159740.1|,gi|397674694|ref|YP_006516229.1|,gi|525675304|ref|YP_008226877.1|	rs_myco_tuber1773_041514_cRAP123.fasta	79735.5	1	10	11	11	0.00329	0.158	LADTYEGR	R	E	0.994	2.33	0.175	0	1	0	0	2	924.442	137261	313	320	Empty	TRUE
75 kDa	Rv2783c	gpsI	polynucleotide phosphorylase	gi|148662625|ref|YP_001284148.1|,gi|148823971|ref|YP_001288725.1|,gi|15609920|ref|NP_217299.1|,gi|197738425|ref|YP_002159740.1|,gi|397674694|ref|YP_006516229.1|,gi|525675304|ref|YP_008226877.1|	rs_myco_tuber1773_041514_cRAP123.fasta	79735.5	1	10	11	11	0.00329	0.158	LADTYEGREK	R	E	0.997	2.55	0.279	0	1	0	0	2	1181.58	62904.4	313	322	Empty	TRUE
75 kDa	Rv2783c	gpsI	polynucleotide phosphorylase	gi|148662625|ref|YP_001284148.1|,gi|148823971|ref|YP_001288725.1|,gi|15609920|ref|NP_217299.1|,gi|197738425|ref|YP_002159740.1|,gi|397674694|ref|YP_006516229.1|,gi|525675304|ref|YP_008226877.1|	rs_myco_tuber1773_041514_cRAP123.fasta	79735.5	1	10	11	11	0.00329	0.158	LADTYEGREKEVGAALR	R	A	0.997	4.14	0.408	0	0	1	1	2	1877.97	277892	313	329	Empty	TRUE
75 kDa	Rv2783c	gpsI	polynucleotide phosphorylase	gi|148662625|ref|YP_001284148.1|,gi|148823971|ref|YP_001288725.1|,gi|15609920|ref|NP_217299.1|,gi|197738425|ref|YP_002159740.1|,gi|397674694|ref|YP_006516229.1|,gi|525675304|ref|YP_008226877.1|	rs_myco_tuber1773_041514_cRAP123.fasta	79735.5	1	10	11	11	0.00329	0.158	SAAEIDEGVFETTATIDNGSFGTR	M	T	0.997	3.86	0.523	0	0	1	0	1	2488.15	104502	2	25	Empty	TRUE
75 kDa	Rv2783c	gpsI	polynucleotide phosphorylase	gi|148662625|ref|YP_001284148.1|,gi|148823971|ref|YP_001288725.1|,gi|15609920|ref|NP_217299.1|,gi|197738425|ref|YP_002159740.1|,gi|397674694|ref|YP_006516229.1|,gi|525675304|ref|YP_008226877.1|	rs_myco_tuber1773_041514_cRAP123.fasta	79735.5	1	10	11	11	0.00329	0.158	TTDFGAFVSLLPGR	K	D	0.997	3.2	0.558	0	1	0	0	2	1480.78	80022.4	676	689	Empty	TRUE
75 kDa	Rv2783c	gpsI	polynucleotide phosphorylase	gi|148662625|ref|YP_001284148.1|,gi|148823971|ref|YP_001288725.1|,gi|15609920|ref|NP_217299.1|,gi|197738425|ref|YP_002159740.1|,gi|397674694|ref|YP_006516229.1|,gi|525675304|ref|YP_008226877.1|	rs_myco_tuber1773_041514_cRAP123.fasta	79735.5	1	10	11	11	0.00329	0.158	VALIDGTWVGFPTVDQIER	R	A	0.997	3.12	0.4	0	1	0	0	2	2116.11	96370.8	166	184	Empty	TRUE
75 kDa	Rv2783c	gpsI	polynucleotide phosphorylase	gi|148662625|ref|YP_001284148.1|,gi|148823971|ref|YP_001288725.1|,gi|15609920|ref|NP_217299.1|,gi|197738425|ref|YP_002159740.1|,gi|397674694|ref|YP_006516229.1|,gi|525675304|ref|YP_008226877.1|	rs_myco_tuber1773_041514_cRAP123.fasta	79735.5	1	10	11	11	0.00329	0.158	VTTIKVPVDK	R	I	0.997	2.54	0.307	0	1	0	0	2	1099.67	108190	597	606	Empty	TRUE
75 kDa	Rv2244	acpM	acyl carrier protein	gi|148662065|ref|YP_001283588.1|,gi|148823452|ref|YP_001288206.1|,gi|15609381|ref|NP_216760.1|,gi|197740856|ref|YP_002162170.1|,gi|397674132|ref|YP_006515667.1|,gi|525674853|ref|YP_008226343.1|	rs_myco_tuber1773_041514_cRAP123.fasta	12524	1	3	4	4	0.0012	0.443	AKIESENPDAVANVQAR	R	L	0.997	4.01	0.428	0	0	1	0	2	1811.92	618867	93	109	Empty	TRUE
75 kDa	Rv2244	acpM	acyl carrier protein	gi|148662065|ref|YP_001283588.1|,gi|148823452|ref|YP_001288206.1|,gi|15609381|ref|NP_216760.1|,gi|197740856|ref|YP_002162170.1|,gi|397674132|ref|YP_006515667.1|,gi|525674853|ref|YP_008226343.1|	rs_myco_tuber1773_041514_cRAP123.fasta	12524	1	3	4	4	0.0012	0.443	IPDEDLAGLR	K	T	0.994	2.36	0.218	0	1	0	0	2	1098.58	312384	59	68	Empty	TRUE
75 kDa	Rv2244	acpM	acyl carrier protein	gi|148662065|ref|YP_001283588.1|,gi|148823452|ref|YP_001288206.1|,gi|15609381|ref|NP_216760.1|,gi|197740856|ref|YP_002162170.1|,gi|397674132|ref|YP_006515667.1|,gi|525674853|ref|YP_008226343.1|	rs_myco_tuber1773_041514_cRAP123.fasta	12524	1	3	4	4	0.0012	0.443	TVGDVVAYIQKLEEENPEAAQALR	R	A	0.997	3.85	0.556	0	0	1	1	2	2643.36	322733	69	92	Empty	TRUE
75 kDa	Rv3710	leuA	2-isopropylmalate synthase	gi|148663575|ref|YP_001285098.1|,gi|148824915|ref|YP_001289669.1|,gi|345462027|ref|NP_218227.3|,gi|397675667|ref|YP_006517202.1|,gi|525676121|ref|YP_008227797.1|	rs_myco_tuber1773_041514_cRAP123.fasta	70113.1	1	26	32	32	0.00956	0.453	AEVQAIATDGAR	R	K	0.997	3.13	0.366	0	1	0	0	2	1201.62	366835	186	197	Empty	TRUE
75 kDa	Rv3710	leuA	2-isopropylmalate synthase	gi|148663575|ref|YP_001285098.1|,gi|148824915|ref|YP_001289669.1|,gi|345462027|ref|NP_218227.3|,gi|397675667|ref|YP_006517202.1|,gi|525676121|ref|YP_008227797.1|	rs_myco_tuber1773_041514_cRAP123.fasta	70113.1	1	26	32	32	0.00956	0.453	AIVHFYNSTSILQR	R	R	0.997	4.34	0.525	0	1	1	0	2	1648.88	651011	164	177	Empty	TRUE
75 kDa	Rv3710	leuA	2-isopropylmalate synthase	gi|148663575|ref|YP_001285098.1|,gi|148824915|ref|YP_001289669.1|,gi|345462027|ref|NP_218227.3|,gi|397675667|ref|YP_006517202.1|,gi|525676121|ref|YP_008227797.1|	rs_myco_tuber1773_041514_cRAP123.fasta	70113.1	1	26	32	32	0.00956	0.453	ANRAEVQAIATDGAR	R	K	0.997	5.28	0.492	0	1	1	0	2	1542.8	404235	183	197	Empty	TRUE
75 kDa	Rv3710	leuA	2-isopropylmalate synthase	gi|148663575|ref|YP_001285098.1|,gi|148824915|ref|YP_001289669.1|,gi|345462027|ref|NP_218227.3|,gi|397675667|ref|YP_006517202.1|,gi|525676121|ref|YP_008227797.1|	rs_myco_tuber1773_041514_cRAP123.fasta	70113.1	1	26	32	32	0.00956	0.453	ANRAEVQAIATDGARK	R	C	0.997	4.1	0.433	0	0	1	1	2	1670.89	345875	183	198	Empty	TRUE
75 kDa	Rv3710	leuA	2-isopropylmalate synthase	gi|148663575|ref|YP_001285098.1|,gi|148824915|ref|YP_001289669.1|,gi|345462027|ref|NP_218227.3|,gi|397675667|ref|YP_006517202.1|,gi|525676121|ref|YP_008227797.1|	rs_myco_tuber1773_041514_cRAP123.fasta	70113.1	1	26	32	32	0.00956	0.453	ASSMPVNR	R	Y	0.996	2.29	0.197	0	1	0	0	2	861.425	336356	38	45	Empty	TRUE
75 kDa	Rv3710	leuA	2-isopropylmalate synthase	gi|148663575|ref|YP_001285098.1|,gi|148824915|ref|YP_001289669.1|,gi|345462027|ref|NP_218227.3|,gi|397675667|ref|YP_006517202.1|,gi|525676121|ref|YP_008227797.1|	rs_myco_tuber1773_041514_cRAP123.fasta	70113.1	1	26	32	32	0.00956	0.453	DGNQALIDPMSPAR	R	K	0.997	2.73	0.472	0	1	0	0	2	1500.71	332964	81	94	Empty	TRUE
75 kDa	Rv3710	leuA	2-isopropylmalate synthase	gi|148663575|ref|YP_001285098.1|,gi|148824915|ref|YP_001289669.1|,gi|345462027|ref|NP_218227.3|,gi|397675667|ref|YP_006517202.1|,gi|525676121|ref|YP_008227797.1|	rs_myco_tuber1773_041514_cRAP123.fasta	70113.1	1	26	32	32	0.00956	0.453	EMWDAFAEEYLAPVRPLER	K	I	0.997	3.69	0.32	0	0	1	0	2	2338.12	224181	479	497	Empty	TRUE
75 kDa	Rv3710	leuA	2-isopropylmalate synthase	gi|148663575|ref|YP_001285098.1|,gi|148824915|ref|YP_001289669.1|,gi|345462027|ref|NP_218227.3|,gi|397675667|ref|YP_006517202.1|,gi|525676121|ref|YP_008227797.1|	rs_myco_tuber1773_041514_cRAP123.fasta	70113.1	1	26	32	32	0.00956	0.453	FEYSPESYTGTELEYAK	R	Q	0.997	3.74	0.512	0	1	0	0	2	2013.9	366951	213	229	Empty	TRUE
75 kDa	Rv3710	leuA	2-isopropylmalate synthase	gi|148663575|ref|YP_001285098.1|,gi|148824915|ref|YP_001289669.1|,gi|345462027|ref|NP_218227.3|,gi|397675667|ref|YP_006517202.1|,gi|525676121|ref|YP_008227797.1|	rs_myco_tuber1773_041514_cRAP123.fasta	70113.1	1	26	32	32	0.00956	0.453	GVDPQIDFSNIDEIRR	R	T	0.997	3.92	0.226	0	0	1	0	2	1873.94	1050420	335	350	Empty	TRUE
75 kDa	Rv3710	leuA	2-isopropylmalate synthase	gi|148663575|ref|YP_001285098.1|,gi|148824915|ref|YP_001289669.1|,gi|345462027|ref|NP_218227.3|,gi|397675667|ref|YP_006517202.1|,gi|525676121|ref|YP_008227797.1|	rs_myco_tuber1773_041514_cRAP123.fasta	70113.1	1	26	32	32	0.00956	0.453	HASDPVTIASPAQPGEAGR	R	H	0.997	5.07	0.654	0	1	0	0	2	1860.92	251305	589	607	Empty	TRUE
75 kDa	Rv3710	leuA	2-isopropylmalate synthase	gi|148663575|ref|YP_001285098.1|,gi|148824915|ref|YP_001289669.1|,gi|345462027|ref|NP_218227.3|,gi|397675667|ref|YP_006517202.1|,gi|525676121|ref|YP_008227797.1|	rs_myco_tuber1773_041514_cRAP123.fasta	70113.1	1	26	32	32	0.00956	0.453	HPYGGDLVYTAFSGSHQDAINK	R	G	0.997	4.52	0.413	0	0	1	0	2	2377.12	627640	364	385	Empty	TRUE
75 kDa	Rv3710	leuA	2-isopropylmalate synthase	gi|148663575|ref|YP_001285098.1|,gi|148824915|ref|YP_001289669.1|,gi|345462027|ref|NP_218227.3|,gi|397675667|ref|YP_006517202.1|,gi|525676121|ref|YP_008227797.1|	rs_myco_tuber1773_041514_cRAP123.fasta	70113.1	1	26	32	32	0.00956	0.453	IAEGTAGEGGEVSPK	K	E	0.997	4.08	0.497	0	1	0	0	2	1401.69	339214	464	478	Empty	TRUE
75 kDa	Rv3710	leuA	2-isopropylmalate synthase	gi|148663575|ref|YP_001285098.1|,gi|148824915|ref|YP_001289669.1|,gi|345462027|ref|NP_218227.3|,gi|397675667|ref|YP_006517202.1|,gi|525676121|ref|YP_008227797.1|	rs_myco_tuber1773_041514_cRAP123.fasta	70113.1	1	26	32	32	0.00956	0.453	IAEGTAGEGGEVSPKEMWDAFAEEYLAPVRPLER	K	I	0.997	3.34	0.231	0	0	0	1	2	3720.79	122003	464	497	Empty	TRUE
75 kDa	Rv3710	leuA	2-isopropylmalate synthase	gi|148663575|ref|YP_001285098.1|,gi|148824915|ref|YP_001289669.1|,gi|345462027|ref|NP_218227.3|,gi|397675667|ref|YP_006517202.1|,gi|525676121|ref|YP_008227797.1|	rs_myco_tuber1773_041514_cRAP123.fasta	70113.1	1	26	32	32	0.00956	0.453	IRQHVDAADDDGGTTSITATVK	R	I	0.997	5.01	0.59	0	0	1	1	2	2271.12	1010620	498	519	Empty	TRUE
75 kDa	Rv3710	leuA	2-isopropylmalate synthase	gi|148663575|ref|YP_001285098.1|,gi|148824915|ref|YP_001289669.1|,gi|345462027|ref|NP_218227.3|,gi|397675667|ref|YP_006517202.1|,gi|525676121|ref|YP_008227797.1|	rs_myco_tuber1773_041514_cRAP123.fasta	70113.1	1	26	32	32	0.00956	0.453	MFDLLVR	R	M	0.997	2.05	0.369	0	1	0	0	2	909.486	631114	98	104	Empty	TRUE
75 kDa	Rv3710	leuA	2-isopropylmalate synthase	gi|148663575|ref|YP_001285098.1|,gi|148824915|ref|YP_001289669.1|,gi|345462027|ref|NP_218227.3|,gi|397675667|ref|YP_006517202.1|,gi|525676121|ref|YP_008227797.1|	rs_myco_tuber1773_041514_cRAP123.fasta	70113.1	1	26	32	32	0.00956	0.453	NRTWPDR	R	V	0.997	2.61	0.211	0	1	0	0	2	944.47	84093.2	60	66	Empty	TRUE
75 kDa	Rv3710	leuA	2-isopropylmalate synthase	gi|148663575|ref|YP_001285098.1|,gi|148824915|ref|YP_001289669.1|,gi|345462027|ref|NP_218227.3|,gi|397675667|ref|YP_006517202.1|,gi|525676121|ref|YP_008227797.1|	rs_myco_tuber1773_041514_cRAP123.fasta	70113.1	1	26	32	32	0.00956	0.453	QHVDAADDDGGTTSITATVK	R	I	0.997	3.11	0.424	0	0	1	0	2	2001.94	261919	500	519	Empty	TRUE
75 kDa	Rv3710	leuA	2-isopropylmalate synthase	gi|148663575|ref|YP_001285098.1|,gi|148824915|ref|YP_001289669.1|,gi|345462027|ref|NP_218227.3|,gi|397675667|ref|YP_006517202.1|,gi|525676121|ref|YP_008227797.1|	rs_myco_tuber1773_041514_cRAP123.fasta	70113.1	1	26	32	32	0.00956	0.453	RLQIEFSQVIQK	R	I	0.997	3.14	0.415	0	1	1	0	2	1488.85	1144000	452	463	Empty	TRUE
75 kDa	Rv3710	leuA	2-isopropylmalate synthase	gi|148663575|ref|YP_001285098.1|,gi|148824915|ref|YP_001289669.1|,gi|345462027|ref|NP_218227.3|,gi|397675667|ref|YP_006517202.1|,gi|525676121|ref|YP_008227797.1|	rs_myco_tuber1773_041514_cRAP123.fasta	70113.1	1	26	32	32	0.00956	0.453	TDHGLSLPR	K	R	0.997	2.28	0.414	0	1	0	0	2	995.527	425247	443	451	Empty	TRUE
75 kDa	Rv3710	leuA	2-isopropylmalate synthase	gi|148663575|ref|YP_001285098.1|,gi|148824915|ref|YP_001289669.1|,gi|345462027|ref|NP_218227.3|,gi|397675667|ref|YP_006517202.1|,gi|525676121|ref|YP_008227797.1|	rs_myco_tuber1773_041514_cRAP123.fasta	70113.1	1	26	32	32	0.00956	0.453	TFQACSGAPR	R	A	0.997	2.45	0.432	0	1	0	0	2	1094.5	210274	154	163	Empty	TRUE
75 kDa	Rv3710	leuA	2-isopropylmalate synthase	gi|148663575|ref|YP_001285098.1|,gi|148824915|ref|YP_001289669.1|,gi|345462027|ref|NP_218227.3|,gi|397675667|ref|YP_006517202.1|,gi|525676121|ref|YP_008227797.1|	rs_myco_tuber1773_041514_cRAP123.fasta	70113.1	1	26	32	32	0.00956	0.453	TVEYCNQLPVHER	R	H	0.997	3.07	0.499	0	1	0	0	2	1644.78	309675	351	363	Empty	TRUE
75 kDa	Rv3710	leuA	2-isopropylmalate synthase	gi|148663575|ref|YP_001285098.1|,gi|148824915|ref|YP_001289669.1|,gi|345462027|ref|NP_218227.3|,gi|397675667|ref|YP_006517202.1|,gi|525676121|ref|YP_008227797.1|	rs_myco_tuber1773_041514_cRAP123.fasta	70113.1	1	26	32	32	0.00956	0.453	TVWGVGIAPSITTASLR	K	A	0.997	3.61	0.511	0	1	1	0	2	1728.96	855991	617	633	Empty	TRUE
75 kDa	Rv3710	leuA	2-isopropylmalate synthase	gi|148663575|ref|YP_001285098.1|,gi|148824915|ref|YP_001289669.1|,gi|345462027|ref|NP_218227.3|,gi|397675667|ref|YP_006517202.1|,gi|525676121|ref|YP_008227797.1|	rs_myco_tuber1773_041514_cRAP123.fasta	70113.1	1	26	32	32	0.00956	0.453	TYEAVIR	R	V	0.975	1.8	0.226	0	1	0	0	2	851.462	1505220	421	427	Empty	TRUE
75 kDa	Rv3710	leuA	2-isopropylmalate synthase	gi|148663575|ref|YP_001285098.1|,gi|148824915|ref|YP_001289669.1|,gi|345462027|ref|NP_218227.3|,gi|397675667|ref|YP_006517202.1|,gi|525676121|ref|YP_008227797.1|	rs_myco_tuber1773_041514_cRAP123.fasta	70113.1	1	26	32	32	0.00956	0.453	VIDRAPLWCAVDLR	R	D	0.997	4.12	0.5	0	0	1	0	2	1683.9	279398	67	80	Empty	TRUE
75 kDa	Rv3710	leuA	2-isopropylmalate synthase	gi|148663575|ref|YP_001285098.1|,gi|148824915|ref|YP_001289669.1|,gi|345462027|ref|NP_218227.3|,gi|397675667|ref|YP_006517202.1|,gi|525676121|ref|YP_008227797.1|	rs_myco_tuber1773_041514_cRAP123.fasta	70113.1	1	26	32	32	0.00956	0.453	YRPFAEEVEPIR	R	L	0.997	2.97	0.469	0	0	1	0	2	1505.77	311529	46	57	Empty	TRUE
75 kDa	Rv3710	leuA	2-isopropylmalate synthase	gi|148663575|ref|YP_001285098.1|,gi|148824915|ref|YP_001289669.1|,gi|345462027|ref|NP_218227.3|,gi|397675667|ref|YP_006517202.1|,gi|525676121|ref|YP_008227797.1|	rs_myco_tuber1773_041514_cRAP123.fasta	70113.1	1	26	32	32	0.00956	0.453	YRPFAEEVEPIRLR	R	N	0.997	4.24	0.479	0	0	1	0	2	1774.96	439241	46	59	Empty	TRUE
75 kDa	Rv2111c	pup	Prokaryotic ubiquitin-like protein Pup	gi|148661926|ref|YP_001283449.1|,gi|148823322|ref|YP_001288076.1|,gi|15609248|ref|NP_216627.1|,gi|197740735|ref|YP_002162049.1|,gi|397673992|ref|YP_006515527.1|,gi|525674737|ref|YP_008226206.1|	rs_myco_tuber1773_041514_cRAP123.fasta	6944.3	1	3	4	4	0.0012	0.344	GGGGGDDDDIAGSTAAGQER	R	R	0.997	4.53	0.574	0	1	0	0	2	1805.75	55755.5	9	28	Empty	TRUE
75 kDa	Rv2111c	pup	Prokaryotic ubiquitin-like protein Pup	gi|148661926|ref|YP_001283449.1|,gi|148823322|ref|YP_001288076.1|,gi|15609248|ref|NP_216627.1|,gi|197740735|ref|YP_002162049.1|,gi|397673992|ref|YP_006515527.1|,gi|525674737|ref|YP_008226206.1|	rs_myco_tuber1773_041514_cRAP123.fasta	6944.3	1	3	4	4	0.0012	0.344	RGGGGGDDDDIAGSTAAGQER	K	R	0.997	3.74	0.286	0	0	1	0	2	1961.85	62175.1	8	28	Empty	TRUE
75 kDa	Rv2111c	pup	Prokaryotic ubiquitin-like protein Pup	gi|148661926|ref|YP_001283449.1|,gi|148823322|ref|YP_001288076.1|,gi|15609248|ref|NP_216627.1|,gi|197740735|ref|YP_002162049.1|,gi|397673992|ref|YP_006515527.1|,gi|525674737|ref|YP_008226206.1|	rs_myco_tuber1773_041514_cRAP123.fasta	6944.3	1	3	4	4	0.0012	0.344	RGGGGGDDDDIAGSTAAGQERR	K	E	0.997	5.32	0.457	0	0	1	1	2	2117.96	148051	8	29	Empty	TRUE
75 kDa	Rv2467	pepN	aminopeptidase 2	gi|148662302|ref|YP_001283825.1|,gi|148823667|ref|YP_001288421.1|,gi|397674369|ref|YP_006515904.1|,gi|525675038|ref|YP_008226560.1|,gi|57116994|ref|YP_177885.1|	rs_myco_tuber1773_041514_cRAP123.fasta	94285.5	1	24	30	30	0.00897	0.467	AARPQFVVKDEAFTTVVEDDTLANATGR	R	A	0.997	4.08	0.413	0	0	1	1	2	3021.53	988900	738	765	Empty	TRUE
75 kDa	Rv2467	pepN	aminopeptidase 2	gi|148662302|ref|YP_001283825.1|,gi|148823667|ref|YP_001288421.1|,gi|397674369|ref|YP_006515904.1|,gi|525675038|ref|YP_008226560.1|,gi|57116994|ref|YP_177885.1|	rs_myco_tuber1773_041514_cRAP123.fasta	94285.5	1	24	30	30	0.00897	0.467	AMIAGIAAPGQGELLKPFAR	R	R	0.997	4.49	0.532	0	0	2	0	2	2011.12	1142220	766	785	Empty	TRUE
75 kDa	Rv2467	pepN	aminopeptidase 2	gi|148662302|ref|YP_001283825.1|,gi|148823667|ref|YP_001288421.1|,gi|397674369|ref|YP_006515904.1|,gi|525675038|ref|YP_008226560.1|,gi|57116994|ref|YP_177885.1|	rs_myco_tuber1773_041514_cRAP123.fasta	94285.5	1	24	30	30	0.00897	0.467	ARDFVSLVSGGVHAETEVGVAQR	R	L	0.997	5.16	0.566	0	0	0	1	2	2384.23	404031	585	607	Empty	TRUE
75 kDa	Rv2467	pepN	aminopeptidase 2	gi|148662302|ref|YP_001283825.1|,gi|148823667|ref|YP_001288421.1|,gi|397674369|ref|YP_006515904.1|,gi|525675038|ref|YP_008226560.1|,gi|57116994|ref|YP_177885.1|	rs_myco_tuber1773_041514_cRAP123.fasta	94285.5	1	24	30	30	0.00897	0.467	ASLAEYMDAER	R	L	0.995	1.71	0.333	0	1	0	0	2	1271.56	175340	219	229	Empty	TRUE
75 kDa	Rv2467	pepN	aminopeptidase 2	gi|148662302|ref|YP_001283825.1|,gi|148823667|ref|YP_001288421.1|,gi|397674369|ref|YP_006515904.1|,gi|525675038|ref|YP_008226560.1|,gi|57116994|ref|YP_177885.1|	rs_myco_tuber1773_041514_cRAP123.fasta	94285.5	1	24	30	30	0.00897	0.467	ASLNDQDLDVSGYDEAAGIPLR	R	G	0.997	3.9	0.599	0	0	1	0	2	2319.11	307290	69	90	Empty	TRUE
75 kDa	Rv2467	pepN	aminopeptidase 2	gi|148662302|ref|YP_001283825.1|,gi|148823667|ref|YP_001288421.1|,gi|397674369|ref|YP_006515904.1|,gi|525675038|ref|YP_008226560.1|,gi|57116994|ref|YP_177885.1|	rs_myco_tuber1773_041514_cRAP123.fasta	94285.5	1	24	30	30	0.00897	0.467	DLSNWGEQWLK	R	T	0.997	2.08	0.289	0	1	0	0	2	1375.66	193712	436	446	Empty	TRUE
75 kDa	Rv2467	pepN	aminopeptidase 2	gi|148662302|ref|YP_001283825.1|,gi|148823667|ref|YP_001288421.1|,gi|397674369|ref|YP_006515904.1|,gi|525675038|ref|YP_008226560.1|,gi|57116994|ref|YP_177885.1|	rs_myco_tuber1773_041514_cRAP123.fasta	94285.5	1	24	30	30	0.00897	0.467	EAEPGSDHQLAYINSLCSSVLSPR	R	H	0.997	4.96	0.529	0	0	1	0	2	2630.25	194279	643	666	Empty	TRUE
75 kDa	Rv2467	pepN	aminopeptidase 2	gi|148662302|ref|YP_001283825.1|,gi|148823667|ref|YP_001288421.1|,gi|397674369|ref|YP_006515904.1|,gi|525675038|ref|YP_008226560.1|,gi|57116994|ref|YP_177885.1|	rs_myco_tuber1773_041514_cRAP123.fasta	94285.5	1	24	30	30	0.00897	0.467	FAVTQSGAAPGAGETR	R	V	0.997	3.52	0.538	0	1	0	0	2	1519.75	675617	468	483	Empty	TRUE
75 kDa	Rv2467	pepN	aminopeptidase 2	gi|148662302|ref|YP_001283825.1|,gi|148823667|ref|YP_001288421.1|,gi|397674369|ref|YP_006515904.1|,gi|525675038|ref|YP_008226560.1|,gi|57116994|ref|YP_177885.1|	rs_myco_tuber1773_041514_cRAP123.fasta	94285.5	1	24	30	30	0.00897	0.467	FVDPVDGETYLYSQFETADAKR	R	M	0.997	3.8	0.433	0	0	1	0	2	2551.2	424158	116	137	Empty	TRUE
75 kDa	Rv2467	pepN	aminopeptidase 2	gi|148662302|ref|YP_001283825.1|,gi|148823667|ref|YP_001288421.1|,gi|397674369|ref|YP_006515904.1|,gi|525675038|ref|YP_008226560.1|,gi|57116994|ref|YP_177885.1|	rs_myco_tuber1773_041514_cRAP123.fasta	94285.5	1	24	30	30	0.00897	0.467	HFGLPYAFGK	K	Y	0.997	2.78	0.443	0	1	0	0	2	1136.59	312249	244	253	Empty	TRUE
75 kDa	Rv2467	pepN	aminopeptidase 2	gi|148662302|ref|YP_001283825.1|,gi|148823667|ref|YP_001288421.1|,gi|397674369|ref|YP_006515904.1|,gi|525675038|ref|YP_008226560.1|,gi|57116994|ref|YP_177885.1|	rs_myco_tuber1773_041514_cRAP123.fasta	94285.5	1	24	30	30	0.00897	0.467	IADIAEPLPR	R	T	0.997	2.81	0.221	0	1	0	0	2	1094.62	479431	558	567	Empty	TRUE
75 kDa	Rv2467	pepN	aminopeptidase 2	gi|148662302|ref|YP_001283825.1|,gi|148823667|ref|YP_001288421.1|,gi|397674369|ref|YP_006515904.1|,gi|525675038|ref|YP_008226560.1|,gi|57116994|ref|YP_177885.1|	rs_myco_tuber1773_041514_cRAP123.fasta	94285.5	1	24	30	30	0.00897	0.467	IDAEVQRDPTAAGKR	R	H	0.993	2.6	0.19	0	0	1	1	2	1626.86	847138	717	731	Empty	TRUE
75 kDa	Rv2467	pepN	aminopeptidase 2	gi|148662302|ref|YP_001283825.1|,gi|148823667|ref|YP_001288421.1|,gi|397674369|ref|YP_006515904.1|,gi|525675038|ref|YP_008226560.1|,gi|57116994|ref|YP_177885.1|	rs_myco_tuber1773_041514_cRAP123.fasta	94285.5	1	24	30	30	0.00897	0.467	IVTALATAGAIDADGPETPR	R	I	0.997	4.35	0.541	0	1	1	0	2	1939.01	690333	697	716	Empty	TRUE
75 kDa	Rv2467	pepN	aminopeptidase 2	gi|148662302|ref|YP_001283825.1|,gi|148823667|ref|YP_001288421.1|,gi|397674369|ref|YP_006515904.1|,gi|525675038|ref|YP_008226560.1|,gi|57116994|ref|YP_177885.1|	rs_myco_tuber1773_041514_cRAP123.fasta	94285.5	1	24	30	30	0.00897	0.467	LAVGIYDDDGSK	R	S	0.997	2.58	0.557	0	1	0	0	2	1252.61	88381.2	487	498	Empty	TRUE
75 kDa	Rv2467	pepN	aminopeptidase 2	gi|148662302|ref|YP_001283825.1|,gi|148823667|ref|YP_001288421.1|,gi|397674369|ref|YP_006515904.1|,gi|525675038|ref|YP_008226560.1|,gi|57116994|ref|YP_177885.1|	rs_myco_tuber1773_041514_cRAP123.fasta	94285.5	1	24	30	30	0.00897	0.467	LLLQAQTALGCYAEPGWAR	R	E	0.997	3.26	0.5	0	0	1	0	2	2118.08	265069	608	626	Empty	TRUE
75 kDa	Rv2467	pepN	aminopeptidase 2	gi|148662302|ref|YP_001283825.1|,gi|148823667|ref|YP_001288421.1|,gi|397674369|ref|YP_006515904.1|,gi|525675038|ref|YP_008226560.1|,gi|57116994|ref|YP_177885.1|	rs_myco_tuber1773_041514_cRAP123.fasta	94285.5	1	24	30	30	0.00897	0.467	MFACFDQPDLK	R	A	0.997	2.76	0.514	0	1	0	0	2	1387.6	344601	138	148	Empty	TRUE
75 kDa	Rv2467	pepN	aminopeptidase 2	gi|148662302|ref|YP_001283825.1|,gi|148823667|ref|YP_001288421.1|,gi|397674369|ref|YP_006515904.1|,gi|525675038|ref|YP_008226560.1|,gi|57116994|ref|YP_177885.1|	rs_myco_tuber1773_041514_cRAP123.fasta	94285.5	1	24	30	30	0.00897	0.467	NVVVVDADCHYSNTGEGLHR	R	F	0.997	4.23	0.605	0	0	1	1	2	2242.03	633606	96	115	Empty	TRUE
75 kDa	Rv2467	pepN	aminopeptidase 2	gi|148662302|ref|YP_001283825.1|,gi|148823667|ref|YP_001288421.1|,gi|397674369|ref|YP_006515904.1|,gi|525675038|ref|YP_008226560.1|,gi|57116994|ref|YP_177885.1|	rs_myco_tuber1773_041514_cRAP123.fasta	94285.5	1	24	30	30	0.00897	0.467	RASLNDQDLDVSGYDEAAGIPLR	R	G	0.997	5.49	0.613	0	0	1	0	2	2475.21	92085.9	68	90	Empty	TRUE
75 kDa	Rv2467	pepN	aminopeptidase 2	gi|148662302|ref|YP_001283825.1|,gi|148823667|ref|YP_001288421.1|,gi|397674369|ref|YP_006515904.1|,gi|525675038|ref|YP_008226560.1|,gi|57116994|ref|YP_177885.1|	rs_myco_tuber1773_041514_cRAP123.fasta	94285.5	1	24	30	30	0.00897	0.467	STTTVVFDALPGADTVIDISAHTVRR	R	A	0.997	3.41	0.289	0	0	0	1	2	2742.44	104325	43	68	Empty	TRUE
75 kDa	Rv2467	pepN	aminopeptidase 2	gi|148662302|ref|YP_001283825.1|,gi|148823667|ref|YP_001288421.1|,gi|397674369|ref|YP_006515904.1|,gi|525675038|ref|YP_008226560.1|,gi|57116994|ref|YP_177885.1|	rs_myco_tuber1773_041514_cRAP123.fasta	94285.5	1	24	30	30	0.00897	0.467	TTGLNTLRPDFEVDAEGR	K	F	0.997	4.15	0.533	0	0	1	0	2	1990.98	366471	447	464	Empty	TRUE
75 kDa	Rv2467	pepN	aminopeptidase 2	gi|148662302|ref|YP_001283825.1|,gi|148823667|ref|YP_001288421.1|,gi|397674369|ref|YP_006515904.1|,gi|525675038|ref|YP_008226560.1|,gi|57116994|ref|YP_177885.1|	rs_myco_tuber1773_041514_cRAP123.fasta	94285.5	1	24	30	30	0.00897	0.467	VHREELDVSGPITNVPALVGVSR	R	G	0.997	6.42	0.639	0	0	1	1	2	2444.33	447988	506	528	Empty	TRUE
75 kDa	Rv2467	pepN	aminopeptidase 2	gi|148662302|ref|YP_001283825.1|,gi|148823667|ref|YP_001288421.1|,gi|397674369|ref|YP_006515904.1|,gi|525675038|ref|YP_008226560.1|,gi|57116994|ref|YP_177885.1|	rs_myco_tuber1773_041514_cRAP123.fasta	94285.5	1	24	30	30	0.00897	0.467	VISNGAPLAAANGVHTFATTPR	K	M	0.997	4.1	0.504	0	0	1	0	2	2165.15	486083	163	184	Empty	TRUE
75 kDa	Rv2467	pepN	aminopeptidase 2	gi|148662302|ref|YP_001283825.1|,gi|148823667|ref|YP_001288421.1|,gi|397674369|ref|YP_006515904.1|,gi|525675038|ref|YP_008226560.1|,gi|57116994|ref|YP_177885.1|	rs_myco_tuber1773_041514_cRAP123.fasta	94285.5	1	24	30	30	0.00897	0.467	VTAPAHWK	R	V	0.962	1.5	0.335	0	1	0	0	2	909.494	261535	155	162	Empty	TRUE
75 kDa	Rv2467	pepN	aminopeptidase 2	gi|148662302|ref|YP_001283825.1|,gi|148823667|ref|YP_001288421.1|,gi|397674369|ref|YP_006515904.1|,gi|525675038|ref|YP_008226560.1|,gi|57116994|ref|YP_177885.1|	rs_myco_tuber1773_041514_cRAP123.fasta	94285.5	1	24	30	30	0.00897	0.467	YFQAIPGVWAR	R	R	0.997	2.76	0.41	0	1	0	0	2	1307.69	310671	787	797	Empty	TRUE
75 kDa	Rv1475c	acn	aconitate hydratase	gi|148661268|ref|YP_001282791.1|,gi|148822695|ref|YP_001287449.1|,gi|15608613|ref|NP_215991.1|,gi|197740163|ref|YP_002161477.1|,gi|397673324|ref|YP_006514859.1|,gi|525674195|ref|YP_008225586.1|	rs_myco_tuber1773_041514_cRAP123.fasta	102450	1	22	30	30	0.00897	0.327	AEPSIEIQYTPAR	K	V	0.997	3.02	0.403	0	1	0	0	2	1474.75	163595	71	83	Empty	TRUE
75 kDa	Rv1475c	acn	aconitate hydratase	gi|148661268|ref|YP_001282791.1|,gi|148822695|ref|YP_001287449.1|,gi|15608613|ref|NP_215991.1|,gi|197740163|ref|YP_002161477.1|,gi|397673324|ref|YP_006514859.1|,gi|525674195|ref|YP_008225586.1|	rs_myco_tuber1773_041514_cRAP123.fasta	102450	1	22	30	30	0.00897	0.327	ATLGNMSPEFGSTAAIFPIDEETIK	R	Y	0.997	4.12	0.405	0	0	2	0	2	2655.29	280578	295	319	Empty	TRUE
75 kDa	Rv1475c	acn	aconitate hydratase	gi|148661268|ref|YP_001282791.1|,gi|148822695|ref|YP_001287449.1|,gi|15608613|ref|NP_215991.1|,gi|197740163|ref|YP_002161477.1|,gi|397673324|ref|YP_006514859.1|,gi|525674195|ref|YP_008225586.1|	rs_myco_tuber1773_041514_cRAP123.fasta	102450	1	22	30	30	0.00897	0.327	ATLGNMSPEFGSTAAIFPIDEETIKYLR	R	F	0.997	5.18	0.599	0	0	1	0	2	3087.53	100143	295	322	Empty	TRUE
75 kDa	Rv1475c	acn	aconitate hydratase	gi|148661268|ref|YP_001282791.1|,gi|148822695|ref|YP_001287449.1|,gi|15608613|ref|NP_215991.1|,gi|197740163|ref|YP_002161477.1|,gi|397673324|ref|YP_006514859.1|,gi|525674195|ref|YP_008225586.1|	rs_myco_tuber1773_041514_cRAP123.fasta	102450	1	22	30	30	0.00897	0.327	AVIAESFER	R	I	0.997	2.11	0.295	0	1	0	0	2	1021.53	429285	839	847	Empty	TRUE
75 kDa	Rv1475c	acn	aconitate hydratase	gi|148661268|ref|YP_001282791.1|,gi|148822695|ref|YP_001287449.1|,gi|15608613|ref|NP_215991.1|,gi|197740163|ref|YP_002161477.1|,gi|397673324|ref|YP_006514859.1|,gi|525674195|ref|YP_008225586.1|	rs_myco_tuber1773_041514_cRAP123.fasta	102450	1	22	30	30	0.00897	0.327	AVNDNDLSVTAVLSGNR	K	N	0.997	3.08	0.519	0	1	1	0	2	1744.88	371380	562	578	Empty	TRUE
75 kDa	Rv1475c	acn	aconitate hydratase	gi|148661268|ref|YP_001282791.1|,gi|148822695|ref|YP_001287449.1|,gi|15608613|ref|NP_215991.1|,gi|197740163|ref|YP_002161477.1|,gi|397673324|ref|YP_006514859.1|,gi|525674195|ref|YP_008225586.1|	rs_myco_tuber1773_041514_cRAP123.fasta	102450	1	22	30	30	0.00897	0.327	DYNSFGSR	K	R	0.997	1.73	0.398	0	1	0	0	2	945.406	167633	747	754	Empty	TRUE
75 kDa	Rv1475c	acn	aconitate hydratase	gi|148661268|ref|YP_001282791.1|,gi|148822695|ref|YP_001287449.1|,gi|15608613|ref|NP_215991.1|,gi|197740163|ref|YP_002161477.1|,gi|397673324|ref|YP_006514859.1|,gi|525674195|ref|YP_008225586.1|	rs_myco_tuber1773_041514_cRAP123.fasta	102450	1	22	30	30	0.00897	0.327	FVEFYGEGVAEVPLANR	K	A	0.997	3.63	0.442	0	1	1	0	2	1896.95	599529	278	294	Empty	TRUE
75 kDa	Rv1475c	acn	aconitate hydratase	gi|148661268|ref|YP_001282791.1|,gi|148822695|ref|YP_001287449.1|,gi|15608613|ref|NP_215991.1|,gi|197740163|ref|YP_002161477.1|,gi|397673324|ref|YP_006514859.1|,gi|525674195|ref|YP_008225586.1|	rs_myco_tuber1773_041514_cRAP123.fasta	102450	1	22	30	30	0.00897	0.327	IDTPGEADYYR	R	N	0.997	3.16	0.428	0	1	0	0	2	1299.59	291839	917	927	Empty	TRUE
75 kDa	Rv1475c	acn	aconitate hydratase	gi|148661268|ref|YP_001282791.1|,gi|148822695|ref|YP_001287449.1|,gi|15608613|ref|NP_215991.1|,gi|197740163|ref|YP_002161477.1|,gi|397673324|ref|YP_006514859.1|,gi|525674195|ref|YP_008225586.1|	rs_myco_tuber1773_041514_cRAP123.fasta	102450	1	22	30	30	0.00897	0.327	KPPYFEGMTAKPEPVGNISGAR	R	V	0.997	4.14	0.495	0	0	1	2	2	2362.19	1125310	687	708	Empty	TRUE
75 kDa	Rv1475c	acn	aconitate hydratase	gi|148661268|ref|YP_001282791.1|,gi|148822695|ref|YP_001287449.1|,gi|15608613|ref|NP_215991.1|,gi|197740163|ref|YP_002161477.1|,gi|397673324|ref|YP_006514859.1|,gi|525674195|ref|YP_008225586.1|	rs_myco_tuber1773_041514_cRAP123.fasta	102450	1	22	30	30	0.00897	0.327	LDAVPNTAKLPYSLK	R	V	0.997	3.61	0.51	0	0	1	0	2	1629.92	331024	27	41	Empty	TRUE
75 kDa	Rv1475c	acn	aconitate hydratase	gi|148661268|ref|YP_001282791.1|,gi|148822695|ref|YP_001287449.1|,gi|15608613|ref|NP_215991.1|,gi|197740163|ref|YP_002161477.1|,gi|397673324|ref|YP_006514859.1|,gi|525674195|ref|YP_008225586.1|	rs_myco_tuber1773_041514_cRAP123.fasta	102450	1	22	30	30	0.00897	0.327	LRNQLLDDVSGGYTR	R	D	0.997	2.47	0.332	0	0	1	0	2	1706.88	98389.6	771	785	Empty	TRUE
75 kDa	Rv1475c	acn	aconitate hydratase	gi|148661268|ref|YP_001282791.1|,gi|148822695|ref|YP_001287449.1|,gi|15608613|ref|NP_215991.1|,gi|197740163|ref|YP_002161477.1|,gi|397673324|ref|YP_006514859.1|,gi|525674195|ref|YP_008225586.1|	rs_myco_tuber1773_041514_cRAP123.fasta	102450	1	22	30	30	0.00897	0.327	NGGILQYVLR	R	N	0.997	2.89	0.404	0	1	0	0	2	1132.65	220564	928	937	Empty	TRUE
75 kDa	Rv1475c	acn	aconitate hydratase	gi|148661268|ref|YP_001282791.1|,gi|148822695|ref|YP_001287449.1|,gi|15608613|ref|NP_215991.1|,gi|197740163|ref|YP_002161477.1|,gi|397673324|ref|YP_006514859.1|,gi|525674195|ref|YP_008225586.1|	rs_myco_tuber1773_041514_cRAP123.fasta	102450	1	22	30	30	0.00897	0.327	NVEIEYQR	R	N	0.997	2.27	0.308	0	1	0	0	2	1050.52	833810	143	150	Empty	TRUE
75 kDa	Rv1475c	acn	aconitate hydratase	gi|148661268|ref|YP_001282791.1|,gi|148822695|ref|YP_001287449.1|,gi|15608613|ref|NP_215991.1|,gi|197740163|ref|YP_002161477.1|,gi|397673324|ref|YP_006514859.1|,gi|525674195|ref|YP_008225586.1|	rs_myco_tuber1773_041514_cRAP123.fasta	102450	1	22	30	30	0.00897	0.327	SASSLGLDGTEVFDITGIDVLNDGKTPK	K	T	0.997	3.25	0.397	0	0	1	0	2	2849.44	154019	868	895	Empty	TRUE
75 kDa	Rv1475c	acn	aconitate hydratase	gi|148661268|ref|YP_001282791.1|,gi|148822695|ref|YP_001287449.1|,gi|15608613|ref|NP_215991.1|,gi|197740163|ref|YP_002161477.1|,gi|397673324|ref|YP_006514859.1|,gi|525674195|ref|YP_008225586.1|	rs_myco_tuber1773_041514_cRAP123.fasta	102450	1	22	30	30	0.00897	0.327	SGLWPYLEK	R	L	0.983	1.98	0.223	0	1	0	0	2	1092.57	402838	527	535	Empty	TRUE
75 kDa	Rv1475c	acn	aconitate hydratase	gi|148661268|ref|YP_001282791.1|,gi|148822695|ref|YP_001287449.1|,gi|15608613|ref|NP_215991.1|,gi|197740163|ref|YP_002161477.1|,gi|397673324|ref|YP_006514859.1|,gi|525674195|ref|YP_008225586.1|	rs_myco_tuber1773_041514_cRAP123.fasta	102450	1	22	30	30	0.00897	0.327	SNLIGMGVIPLQFPEGK	R	S	0.997	2.8	0.555	0	1	1	0	2	1815.97	398402	851	867	Empty	TRUE
75 kDa	Rv1475c	acn	aconitate hydratase	gi|148661268|ref|YP_001282791.1|,gi|148822695|ref|YP_001287449.1|,gi|15608613|ref|NP_215991.1|,gi|197740163|ref|YP_002161477.1|,gi|397673324|ref|YP_006514859.1|,gi|525674195|ref|YP_008225586.1|	rs_myco_tuber1773_041514_cRAP123.fasta	102450	1	22	30	30	0.00897	0.327	SVNSFGAHDTLK	K	V	0.994	2.32	0.22	0	1	0	0	2	1275.63	173509	5	16	Empty	TRUE
75 kDa	Rv1475c	acn	aconitate hydratase	gi|148661268|ref|YP_001282791.1|,gi|148822695|ref|YP_001287449.1|,gi|15608613|ref|NP_215991.1|,gi|197740163|ref|YP_002161477.1|,gi|397673324|ref|YP_006514859.1|,gi|525674195|ref|YP_008225586.1|	rs_myco_tuber1773_041514_cRAP123.fasta	102450	1	22	30	30	0.00897	0.327	SVNSFGAHDTLKVGEK	K	S	0.997	2.36	0.442	0	0	1	0	2	1688.86	59762.7	5	20	Empty	TRUE
75 kDa	Rv1475c	acn	aconitate hydratase	gi|148661268|ref|YP_001282791.1|,gi|148822695|ref|YP_001287449.1|,gi|15608613|ref|NP_215991.1|,gi|197740163|ref|YP_002161477.1|,gi|397673324|ref|YP_006514859.1|,gi|525674195|ref|YP_008225586.1|	rs_myco_tuber1773_041514_cRAP123.fasta	102450	1	22	30	30	0.00897	0.327	TPEQVALVEAYAK	R	A	0.997	4.39	0.462	0	1	0	0	2	1418.75	320912	327	339	Empty	TRUE
75 kDa	Rv1475c	acn	aconitate hydratase	gi|148661268|ref|YP_001282791.1|,gi|148822695|ref|YP_001287449.1|,gi|15608613|ref|NP_215991.1|,gi|197740163|ref|YP_002161477.1|,gi|397673324|ref|YP_006514859.1|,gi|525674195|ref|YP_008225586.1|	rs_myco_tuber1773_041514_cRAP123.fasta	102450	1	22	30	30	0.00897	0.327	TTIAPGSQVVNDYYDR	K	S	0.997	3.46	0.569	0	1	1	0	2	1798.86	680872	511	526	Empty	TRUE
75 kDa	Rv1475c	acn	aconitate hydratase	gi|148661268|ref|YP_001282791.1|,gi|148822695|ref|YP_001287449.1|,gi|15608613|ref|NP_215991.1|,gi|197740163|ref|YP_002161477.1|,gi|397673324|ref|YP_006514859.1|,gi|525674195|ref|YP_008225586.1|	rs_myco_tuber1773_041514_cRAP123.fasta	102450	1	22	30	30	0.00897	0.327	VLAENLLR	K	N	0.96	2.23	0.203	0	1	0	0	2	927.562	509255	42	49	Empty	TRUE
75 kDa	Rv1475c	acn	aconitate hydratase	gi|148661268|ref|YP_001282791.1|,gi|148822695|ref|YP_001287449.1|,gi|15608613|ref|NP_215991.1|,gi|197740163|ref|YP_002161477.1|,gi|397673324|ref|YP_006514859.1|,gi|525674195|ref|YP_008225586.1|	rs_myco_tuber1773_041514_cRAP123.fasta	102450	1	22	30	30	0.00897	0.327	VLALLGDSVTTDHISPAGAIKPGTPAAR	R	Y	0.997	4.8	0.595	0	0	1	1	2	2728.5	1245190	709	736	Empty	TRUE
75 kDa	Rv0211	pckA	phosphoenolpyruvate carboxykinase	gi|148659975|ref|YP_001281498.1|,gi|148821404|ref|YP_001286158.1|,gi|15607352|ref|NP_214725.1|,gi|397671998|ref|YP_006513533.1|,gi|525673064|ref|YP_008224311.1|	rs_myco_tuber1773_041514_cRAP123.fasta	67254	1	19	23	23	0.00687	0.342	AETLGDDIAWMR	R	F	0.997	3.49	0.395	0	1	0	0	2	1377.65	295236	290	301	Empty	TRUE
75 kDa	Rv0211	pckA	phosphoenolpyruvate carboxykinase	gi|148659975|ref|YP_001281498.1|,gi|148821404|ref|YP_001286158.1|,gi|15607352|ref|NP_214725.1|,gi|397671998|ref|YP_006513533.1|,gi|525673064|ref|YP_008224311.1|	rs_myco_tuber1773_041514_cRAP123.fasta	67254	1	19	23	23	0.00687	0.342	ALHSVGAPLEPGQKDVAWPCSETK	K	Y	0.997	3.79	0.594	0	0	1	1	2	2577.28	1277250	179	202	Empty	TRUE
75 kDa	Rv0211	pckA	phosphoenolpyruvate carboxykinase	gi|148659975|ref|YP_001281498.1|,gi|148821404|ref|YP_001286158.1|,gi|15607352|ref|NP_214725.1|,gi|397671998|ref|YP_006513533.1|,gi|525673064|ref|YP_008224311.1|	rs_myco_tuber1773_041514_cRAP123.fasta	67254	1	19	23	23	0.00687	0.342	DVAWPCSETK	K	Y	0.997	2.13	0.426	0	1	0	0	2	1192.53	322786	193	202	Empty	TRUE
75 kDa	Rv0211	pckA	phosphoenolpyruvate carboxykinase	gi|148659975|ref|YP_001281498.1|,gi|148821404|ref|YP_001286158.1|,gi|15607352|ref|NP_214725.1|,gi|397671998|ref|YP_006513533.1|,gi|525673064|ref|YP_008224311.1|	rs_myco_tuber1773_041514_cRAP123.fasta	67254	1	19	23	23	0.00687	0.342	DWQHGVFIGATLGSEQTAAAEGK	R	V	0.997	5.07	0.563	0	0	1	0	2	2373.15	411190	433	455	Empty	TRUE
75 kDa	Rv0211	pckA	phosphoenolpyruvate carboxykinase	gi|148659975|ref|YP_001281498.1|,gi|148821404|ref|YP_001286158.1|,gi|15607352|ref|NP_214725.1|,gi|397671998|ref|YP_006513533.1|,gi|525673064|ref|YP_008224311.1|	rs_myco_tuber1773_041514_cRAP123.fasta	67254	1	19	23	23	0.00687	0.342	EIWSYGSGYGGNALLGK	R	K	0.997	3.41	0.566	0	1	0	0	2	1771.87	369093	212	228	Empty	TRUE
75 kDa	Rv0211	pckA	phosphoenolpyruvate carboxykinase	gi|148659975|ref|YP_001281498.1|,gi|148821404|ref|YP_001286158.1|,gi|15607352|ref|NP_214725.1|,gi|397671998|ref|YP_006513533.1|,gi|525673064|ref|YP_008224311.1|	rs_myco_tuber1773_041514_cRAP123.fasta	67254	1	19	23	23	0.00687	0.342	EIWSYGSGYGGNALLGKK	R	C	0.997	3.61	0.491	0	1	0	0	2	1899.96	242704	212	229	Empty	TRUE
75 kDa	Rv0211	pckA	phosphoenolpyruvate carboxykinase	gi|148659975|ref|YP_001281498.1|,gi|148821404|ref|YP_001286158.1|,gi|15607352|ref|NP_214725.1|,gi|397671998|ref|YP_006513533.1|,gi|525673064|ref|YP_008224311.1|	rs_myco_tuber1773_041514_cRAP123.fasta	67254	1	19	23	23	0.00687	0.342	ETETNAAHPNSR	R	Y	0.997	3.11	0.523	0	1	1	0	2	1326.6	129677	378	389	Empty	TRUE
75 kDa	Rv0211	pckA	phosphoenolpyruvate carboxykinase	gi|148659975|ref|YP_001281498.1|,gi|148821404|ref|YP_001286158.1|,gi|15607352|ref|NP_214725.1|,gi|397671998|ref|YP_006513533.1|,gi|525673064|ref|YP_008224311.1|	rs_myco_tuber1773_041514_cRAP123.fasta	67254	1	19	23	23	0.00687	0.342	FLWPGFGENSR	R	V	0.997	2.68	0.457	0	1	0	0	2	1309.63	390425	510	520	Empty	TRUE
75 kDa	Rv0211	pckA	phosphoenolpyruvate carboxykinase	gi|148659975|ref|YP_001281498.1|,gi|148821404|ref|YP_001286158.1|,gi|15607352|ref|NP_214725.1|,gi|397671998|ref|YP_006513533.1|,gi|525673064|ref|YP_008224311.1|	rs_myco_tuber1773_041514_cRAP123.fasta	67254	1	19	23	23	0.00687	0.342	GDDGRFLWPGFGENSR	R	V	0.997	3.16	0.396	0	0	1	0	2	1809.83	329938	505	520	Empty	TRUE
75 kDa	Rv0211	pckA	phosphoenolpyruvate carboxykinase	gi|148659975|ref|YP_001281498.1|,gi|148821404|ref|YP_001286158.1|,gi|15607352|ref|NP_214725.1|,gi|397671998|ref|YP_006513533.1|,gi|525673064|ref|YP_008224311.1|	rs_myco_tuber1773_041514_cRAP123.fasta	67254	1	19	23	23	0.00687	0.342	HKNSYLALSDPSDVAR	K	V	0.997	3.05	0.433	0	0	1	0	2	1772.89	440005	66	81	Empty	TRUE
75 kDa	Rv0211	pckA	phosphoenolpyruvate carboxykinase	gi|148659975|ref|YP_001281498.1|,gi|148821404|ref|YP_001286158.1|,gi|15607352|ref|NP_214725.1|,gi|397671998|ref|YP_006513533.1|,gi|525673064|ref|YP_008224311.1|	rs_myco_tuber1773_041514_cRAP123.fasta	67254	1	19	23	23	0.00687	0.342	LISPENK	K	A	0.997	2.19	0.203	0	1	0	0	2	800.451	319701	255	261	Empty	TRUE
75 kDa	Rv0211	pckA	phosphoenolpyruvate carboxykinase	gi|148659975|ref|YP_001281498.1|,gi|148821404|ref|YP_001286158.1|,gi|15607352|ref|NP_214725.1|,gi|397671998|ref|YP_006513533.1|,gi|525673064|ref|YP_008224311.1|	rs_myco_tuber1773_041514_cRAP123.fasta	67254	1	19	23	23	0.00687	0.342	LPTGVKDEFDALKER	K	L	0.997	3.44	0.434	0	0	1	1	2	1717.91	1401960	590	604	Empty	TRUE
75 kDa	Rv0211	pckA	phosphoenolpyruvate carboxykinase	gi|148659975|ref|YP_001281498.1|,gi|148821404|ref|YP_001286158.1|,gi|15607352|ref|NP_214725.1|,gi|397671998|ref|YP_006513533.1|,gi|525673064|ref|YP_008224311.1|	rs_myco_tuber1773_041514_cRAP123.fasta	67254	1	19	23	23	0.00687	0.342	MGDDGFFVK	K	A	0.997	2.35	0.313	0	1	0	0	2	1031.45	641942	170	178	Empty	TRUE
75 kDa	Rv0211	pckA	phosphoenolpyruvate carboxykinase	gi|148659975|ref|YP_001281498.1|,gi|148821404|ref|YP_001286158.1|,gi|15607352|ref|NP_214725.1|,gi|397671998|ref|YP_006513533.1|,gi|525673064|ref|YP_008224311.1|	rs_myco_tuber1773_041514_cRAP123.fasta	67254	1	19	23	23	0.00687	0.342	NSYLALSDPSDVAR	K	V	0.997	3.61	0.558	0	1	0	0	2	1507.74	775848	68	81	Empty	TRUE
75 kDa	Rv0211	pckA	phosphoenolpyruvate carboxykinase	gi|148659975|ref|YP_001281498.1|,gi|148821404|ref|YP_001286158.1|,gi|15607352|ref|NP_214725.1|,gi|397671998|ref|YP_006513533.1|,gi|525673064|ref|YP_008224311.1|	rs_myco_tuber1773_041514_cRAP123.fasta	67254	1	19	23	23	0.00687	0.342	TNLAMLQPTIPGWR	K	A	0.997	2.83	0.569	0	2	0	0	2	1613.85	726410	276	289	Empty	TRUE
75 kDa	Rv0211	pckA	phosphoenolpyruvate carboxykinase	gi|148659975|ref|YP_001281498.1|,gi|148821404|ref|YP_001286158.1|,gi|15607352|ref|NP_214725.1|,gi|397671998|ref|YP_006513533.1|,gi|525673064|ref|YP_008224311.1|	rs_myco_tuber1773_041514_cRAP123.fasta	67254	1	19	23	23	0.00687	0.342	TTVPLVTEAR	K	D	0.997	2.4	0.3	0	1	0	0	2	1086.62	470669	423	432	Empty	TRUE
75 kDa	Rv0211	pckA	phosphoenolpyruvate carboxykinase	gi|148659975|ref|YP_001281498.1|,gi|148821404|ref|YP_001286158.1|,gi|15607352|ref|NP_214725.1|,gi|397671998|ref|YP_006513533.1|,gi|525673064|ref|YP_008224311.1|	rs_myco_tuber1773_041514_cRAP123.fasta	67254	1	19	23	23	0.00687	0.342	VVFTDGSEEEFQR	R	L	0.997	3.55	0.549	0	1	0	0	2	1542.71	247683	35	47	Empty	TRUE
75 kDa	Rv0211	pckA	phosphoenolpyruvate carboxykinase	gi|148659975|ref|YP_001281498.1|,gi|148821404|ref|YP_001286158.1|,gi|15607352|ref|NP_214725.1|,gi|397671998|ref|YP_006513533.1|,gi|525673064|ref|YP_008224311.1|	rs_myco_tuber1773_041514_cRAP123.fasta	67254	1	19	23	23	0.00687	0.342	WIVDRIEHK	K	A	0.997	3.33	0.288	0	1	0	0	2	1195.66	350698	524	532	Empty	TRUE
75 kDa	Rv0211	pckA	phosphoenolpyruvate carboxykinase	gi|148659975|ref|YP_001281498.1|,gi|148821404|ref|YP_001286158.1|,gi|15607352|ref|NP_214725.1|,gi|397671998|ref|YP_006513533.1|,gi|525673064|ref|YP_008224311.1|	rs_myco_tuber1773_041514_cRAP123.fasta	67254	1	19	23	23	0.00687	0.342	YITHFPETR	K	E	0.997	1.98	0.35	0	1	0	0	2	1163.58	474542	203	211	Empty	TRUE
75 kDa	Rv1093	glyA1	serine hydroxymethyltransferase	gi|148822305|ref|YP_001287059.1|,gi|197739817|ref|YP_002161131.1|,gi|525673848|ref|YP_008225201.1|	rs_myco_tuber1773_041514_cRAP123.fasta	45001.7	0.625	1	1	1	0.000299	0.0305	AVLQAQGSVLTNK	R	Y	0.997	1.99	0.333	0	1	0	0	2	1328.75	55474.4	39	51	Empty	TRUE
75 kDa	Rv0408	pta	phosphate acetyltransferase	gi|148660173|ref|YP_001281696.1|,gi|148821604|ref|YP_001286358.1|,gi|15607549|ref|NP_214922.1|,gi|197739189|ref|YP_002160503.1|,gi|397672199|ref|YP_006513734.1|,gi|525673239|ref|YP_008224498.1|	rs_myco_tuber1773_041514_cRAP123.fasta	72948.3	1	10	11	11	0.00329	0.219	AREPQLPVEGPIQYDAAVEPSVAATK	R	L	0.997	4.31	0.493	0	0	1	0	2	2736.42	328831	589	614	Empty	TRUE
75 kDa	Rv0408	pta	phosphate acetyltransferase	gi|148660173|ref|YP_001281696.1|,gi|148821604|ref|YP_001286358.1|,gi|15607549|ref|NP_214922.1|,gi|197739189|ref|YP_002160503.1|,gi|397672199|ref|YP_006513734.1|,gi|525673239|ref|YP_008224498.1|	rs_myco_tuber1773_041514_cRAP123.fasta	72948.3	1	10	11	11	0.00329	0.219	ATVLIFPDLNTGNNTYK	R	A	0.997	3.59	0.574	0	1	0	0	2	1880.98	176410	624	640	Empty	TRUE
75 kDa	Rv0408	pta	phosphate acetyltransferase	gi|148660173|ref|YP_001281696.1|,gi|148821604|ref|YP_001286358.1|,gi|15607549|ref|NP_214922.1|,gi|197739189|ref|YP_002160503.1|,gi|397672199|ref|YP_006513734.1|,gi|525673239|ref|YP_008224498.1|	rs_myco_tuber1773_041514_cRAP123.fasta	72948.3	1	10	11	11	0.00329	0.219	GITVEHAR	K	E	0.997	1.75	0.34	0	1	0	0	2	882.479	84195.5	455	462	Empty	TRUE
75 kDa	Rv0408	pta	phosphate acetyltransferase	gi|148660173|ref|YP_001281696.1|,gi|148821604|ref|YP_001286358.1|,gi|15607549|ref|NP_214922.1|,gi|197739189|ref|YP_002160503.1|,gi|397672199|ref|YP_006513734.1|,gi|525673239|ref|YP_008224498.1|	rs_myco_tuber1773_041514_cRAP123.fasta	72948.3	1	10	11	11	0.00329	0.219	GIVDLTILGDEAK	R	V	0.997	2.67	0.304	0	1	0	0	2	1343.74	260221	402	414	Empty	TRUE
75 kDa	Rv0408	pta	phosphate acetyltransferase	gi|148660173|ref|YP_001281696.1|,gi|148821604|ref|YP_001286358.1|,gi|15607549|ref|NP_214922.1|,gi|197739189|ref|YP_002160503.1|,gi|397672199|ref|YP_006513734.1|,gi|525673239|ref|YP_008224498.1|	rs_myco_tuber1773_041514_cRAP123.fasta	72948.3	1	10	11	11	0.00329	0.219	IAVNLGAPVLLTVR	R	A	0.997	3.79	0.456	0	1	1	0	2	1435.9	334622	124	137	Empty	TRUE
75 kDa	Rv0408	pta	phosphate acetyltransferase	gi|148660173|ref|YP_001281696.1|,gi|148821604|ref|YP_001286358.1|,gi|15607549|ref|NP_214922.1|,gi|197739189|ref|YP_002160503.1|,gi|397672199|ref|YP_006513734.1|,gi|525673239|ref|YP_008224498.1|	rs_myco_tuber1773_041514_cRAP123.fasta	72948.3	1	10	11	11	0.00329	0.219	KPVNDLSR	R	G	0.997	2.24	0.378	0	1	0	0	2	928.521	43353	660	667	Empty	TRUE
75 kDa	Rv0408	pta	phosphate acetyltransferase	gi|148660173|ref|YP_001281696.1|,gi|148821604|ref|YP_001286358.1|,gi|15607549|ref|NP_214922.1|,gi|197739189|ref|YP_002160503.1|,gi|397672199|ref|YP_006513734.1|,gi|525673239|ref|YP_008224498.1|	rs_myco_tuber1773_041514_cRAP123.fasta	72948.3	1	10	11	11	0.00329	0.219	LRDSPVAGR	K	A	0.997	3.14	0.268	0	1	0	0	2	970.543	85516.1	615	623	Empty	TRUE
75 kDa	Rv0408	pta	phosphate acetyltransferase	gi|148660173|ref|YP_001281696.1|,gi|148821604|ref|YP_001286358.1|,gi|15607549|ref|NP_214922.1|,gi|197739189|ref|YP_002160503.1|,gi|397672199|ref|YP_006513734.1|,gi|525673239|ref|YP_008224498.1|	rs_myco_tuber1773_041514_cRAP123.fasta	72948.3	1	10	11	11	0.00329	0.219	LRLPVIATALGTYDTASAAASAR	R	G	0.997	6.46	0.629	0	0	1	0	2	2289.26	168450	300	322	Empty	TRUE
75 kDa	Rv0408	pta	phosphate acetyltransferase	gi|148660173|ref|YP_001281696.1|,gi|148821604|ref|YP_001286358.1|,gi|15607549|ref|NP_214922.1|,gi|197739189|ref|YP_002160503.1|,gi|397672199|ref|YP_006513734.1|,gi|525673239|ref|YP_008224498.1|	rs_myco_tuber1773_041514_cRAP123.fasta	72948.3	1	10	11	11	0.00329	0.219	TPDQVASVVEVCLAELDTQR	R	A	0.997	3.54	0.545	0	0	1	0	2	2230.1	52879.9	142	161	Empty	TRUE
75 kDa	Rv0408	pta	phosphate acetyltransferase	gi|148660173|ref|YP_001281696.1|,gi|148821604|ref|YP_001286358.1|,gi|15607549|ref|NP_214922.1|,gi|197739189|ref|YP_002160503.1|,gi|397672199|ref|YP_006513734.1|,gi|525673239|ref|YP_008224498.1|	rs_myco_tuber1773_041514_cRAP123.fasta	72948.3	1	10	11	11	0.00329	0.219	VAMLSYSTGDSGK	R	G	0.997	2.72	0.484	0	1	0	0	2	1331.61	92977.7	561	573	Empty	TRUE
75 kDa	Rv0467	icl1	isocitrate lyase Icl1	gi|148660233|ref|YP_001281756.1|,gi|148821665|ref|YP_001286419.1|,gi|197739248|ref|YP_002160562.1|,gi|397672261|ref|YP_006513796.1|,gi|525673295|ref|YP_008224557.1|,gi|57116734|ref|YP_177728.1|	rs_myco_tuber1773_041514_cRAP123.fasta	47086.5	0.625	1	1	1	0.000299	0.0187	RINNALQR	R	A	0.997	2.87	0.195	0	1	0	0	2	984.57	22058.6	123	130	Empty	TRUE
75 kDa	Rv1916	icl2	isocitrate lyase Icl2	gi|197740552|ref|YP_002161866.1|,gi|525676524|ref|YP_008226017.1|	rs_myco_tuber1773_041514_cRAP123.fasta	85321.6	1	34	49	49	0.0146	0.484	AATPAYDFRPFIIADADTGHGGDPHVR	R	N	0.997	4.22	0.484	0	0	1	1	2	2867.39	1003430	163	189	Empty	TRUE
75 kDa	Rv1916	icl2	isocitrate lyase Icl2	gi|197740552|ref|YP_002161866.1|,gi|525676524|ref|YP_008226017.1|	rs_myco_tuber1773_041514_cRAP123.fasta	85321.6	1	34	49	49	0.0146	0.484	ADERDQPFLLGATK	R	L	0.997	3.7	0.309	0	1	1	0	2	1560.8	808824	265	278	Empty	TRUE
75 kDa	Rv1916	icl2	isocitrate lyase Icl2	gi|197740552|ref|YP_002161866.1|,gi|525676524|ref|YP_008226017.1|	rs_myco_tuber1773_041514_cRAP123.fasta	85321.6	1	34	49	49	0.0146	0.484	ADERDQPFLLGATKLDVPSYK	R	S	0.997	4.4	0.393	0	0	1	1	2	2363.22	1348710	265	285	Empty	TRUE
75 kDa	Rv1916	icl2	isocitrate lyase Icl2	gi|197740552|ref|YP_002161866.1|,gi|525676524|ref|YP_008226017.1|	rs_myco_tuber1773_041514_cRAP123.fasta	85321.6	1	34	49	49	0.0146	0.484	AGSEVLELGIHGESDDKLANVIFQPIQDR	R	R	0.997	3.27	0.303	0	0	0	1	2	3150.61	218844	637	665	Empty	TRUE
75 kDa	Rv1916	icl2	isocitrate lyase Icl2	gi|197740552|ref|YP_002161866.1|,gi|525676524|ref|YP_008226017.1|	rs_myco_tuber1773_041514_cRAP123.fasta	85321.6	1	34	49	49	0.0146	0.484	AGSEVLELGIHGESDDKLANVIFQPIQDRR	R	G	0.997	3.79	0.434	0	0	0	1	2	3306.71	288752	637	666	Empty	TRUE
75 kDa	Rv1916	icl2	isocitrate lyase Icl2	gi|197740552|ref|YP_002161866.1|,gi|525676524|ref|YP_008226017.1|	rs_myco_tuber1773_041514_cRAP123.fasta	85321.6	1	34	49	49	0.0146	0.484	AIAETDTEVHTPFEQDFEKDVAATQR	M	Y	0.997	5.02	0.521	0	0	1	1	1	2948.39	2133600	2	27	Empty	TRUE
75 kDa	Rv1916	icl2	isocitrate lyase Icl2	gi|197740552|ref|YP_002161866.1|,gi|525676524|ref|YP_008226017.1|	rs_myco_tuber1773_041514_cRAP123.fasta	85321.6	1	34	49	49	0.0146	0.484	AQAVHYVTPTDDNLYQTSK	K	M	0.997	4.51	0.531	0	0	1	0	2	2151.04	277002	702	720	Empty	TRUE
75 kDa	Rv1916	icl2	isocitrate lyase Icl2	gi|197740552|ref|YP_002161866.1|,gi|525676524|ref|YP_008226017.1|	rs_myco_tuber1773_041514_cRAP123.fasta	85321.6	1	34	49	49	0.0146	0.484	DQNTFGAELR	R	Q	0.997	2.65	0.368	0	1	0	0	2	1150.55	707247	675	684	Empty	TRUE
75 kDa	Rv1916	icl2	isocitrate lyase Icl2	gi|197740552|ref|YP_002161866.1|,gi|525676524|ref|YP_008226017.1|	rs_myco_tuber1773_041514_cRAP123.fasta	85321.6	1	34	49	49	0.0146	0.484	EAAGAFYER	R	L	0.997	2.79	0.332	0	1	0	0	2	1013.47	915370	62	70	Empty	TRUE
75 kDa	Rv1916	icl2	isocitrate lyase Icl2	gi|197740552|ref|YP_002161866.1|,gi|525676524|ref|YP_008226017.1|	rs_myco_tuber1773_041514_cRAP123.fasta	85321.6	1	34	49	49	0.0146	0.484	ELGADPPWDCELAK	K	T	0.948	1.71	0.271	0	1	0	0	2	1600.73	296544	414	427	Empty	TRUE
75 kDa	Rv1916	icl2	isocitrate lyase Icl2	gi|197740552|ref|YP_002161866.1|,gi|525676524|ref|YP_008226017.1|	rs_myco_tuber1773_041514_cRAP123.fasta	85321.6	1	34	49	49	0.0146	0.484	FKAQAVHYVTPTDDNLYQTSK	R	M	0.997	5.24	0.475	0	0	1	1	2	2426.2	975916	700	720	Empty	TRUE
75 kDa	Rv1916	icl2	isocitrate lyase Icl2	gi|197740552|ref|YP_002161866.1|,gi|525676524|ref|YP_008226017.1|	rs_myco_tuber1773_041514_cRAP123.fasta	85321.6	1	34	49	49	0.0146	0.484	FVEVGVPGYHIEDQRPGTK	R	K	0.997	3.55	0.38	0	0	1	1	2	2128.08	975883	195	213	Empty	TRUE
75 kDa	Rv1916	icl2	isocitrate lyase Icl2	gi|197740552|ref|YP_002161866.1|,gi|525676524|ref|YP_008226017.1|	rs_myco_tuber1773_041514_cRAP123.fasta	85321.6	1	34	49	49	0.0146	0.484	FVEVGVPGYHIEDQRPGTKK	R	C	0.997	3.7	0.459	0	0	1	1	2	2256.18	996952	195	214	Empty	TRUE
75 kDa	Rv1916	icl2	isocitrate lyase Icl2	gi|197740552|ref|YP_002161866.1|,gi|525676524|ref|YP_008226017.1|	rs_myco_tuber1773_041514_cRAP123.fasta	85321.6	1	34	49	49	0.0146	0.484	GSSTEDPGPDLASYPLSQVPDDAAVLVR	K	A	0.997	3.96	0.585	0	1	1	1	2	2856.39	1224370	114	141	Empty	TRUE
75 kDa	Rv1916	icl2	isocitrate lyase Icl2	gi|197740552|ref|YP_002161866.1|,gi|525676524|ref|YP_008226017.1|	rs_myco_tuber1773_041514_cRAP123.fasta	85321.6	1	34	49	49	0.0146	0.484	GSTQHQHLVQTEVPR	K	K	0.997	4.19	0.586	0	1	1	1	2	1716.88	888064	594	608	Empty	TRUE
75 kDa	Rv1916	icl2	isocitrate lyase Icl2	gi|197740552|ref|YP_002161866.1|,gi|525676524|ref|YP_008226017.1|	rs_myco_tuber1773_041514_cRAP123.fasta	85321.6	1	34	49	49	0.0146	0.484	GSTQHQHLVQTEVPRK	K	L	0.997	3.64	0.216	0	0	1	0	2	1844.97	52757.6	594	609	Empty	TRUE
75 kDa	Rv1916	icl2	isocitrate lyase Icl2	gi|197740552|ref|YP_002161866.1|,gi|525676524|ref|YP_008226017.1|	rs_myco_tuber1773_041514_cRAP123.fasta	85321.6	1	34	49	49	0.0146	0.484	GTIPVDHIVAR	R	E	0.997	2.67	0.489	0	1	1	0	2	1177.67	2312860	51	61	Empty	TRUE
75 kDa	Rv1916	icl2	isocitrate lyase Icl2	gi|197740552|ref|YP_002161866.1|,gi|525676524|ref|YP_008226017.1|	rs_myco_tuber1773_041514_cRAP123.fasta	85321.6	1	34	49	49	0.0146	0.484	IAELLTPDR	R	V	0.997	2.57	0.215	0	1	0	0	2	1027.58	470800	747	755	Empty	TRUE
75 kDa	Rv1916	icl2	isocitrate lyase Icl2	gi|197740552|ref|YP_002161866.1|,gi|525676524|ref|YP_008226017.1|	rs_myco_tuber1773_041514_cRAP123.fasta	85321.6	1	34	49	49	0.0146	0.484	IAELLTPDRVALR	R	K	0.997	4.32	0.201	0	0	1	0	2	1466.87	151832	747	759	Empty	TRUE
75 kDa	Rv1916	icl2	isocitrate lyase Icl2	gi|197740552|ref|YP_002161866.1|,gi|525676524|ref|YP_008226017.1|	rs_myco_tuber1773_041514_cRAP123.fasta	85321.6	1	34	49	49	0.0146	0.484	IAETDTEVHTPFEQDFEKDVAATQR	A	Y	0.997	3.57	0.427	0	0	0	1	1	2877.35	272276	3	27	Empty	TRUE
75 kDa	Rv1916	icl2	isocitrate lyase Icl2	gi|197740552|ref|YP_002161866.1|,gi|525676524|ref|YP_008226017.1|	rs_myco_tuber1773_041514_cRAP123.fasta	85321.6	1	34	49	49	0.0146	0.484	LDVPSYK	K	S	0.997	2.03	0.267	0	1	0	0	2	821.44	577489	279	285	Empty	TRUE
75 kDa	Rv1916	icl2	isocitrate lyase Icl2	gi|197740552|ref|YP_002161866.1|,gi|525676524|ref|YP_008226017.1|	rs_myco_tuber1773_041514_cRAP123.fasta	85321.6	1	34	49	49	0.0146	0.484	LRELFAAR	R	K	0.997	3.53	0.371	0	1	0	0	2	975.573	302717	71	78	Empty	TRUE
75 kDa	Rv1916	icl2	isocitrate lyase Icl2	gi|197740552|ref|YP_002161866.1|,gi|525676524|ref|YP_008226017.1|	rs_myco_tuber1773_041514_cRAP123.fasta	85321.6	1	34	49	49	0.0146	0.484	LVESPYRTPQTLVGGPR	R	S	0.997	4.16	0.45	0	0	1	0	2	1870.02	537151	557	573	Empty	TRUE
75 kDa	Rv1916	icl2	isocitrate lyase Icl2	gi|197740552|ref|YP_002161866.1|,gi|525676524|ref|YP_008226017.1|	rs_myco_tuber1773_041514_cRAP123.fasta	85321.6	1	34	49	49	0.0146	0.484	MGIEAIYLGGWATSAK	R	G	0.997	3.13	0.585	0	2	1	0	2	1667.85	606313	98	113	Empty	TRUE
75 kDa	Rv1916	icl2	isocitrate lyase Icl2	gi|197740552|ref|YP_002161866.1|,gi|525676524|ref|YP_008226017.1|	rs_myco_tuber1773_041514_cRAP123.fasta	85321.6	1	34	49	49	0.0146	0.484	RFPEELGK	R	M	0.95	2.36	0.105	0	1	0	0	2	975.526	390299	506	513	Empty	TRUE
75 kDa	Rv1916	icl2	isocitrate lyase Icl2	gi|197740552|ref|YP_002161866.1|,gi|525676524|ref|YP_008226017.1|	rs_myco_tuber1773_041514_cRAP123.fasta	85321.6	1	34	49	49	0.0146	0.484	RFVEVGVPGYHIEDQRPGTK	R	K	0.997	3.53	0.48	0	0	0	1	2	2284.18	293804	194	213	Empty	TRUE
75 kDa	Rv1916	icl2	isocitrate lyase Icl2	gi|197740552|ref|YP_002161866.1|,gi|525676524|ref|YP_008226017.1|	rs_myco_tuber1773_041514_cRAP123.fasta	85321.6	1	34	49	49	0.0146	0.484	SDAALAASSGR	R	T	0.997	2.69	0.45	0	1	0	0	2	1005.5	892388	574	584	Empty	TRUE
75 kDa	Rv1916	icl2	isocitrate lyase Icl2	gi|197740552|ref|YP_002161866.1|,gi|525676524|ref|YP_008226017.1|	rs_myco_tuber1773_041514_cRAP123.fasta	85321.6	1	34	49	49	0.0146	0.484	SHGIFTEVNQEVGEIIVAEVNHPR	K	I	0.997	3.88	0.619	0	0	0	1	2	2674.36	119401	723	746	Empty	TRUE
75 kDa	Rv1916	icl2	isocitrate lyase Icl2	gi|197740552|ref|YP_002161866.1|,gi|525676524|ref|YP_008226017.1|	rs_myco_tuber1773_041514_cRAP123.fasta	85321.6	1	34	49	49	0.0146	0.484	TADLADAR	K	Q	0.997	2.35	0.232	0	1	0	0	2	832.416	402133	462	469	Empty	TRUE
75 kDa	Rv1916	icl2	isocitrate lyase Icl2	gi|197740552|ref|YP_002161866.1|,gi|525676524|ref|YP_008226017.1|	rs_myco_tuber1773_041514_cRAP123.fasta	85321.6	1	34	49	49	0.0146	0.484	TDAEAANLIDSR	R	A	0.997	3.55	0.44	0	1	0	0	2	1275.62	573383	253	264	Empty	TRUE
75 kDa	Rv1916	icl2	isocitrate lyase Icl2	gi|197740552|ref|YP_002161866.1|,gi|525676524|ref|YP_008226017.1|	rs_myco_tuber1773_041514_cRAP123.fasta	85321.6	1	34	49	49	0.0146	0.484	TPEGYYQIR	K	G	0.997	2.22	0.357	0	1	0	0	2	1126.55	690167	428	436	Empty	TRUE
75 kDa	Rv1916	icl2	isocitrate lyase Icl2	gi|197740552|ref|YP_002161866.1|,gi|525676524|ref|YP_008226017.1|	rs_myco_tuber1773_041514_cRAP123.fasta	85321.6	1	34	49	49	0.0146	0.484	TPQTLVGGPR	R	S	0.997	2.45	0.416	0	1	0	0	2	1025.57	1296750	564	573	Empty	TRUE
75 kDa	Rv1916	icl2	isocitrate lyase Icl2	gi|197740552|ref|YP_002161866.1|,gi|525676524|ref|YP_008226017.1|	rs_myco_tuber1773_041514_cRAP123.fasta	85321.6	1	34	49	49	0.0146	0.484	VLVPSDEQIKR	K	L	0.997	2.95	0.341	0	1	0	0	2	1283.73	650348	222	232	Empty	TRUE
75 kDa	Rv1916	icl2	isocitrate lyase Icl2	gi|197740552|ref|YP_002161866.1|,gi|525676524|ref|YP_008226017.1|	rs_myco_tuber1773_041514_cRAP123.fasta	85321.6	1	34	49	49	0.0146	0.484	VPSDEQIKR	L	L	0.988	1.8	0.27	0	1	0	0	1	1071.58	158163	224	232	Empty	TRUE
75 kDa	Rv1617	pykA	pyruvate kinase	gi|148822824|ref|YP_001287578.1|,gi|15608755|ref|NP_216133.1|,gi|397673471|ref|YP_006515006.1|,gi|525674310|ref|YP_008225724.1|	rs_myco_tuber1773_041514_cRAP123.fasta	50698.5	1	5	5	5	0.00149	0.163	ALVAFTQSGDTVRR	K	L	0.997	2.91	0.266	0	0	1	0	2	1520.82	163632	369	382	Empty	TRUE
75 kDa	Rv1617	pykA	pyruvate kinase	gi|148822824|ref|YP_001287578.1|,gi|15608755|ref|NP_216133.1|,gi|397673471|ref|YP_006515006.1|,gi|525674310|ref|YP_008225724.1|	rs_myco_tuber1773_041514_cRAP123.fasta	50698.5	1	5	5	5	0.00149	0.163	FASGATHWAEGETVR	R	I	0.997	2.24	0.322	0	0	1	0	2	1618.76	275219	78	92	Empty	TRUE
75 kDa	Rv1617	pykA	pyruvate kinase	gi|148822824|ref|YP_001287578.1|,gi|15608755|ref|NP_216133.1|,gi|397673471|ref|YP_006515006.1|,gi|525674310|ref|YP_008225724.1|	rs_myco_tuber1773_041514_cRAP123.fasta	50698.5	1	5	5	5	0.00149	0.163	GDLGVELPLEEVPLVQKR	R	A	0.997	3.22	0.359	0	0	1	0	2	1991.12	294757	243	260	Empty	TRUE
75 kDa	Rv1617	pykA	pyruvate kinase	gi|148822824|ref|YP_001287578.1|,gi|15608755|ref|NP_216133.1|,gi|397673471|ref|YP_006515006.1|,gi|525674310|ref|YP_008225724.1|	rs_myco_tuber1773_041514_cRAP123.fasta	50698.5	1	5	5	5	0.00149	0.163	IICAVEENSTAAPPLTHIPR	R	T	0.997	4.21	0.556	0	0	1	0	2	2189.14	208351	329	348	Empty	TRUE
75 kDa	Rv1617	pykA	pyruvate kinase	gi|148822824|ref|YP_001287578.1|,gi|15608755|ref|NP_216133.1|,gi|397673471|ref|YP_006515006.1|,gi|525674310|ref|YP_008225724.1|	rs_myco_tuber1773_041514_cRAP123.fasta	50698.5	1	5	5	5	0.00149	0.163	LAQDAVAGDR	R	V	0.997	2.4	0.355	0	1	0	0	2	1015.52	101934	112	121	Empty	TRUE
75 kDa	Rv2241	aceE	pyruvate dehydrogenase E1	gi|525674850|ref|YP_008226340.1|	rs_myco_tuber1773_041514_cRAP123.fasta	103442	1	6	7	7	0.00209	0.0957	HDLAQNSNSASEPDRVR	R	V	0.997	2.62	0.459	0	0	1	1	2	1895.9	111148	8	24	Empty	TRUE
75 kDa	Rv2241	aceE	pyruvate dehydrogenase E1	gi|525674850|ref|YP_008226340.1|	rs_myco_tuber1773_041514_cRAP123.fasta	103442	1	6	7	7	0.00209	0.0957	IIQELESFFR	K	G	0.997	2.57	0.334	0	1	0	0	2	1281.68	78973.6	304	313	Empty	TRUE
75 kDa	Rv2241	aceE	pyruvate dehydrogenase E1	gi|525674850|ref|YP_008226340.1|	rs_myco_tuber1773_041514_cRAP123.fasta	103442	1	6	7	7	0.00209	0.0957	IVPIIPDEAR	R	T	0.997	2.5	0.451	0	1	0	0	2	1122.65	374191	549	558	Empty	TRUE
75 kDa	Rv2241	aceE	pyruvate dehydrogenase E1	gi|525674850|ref|YP_008226340.1|	rs_myco_tuber1773_041514_cRAP123.fasta	103442	1	6	7	7	0.00209	0.0957	LRHPDRPAGVPYVTR	K	A	0.997	3.36	0.306	0	0	0	1	2	1733.96	83912.7	812	826	Empty	TRUE
75 kDa	Rv2241	aceE	pyruvate dehydrogenase E1	gi|525674850|ref|YP_008226340.1|	rs_myco_tuber1773_041514_cRAP123.fasta	103442	1	6	7	7	0.00209	0.0957	LTAEQLDGFRQEHSHVGGGLPSYPHPR	R	L	0.997	3.92	0.245	0	0	0	1	2	2985.47	154299	185	211	Empty	TRUE
75 kDa	Rv2241	aceE	pyruvate dehydrogenase E1	gi|525674850|ref|YP_008226340.1|	rs_myco_tuber1773_041514_cRAP123.fasta	103442	1	6	7	7	0.00209	0.0957	RALGGFVPER	R	R	0.994	2.19	0.227	0	1	0	0	2	1101.62	58358	490	499	Empty	TRUE
75 kDa	Rv3401		hypothetical protein MRA_3441	gi|148663265|ref|YP_001284788.1|,gi|148824609|ref|YP_001289363.1|,gi|15610537|ref|NP_217918.1|,gi|397675351|ref|YP_006516886.1|,gi|525675847|ref|YP_008227495.1|,gi|560886296|ref|WP_023643949.1|	rs_myco_tuber1773_041514_cRAP123.fasta	87316.2	1	5	5	5	0.00149	0.0852	AAELGLEGAAFPWR	R	T	0.997	3.42	0.446	0	1	0	0	2	1487.76	75336.9	397	410	Empty	TRUE
75 kDa	Rv3401		hypothetical protein MRA_3441	gi|148663265|ref|YP_001284788.1|,gi|148824609|ref|YP_001289363.1|,gi|15610537|ref|NP_217918.1|,gi|397675351|ref|YP_006516886.1|,gi|525675847|ref|YP_008227495.1|,gi|560886296|ref|WP_023643949.1|	rs_myco_tuber1773_041514_cRAP123.fasta	87316.2	1	5	5	5	0.00149	0.0852	DQAAGALHGAR	R	Y	0.997	1.99	0.393	0	1	0	0	2	1066.54	67994.8	280	290	Empty	TRUE
75 kDa	Rv3401		hypothetical protein MRA_3441	gi|148663265|ref|YP_001284788.1|,gi|148824609|ref|YP_001289363.1|,gi|15610537|ref|NP_217918.1|,gi|397675351|ref|YP_006516886.1|,gi|525675847|ref|YP_008227495.1|,gi|560886296|ref|WP_023643949.1|	rs_myco_tuber1773_041514_cRAP123.fasta	87316.2	1	5	5	5	0.00149	0.0852	FGLFHLLQASAR	R	A	0.996	2.46	0.279	0	0	1	0	2	1359.75	165833	328	339	Empty	TRUE
75 kDa	Rv3401		hypothetical protein MRA_3441	gi|148663265|ref|YP_001284788.1|,gi|148824609|ref|YP_001289363.1|,gi|15610537|ref|NP_217918.1|,gi|397675351|ref|YP_006516886.1|,gi|525675847|ref|YP_008227495.1|,gi|560886296|ref|WP_023643949.1|	rs_myco_tuber1773_041514_cRAP123.fasta	87316.2	1	5	5	5	0.00149	0.0852	LLVGDEPFDVR	R	Y	0.997	3.18	0.515	0	1	0	0	2	1259.66	208279	93	103	Empty	TRUE
75 kDa	Rv3401		hypothetical protein MRA_3441	gi|148663265|ref|YP_001284788.1|,gi|148824609|ref|YP_001289363.1|,gi|15610537|ref|NP_217918.1|,gi|397675351|ref|YP_006516886.1|,gi|525675847|ref|YP_008227495.1|,gi|560886296|ref|WP_023643949.1|	rs_myco_tuber1773_041514_cRAP123.fasta	87316.2	1	5	5	5	0.00149	0.0852	VSAILDRPLQAVEHERTER	R	G	0.997	3.75	0.279	0	0	0	1	2	2219.19	97373	187	205	Empty	TRUE
75 kDa	Rv2259	mscR	S-nitrosomycothiol reductase MscR	gi|148662081|ref|YP_001283604.1|,gi|148823466|ref|YP_001288220.1|,gi|15609396|ref|NP_216775.1|,gi|397674148|ref|YP_006515683.1|,gi|525674867|ref|YP_008226358.1|,gi|544648922|ref|WP_021083115.1|	rs_myco_tuber1773_041514_cRAP123.fasta	37887.3	0.625	1	1	1	0.000299	0.044	IIAVDTDDTKLDWART	R	F	0.997	2.15	0.366	0	0	1	0	1	1832.94	318374	207	222	Empty	TRUE
75 kDa	Rv0066c	icd2	isocitrate dehydrogenase (NADP) Icd2	gi|148659826|ref|YP_001281349.1|,gi|148821257|ref|YP_001286011.1|,gi|15607208|ref|NP_214580.1|,gi|197738051|ref|YP_002159367.1|,gi|397671847|ref|YP_006513381.1|,gi|525672936|ref|YP_008224166.1|	rs_myco_tuber1773_041514_cRAP123.fasta	82552.2	1	37	65	73	0.0218	0.556	AFAEPAGIKIEASDISVAAR	R	I	0.997	3.76	0.605	0	1	1	1	2	2016.08	2058410	30	49	Empty	TRUE
75 kDa	Rv0066c	icd2	isocitrate dehydrogenase (NADP) Icd2	gi|148659826|ref|YP_001281349.1|,gi|148821257|ref|YP_001286011.1|,gi|15607208|ref|NP_214580.1|,gi|197738051|ref|YP_002159367.1|,gi|397671847|ref|YP_006513381.1|,gi|525672936|ref|YP_008224166.1|	rs_myco_tuber1773_041514_cRAP123.fasta	82552.2	1	37	65	73	0.0218	0.556	AVNPESTFSR	K	I	0.997	2.4	0.44	0	1	0	0	2	1107.54	543851	377	386	Empty	TRUE
75 kDa	Rv0066c	icd2	isocitrate dehydrogenase (NADP) Icd2	gi|148659826|ref|YP_001281349.1|,gi|148821257|ref|YP_001286011.1|,gi|15607208|ref|NP_214580.1|,gi|197738051|ref|YP_002159367.1|,gi|397671847|ref|YP_006513381.1|,gi|525672936|ref|YP_008224166.1|	rs_myco_tuber1773_041514_cRAP123.fasta	82552.2	1	37	65	73	0.0218	0.556	CHEHRPELAMVDSAR	R	G	0.997	4.8	0.424	0	0	2	2	2	1807.83	1475840	324	338	Empty	TRUE
75 kDa	Rv0066c	icd2	isocitrate dehydrogenase (NADP) Icd2	gi|148659826|ref|YP_001281349.1|,gi|148821257|ref|YP_001286011.1|,gi|15607208|ref|NP_214580.1|,gi|197738051|ref|YP_002159367.1|,gi|397671847|ref|YP_006513381.1|,gi|525672936|ref|YP_008224166.1|	rs_myco_tuber1773_041514_cRAP123.fasta	82552.2	1	37	65	73	0.0218	0.556	CLGSAVNPVLR	R	Q	0.997	3.16	0.462	0	1	0	0	2	1185.64	363974	131	141	Empty	TRUE
75 kDa	Rv0066c	icd2	isocitrate dehydrogenase (NADP) Icd2	gi|148659826|ref|YP_001281349.1|,gi|148821257|ref|YP_001286011.1|,gi|15607208|ref|NP_214580.1|,gi|197738051|ref|YP_002159367.1|,gi|397671847|ref|YP_006513381.1|,gi|525672936|ref|YP_008224166.1|	rs_myco_tuber1773_041514_cRAP123.fasta	82552.2	1	37	65	73	0.0218	0.556	DAPIRDWVK	K	L	0.997	2.43	0.273	0	1	0	0	2	1099.59	595720	466	474	Empty	TRUE
75 kDa	Rv0066c	icd2	isocitrate dehydrogenase (NADP) Icd2	gi|148659826|ref|YP_001281349.1|,gi|148821257|ref|YP_001286011.1|,gi|15607208|ref|NP_214580.1|,gi|197738051|ref|YP_002159367.1|,gi|397671847|ref|YP_006513381.1|,gi|525672936|ref|YP_008224166.1|	rs_myco_tuber1773_041514_cRAP123.fasta	82552.2	1	37	65	73	0.0218	0.556	DEIIEDLHR	R	C	0.997	2.62	0.54	0	1	1	0	2	1139.57	500023	315	323	Empty	TRUE
75 kDa	Rv0066c	icd2	isocitrate dehydrogenase (NADP) Icd2	gi|148659826|ref|YP_001281349.1|,gi|148821257|ref|YP_001286011.1|,gi|15607208|ref|NP_214580.1|,gi|197738051|ref|YP_002159367.1|,gi|397671847|ref|YP_006513381.1|,gi|525672936|ref|YP_008224166.1|	rs_myco_tuber1773_041514_cRAP123.fasta	82552.2	1	37	65	73	0.0218	0.556	ELQDKGYAVPDYPADPK	K	T	0.997	2.49	0.458	0	1	1	0	2	1905.92	708344	101	117	Empty	TRUE
75 kDa	Rv0066c	icd2	isocitrate dehydrogenase (NADP) Icd2	gi|148659826|ref|YP_001281349.1|,gi|148821257|ref|YP_001286011.1|,gi|15607208|ref|NP_214580.1|,gi|197738051|ref|YP_002159367.1|,gi|397671847|ref|YP_006513381.1|,gi|525672936|ref|YP_008224166.1|	rs_myco_tuber1773_041514_cRAP123.fasta	82552.2	1	37	65	73	0.0218	0.556	ELQDKGYAVPDYPADPKTDQEK	K	A	0.997	3.72	0.397	0	0	1	1	2	2507.19	745727	101	122	Empty	TRUE
75 kDa	Rv0066c	icd2	isocitrate dehydrogenase (NADP) Icd2	gi|148659826|ref|YP_001281349.1|,gi|148821257|ref|YP_001286011.1|,gi|15607208|ref|NP_214580.1|,gi|197738051|ref|YP_002159367.1|,gi|397671847|ref|YP_006513381.1|,gi|525672936|ref|YP_008224166.1|	rs_myco_tuber1773_041514_cRAP123.fasta	82552.2	1	37	65	73	0.0218	0.556	ELTEVQGEPVDIGGYYAPDSDMTTAVMRPSK	R	T	0.997	3.79	0.548	0	0	1	1	2	3356.57	550777	704	734	Empty	TRUE
75 kDa	Rv0066c	icd2	isocitrate dehydrogenase (NADP) Icd2	gi|148659826|ref|YP_001281349.1|,gi|148821257|ref|YP_001286011.1|,gi|15607208|ref|NP_214580.1|,gi|197738051|ref|YP_002159367.1|,gi|397671847|ref|YP_006513381.1|,gi|525672936|ref|YP_008224166.1|	rs_myco_tuber1773_041514_cRAP123.fasta	82552.2	1	37	65	73	0.0218	0.556	GISNFHSPSDVIVDASMPAMIR	R	A	0.997	4.24	0.512	0	0	4	0	2	2344.14	2242140	339	360	Empty	TRUE
75 kDa	Rv0066c	icd2	isocitrate dehydrogenase (NADP) Icd2	gi|148659826|ref|YP_001281349.1|,gi|148821257|ref|YP_001286011.1|,gi|15607208|ref|NP_214580.1|,gi|197738051|ref|YP_002159367.1|,gi|397671847|ref|YP_006513381.1|,gi|525672936|ref|YP_008224166.1|	rs_myco_tuber1773_041514_cRAP123.fasta	82552.2	1	37	65	73	0.0218	0.556	GLDTIAATGNILR	R	D	0.997	3.47	0.39	0	1	1	0	2	1314.74	1443170	538	550	Empty	TRUE
75 kDa	Rv0066c	icd2	isocitrate dehydrogenase (NADP) Icd2	gi|148659826|ref|YP_001281349.1|,gi|148821257|ref|YP_001286011.1|,gi|15607208|ref|NP_214580.1|,gi|197738051|ref|YP_002159367.1|,gi|397671847|ref|YP_006513381.1|,gi|525672936|ref|YP_008224166.1|	rs_myco_tuber1773_041514_cRAP123.fasta	82552.2	1	37	65	73	0.0218	0.556	HGDFYAGEK	R	S	0.997	3.32	0.565	0	1	0	0	2	1023.45	151913	180	188	Empty	TRUE
75 kDa	Rv0066c	icd2	isocitrate dehydrogenase (NADP) Icd2	gi|148659826|ref|YP_001281349.1|,gi|148821257|ref|YP_001286011.1|,gi|15607208|ref|NP_214580.1|,gi|197738051|ref|YP_002159367.1|,gi|397671847|ref|YP_006513381.1|,gi|525672936|ref|YP_008224166.1|	rs_myco_tuber1773_041514_cRAP123.fasta	82552.2	1	37	65	73	0.0218	0.556	HQELFDDLGVNVNNGLSDLYSK	K	I	0.997	4.41	0.587	0	0	1	0	2	2477.19	818480	284	305	Empty	TRUE
75 kDa	Rv0066c	icd2	isocitrate dehydrogenase (NADP) Icd2	gi|148659826|ref|YP_001281349.1|,gi|148821257|ref|YP_001286011.1|,gi|15607208|ref|NP_214580.1|,gi|197738051|ref|YP_002159367.1|,gi|397671847|ref|YP_006513381.1|,gi|525672936|ref|YP_008224166.1|	rs_myco_tuber1773_041514_cRAP123.fasta	82552.2	1	37	65	73	0.0218	0.556	HVAHMR	T	H	0.996	1.8	0.267	0	1	0	0	1	750.383	19099.1	174	179	Empty	TRUE
75 kDa	Rv0066c	icd2	isocitrate dehydrogenase (NADP) Icd2	gi|148659826|ref|YP_001281349.1|,gi|148821257|ref|YP_001286011.1|,gi|15607208|ref|NP_214580.1|,gi|197738051|ref|YP_002159367.1|,gi|397671847|ref|YP_006513381.1|,gi|525672936|ref|YP_008224166.1|	rs_myco_tuber1773_041514_cRAP123.fasta	82552.2	1	37	65	73	0.0218	0.556	IEASDISVAAR	K	I	0.997	2.91	0.335	0	1	0	0	2	1131.6	489297	39	49	Empty	TRUE
75 kDa	Rv0066c	icd2	isocitrate dehydrogenase (NADP) Icd2	gi|148659826|ref|YP_001281349.1|,gi|148821257|ref|YP_001286011.1|,gi|15607208|ref|NP_214580.1|,gi|197738051|ref|YP_002159367.1|,gi|397671847|ref|YP_006513381.1|,gi|525672936|ref|YP_008224166.1|	rs_myco_tuber1773_041514_cRAP123.fasta	82552.2	1	37	65	73	0.0218	0.556	IESLPASQR	K	D	0.997	2.65	0.311	0	1	0	0	2	1000.54	190562	306	314	Empty	TRUE
75 kDa	Rv0066c	icd2	isocitrate dehydrogenase (NADP) Icd2	gi|148659826|ref|YP_001281349.1|,gi|148821257|ref|YP_001286011.1|,gi|15607208|ref|NP_214580.1|,gi|197738051|ref|YP_002159367.1|,gi|397671847|ref|YP_006513381.1|,gi|525672936|ref|YP_008224166.1|	rs_myco_tuber1773_041514_cRAP123.fasta	82552.2	1	37	65	73	0.0218	0.556	IESLPASQRDEIIEDLHR	K	C	0.997	4.14	0.38	0	0	1	1	2	2121.09	1876310	306	323	Empty	TRUE
75 kDa	Rv0066c	icd2	isocitrate dehydrogenase (NADP) Icd2	gi|148659826|ref|YP_001281349.1|,gi|148821257|ref|YP_001286011.1|,gi|15607208|ref|NP_214580.1|,gi|197738051|ref|YP_002159367.1|,gi|397671847|ref|YP_006513381.1|,gi|525672936|ref|YP_008224166.1|	rs_myco_tuber1773_041514_cRAP123.fasta	82552.2	1	37	65	73	0.0218	0.556	IFYKDAFAK	R	H	0.997	1.8	0.334	0	0	1	0	2	1102.59	647840	275	283	Empty	TRUE
75 kDa	Rv0066c	icd2	isocitrate dehydrogenase (NADP) Icd2	gi|148659826|ref|YP_001281349.1|,gi|148821257|ref|YP_001286011.1|,gi|15607208|ref|NP_214580.1|,gi|197738051|ref|YP_002159367.1|,gi|397671847|ref|YP_006513381.1|,gi|525672936|ref|YP_008224166.1|	rs_myco_tuber1773_041514_cRAP123.fasta	82552.2	1	37	65	73	0.0218	0.556	ILAEFPDYLTEEQRVPDNLAELGR	R	L	0.997	3.74	0.513	0	1	1	1	2	2788.42	1086300	50	73	Empty	TRUE
75 kDa	Rv0066c	icd2	isocitrate dehydrogenase (NADP) Icd2	gi|148659826|ref|YP_001281349.1|,gi|148821257|ref|YP_001286011.1|,gi|15607208|ref|NP_214580.1|,gi|197738051|ref|YP_002159367.1|,gi|397671847|ref|YP_006513381.1|,gi|525672936|ref|YP_008224166.1|	rs_myco_tuber1773_041514_cRAP123.fasta	82552.2	1	37	65	73	0.0218	0.556	IYQEIINFCK	R	T	0.997	2.39	0.423	0	1	0	0	2	1327.67	657019	387	396	Empty	TRUE
75 kDa	Rv0066c	icd2	isocitrate dehydrogenase (NADP) Icd2	gi|148659826|ref|YP_001281349.1|,gi|148821257|ref|YP_001286011.1|,gi|15607208|ref|NP_214580.1|,gi|197738051|ref|YP_002159367.1|,gi|397671847|ref|YP_006513381.1|,gi|525672936|ref|YP_008224166.1|	rs_myco_tuber1773_041514_cRAP123.fasta	82552.2	1	37	65	73	0.0218	0.556	KHPHSMGEWSMASR	R	T	0.997	2.91	0.398	0	0	2	2	2	1640.74	1010070	159	172	Empty	TRUE
75 kDa	Rv0066c	icd2	isocitrate dehydrogenase (NADP) Icd2	gi|148659826|ref|YP_001281349.1|,gi|148821257|ref|YP_001286011.1|,gi|15607208|ref|NP_214580.1|,gi|197738051|ref|YP_002159367.1|,gi|397671847|ref|YP_006513381.1|,gi|525672936|ref|YP_008224166.1|	rs_myco_tuber1773_041514_cRAP123.fasta	82552.2	1	37	65	73	0.0218	0.556	LLDNDKSPSR	K	K	0.997	3.37	0.377	0	1	1	0	2	1144.6	405625	643	652	Empty	TRUE
75 kDa	Rv0066c	icd2	isocitrate dehydrogenase (NADP) Icd2	gi|148659826|ref|YP_001281349.1|,gi|148821257|ref|YP_001286011.1|,gi|15607208|ref|NP_214580.1|,gi|197738051|ref|YP_002159367.1|,gi|397671847|ref|YP_006513381.1|,gi|525672936|ref|YP_008224166.1|	rs_myco_tuber1773_041514_cRAP123.fasta	82552.2	1	37	65	73	0.0218	0.556	LLDNDKSPSRK	K	T	0.997	3.32	0.359	0	1	1	0	2	1272.69	154214	643	653	Empty	TRUE
75 kDa	Rv0066c	icd2	isocitrate dehydrogenase (NADP) Icd2	gi|148659826|ref|YP_001281349.1|,gi|148821257|ref|YP_001286011.1|,gi|15607208|ref|NP_214580.1|,gi|197738051|ref|YP_002159367.1|,gi|397671847|ref|YP_006513381.1|,gi|525672936|ref|YP_008224166.1|	rs_myco_tuber1773_041514_cRAP123.fasta	82552.2	1	37	65	73	0.0218	0.556	LPNISASVPQLVAAIK	K	E	0.997	3.04	0.435	0	0	1	0	2	1620.97	145616	85	100	Empty	TRUE
75 kDa	Rv0066c	icd2	isocitrate dehydrogenase (NADP) Icd2	gi|148659826|ref|YP_001281349.1|,gi|148821257|ref|YP_001286011.1|,gi|15607208|ref|NP_214580.1|,gi|197738051|ref|YP_002159367.1|,gi|397671847|ref|YP_006513381.1|,gi|525672936|ref|YP_008224166.1|	rs_myco_tuber1773_041514_cRAP123.fasta	82552.2	1	37	65	73	0.0218	0.556	MCIVKDAPIRDWVK	R	L	0.997	2.85	0.313	0	0	1	0	2	1746.9	281811	461	474	Empty	TRUE
75 kDa	Rv0066c	icd2	isocitrate dehydrogenase (NADP) Icd2	gi|148659826|ref|YP_001281349.1|,gi|148821257|ref|YP_001286011.1|,gi|15607208|ref|NP_214580.1|,gi|197738051|ref|YP_002159367.1|,gi|397671847|ref|YP_006513381.1|,gi|525672936|ref|YP_008224166.1|	rs_myco_tuber1773_041514_cRAP123.fasta	82552.2	1	37	65	73	0.0218	0.556	MLSVVPLMAGGGMYETGAGGSAPK	K	H	0.997	3.44	0.562	0	4	4	0	2	2313.09	2330920	568	591	Empty	TRUE
75 kDa	Rv0066c	icd2	isocitrate dehydrogenase (NADP) Icd2	gi|148659826|ref|YP_001281349.1|,gi|148821257|ref|YP_001286011.1|,gi|15607208|ref|NP_214580.1|,gi|197738051|ref|YP_002159367.1|,gi|397671847|ref|YP_006513381.1|,gi|525672936|ref|YP_008224166.1|	rs_myco_tuber1773_041514_cRAP123.fasta	82552.2	1	37	65	73	0.0218	0.556	MYGADGKLKDTK	K	A	0.997	2.37	0.572	0	2	1	0	2	1342.67	295165	365	376	Empty	TRUE
75 kDa	Rv0066c	icd2	isocitrate dehydrogenase (NADP) Icd2	gi|148659826|ref|YP_001281349.1|,gi|148821257|ref|YP_001286011.1|,gi|15607208|ref|NP_214580.1|,gi|197738051|ref|YP_002159367.1|,gi|397671847|ref|YP_006513381.1|,gi|525672936|ref|YP_008224166.1|	rs_myco_tuber1773_041514_cRAP123.fasta	82552.2	1	37	65	73	0.0218	0.556	NEDVIVR	K	E	0.978	2.07	0.171	0	1	0	0	2	844.452	507346	697	703	Empty	TRUE
75 kDa	Rv0066c	icd2	isocitrate dehydrogenase (NADP) Icd2	gi|148659826|ref|YP_001281349.1|,gi|148821257|ref|YP_001286011.1|,gi|15607208|ref|NP_214580.1|,gi|197738051|ref|YP_002159367.1|,gi|397671847|ref|YP_006513381.1|,gi|525672936|ref|YP_008224166.1|	rs_myco_tuber1773_041514_cRAP123.fasta	82552.2	1	37	65	73	0.0218	0.556	QLVEENHLR	K	W	0.997	2.6	0.33	0	1	1	0	2	1137.6	1075950	595	603	Empty	TRUE
75 kDa	Rv0066c	icd2	isocitrate dehydrogenase (NADP) Icd2	gi|148659826|ref|YP_001281349.1|,gi|148821257|ref|YP_001286011.1|,gi|15607208|ref|NP_214580.1|,gi|197738051|ref|YP_002159367.1|,gi|397671847|ref|YP_006513381.1|,gi|525672936|ref|YP_008224166.1|	rs_myco_tuber1773_041514_cRAP123.fasta	82552.2	1	37	65	73	0.0218	0.556	SHPIVFGHAVR	V	I	0.997	2.74	0.528	0	0	1	0	1	1219.67	140095	264	274	Empty	TRUE
75 kDa	Rv0066c	icd2	isocitrate dehydrogenase (NADP) Icd2	gi|148659826|ref|YP_001281349.1|,gi|148821257|ref|YP_001286011.1|,gi|15607208|ref|NP_214580.1|,gi|197738051|ref|YP_002159367.1|,gi|397671847|ref|YP_006513381.1|,gi|525672936|ref|YP_008224166.1|	rs_myco_tuber1773_041514_cRAP123.fasta	82552.2	1	37	65	73	0.0218	0.556	THVAHMR	R	H	0.997	2.09	0.46	0	1	0	0	2	851.43	211422	173	179	Empty	TRUE
75 kDa	Rv0066c	icd2	isocitrate dehydrogenase (NADP) Icd2	gi|148659826|ref|YP_001281349.1|,gi|148821257|ref|YP_001286011.1|,gi|15607208|ref|NP_214580.1|,gi|197738051|ref|YP_002159367.1|,gi|397671847|ref|YP_006513381.1|,gi|525672936|ref|YP_008224166.1|	rs_myco_tuber1773_041514_cRAP123.fasta	82552.2	1	37	65	73	0.0218	0.556	TIVLKPEVPLDDGDVIDSMFMSK	K	K	0.997	3.31	0.572	0	0	3	0	2	2549.29	866534	209	231	Empty	TRUE
75 kDa	Rv0066c	icd2	isocitrate dehydrogenase (NADP) Icd2	gi|148659826|ref|YP_001281349.1|,gi|148821257|ref|YP_001286011.1|,gi|15607208|ref|NP_214580.1|,gi|197738051|ref|YP_002159367.1|,gi|397671847|ref|YP_006513381.1|,gi|525672936|ref|YP_008224166.1|	rs_myco_tuber1773_041514_cRAP123.fasta	82552.2	1	37	65	73	0.0218	0.556	TIVLKPEVPLDDGDVIDSMFMSKK	K	A	0.997	3.17	0.422	0	0	1	1	2	2677.38	312175	209	232	Empty	TRUE
75 kDa	Rv0066c	icd2	isocitrate dehydrogenase (NADP) Icd2	gi|148659826|ref|YP_001281349.1|,gi|148821257|ref|YP_001286011.1|,gi|15607208|ref|NP_214580.1|,gi|197738051|ref|YP_002159367.1|,gi|397671847|ref|YP_006513381.1|,gi|525672936|ref|YP_008224166.1|	rs_myco_tuber1773_041514_cRAP123.fasta	82552.2	1	37	65	73	0.0218	0.556	TLDAAIGK	K	L	0.997	1.86	0.285	0	1	0	0	2	788.451	1304460	635	642	Empty	TRUE
75 kDa	Rv0066c	icd2	isocitrate dehydrogenase (NADP) Icd2	gi|148659826|ref|YP_001281349.1|,gi|148821257|ref|YP_001286011.1|,gi|15607208|ref|NP_214580.1|,gi|197738051|ref|YP_002159367.1|,gi|397671847|ref|YP_006513381.1|,gi|525672936|ref|YP_008224166.1|	rs_myco_tuber1773_041514_cRAP123.fasta	82552.2	1	37	65	73	0.0218	0.556	TYLKDHDTEGLDIQIMSQVR	K	S	0.997	3.22	0.217	0	0	1	1	2	2378.17	1019370	507	526	Empty	TRUE
75 kDa	Rv0066c	icd2	isocitrate dehydrogenase (NADP) Icd2	gi|148659826|ref|YP_001281349.1|,gi|148821257|ref|YP_001286011.1|,gi|15607208|ref|NP_214580.1|,gi|197738051|ref|YP_002159367.1|,gi|397671847|ref|YP_006513381.1|,gi|525672936|ref|YP_008224166.1|	rs_myco_tuber1773_041514_cRAP123.fasta	82552.2	1	37	65	73	0.0218	0.556	VPDNLAELGR	R	L	0.997	2.47	0.197	0	1	0	0	2	1083.58	378481	64	73	Empty	TRUE
75 kDa	Rv0066c	icd2	isocitrate dehydrogenase (NADP) Icd2	gi|148659826|ref|YP_001281349.1|,gi|148821257|ref|YP_001286011.1|,gi|15607208|ref|NP_214580.1|,gi|197738051|ref|YP_002159367.1|,gi|397671847|ref|YP_006513381.1|,gi|525672936|ref|YP_008224166.1|	rs_myco_tuber1773_041514_cRAP123.fasta	82552.2	1	37	65	73	0.0218	0.556	VSHPIVFGHAVR	K	I	0.997	3.04	0.537	0	1	1	0	2	1318.74	1031960	263	274	Empty	TRUE
75 kDa	Rv0457c		prolyl oligopeptidase	gi|148660223|ref|YP_001281746.1|,gi|148821655|ref|YP_001286409.1|,gi|15607598|ref|NP_214971.1|,gi|397672251|ref|YP_006513786.1|,gi|544649403|ref|WP_021083485.1|	rs_myco_tuber1773_041514_cRAP123.fasta	74466.3	1	17	21	21	0.00628	0.291	ADDQKWVWGGAGVIEPDYTR	R	A	0.997	4.41	0.477	0	0	1	0	2	2263.08	238148	112	131	Empty	TRUE
75 kDa	Rv0457c		prolyl oligopeptidase	gi|148660223|ref|YP_001281746.1|,gi|148821655|ref|YP_001286409.1|,gi|15607598|ref|NP_214971.1|,gi|397672251|ref|YP_006513786.1|,gi|544649403|ref|WP_021083485.1|	rs_myco_tuber1773_041514_cRAP123.fasta	74466.3	1	17	21	21	0.00628	0.291	ALIGLSPGGSDASIVR	R	E	0.997	3.66	0.467	0	1	0	0	2	1512.84	581215	132	147	Empty	TRUE
75 kDa	Rv0457c		prolyl oligopeptidase	gi|148660223|ref|YP_001281746.1|,gi|148821655|ref|YP_001286409.1|,gi|15607598|ref|NP_214971.1|,gi|397672251|ref|YP_006513786.1|,gi|544649403|ref|WP_021083485.1|	rs_myco_tuber1773_041514_cRAP123.fasta	74466.3	1	17	21	21	0.00628	0.291	DDRVHPGHAR	R	K	0.997	3.26	0.437	0	1	1	0	2	1159.57	136688	615	624	Empty	TRUE
75 kDa	Rv0457c		prolyl oligopeptidase	gi|148660223|ref|YP_001281746.1|,gi|148821655|ref|YP_001286409.1|,gi|15607598|ref|NP_214971.1|,gi|397672251|ref|YP_006513786.1|,gi|544649403|ref|WP_021083485.1|	rs_myco_tuber1773_041514_cRAP123.fasta	74466.3	1	17	21	21	0.00628	0.291	DKVAQDFAAVATDLVTR	R	G	0.997	3.74	0.492	0	0	1	0	2	1819.95	226038	502	518	Empty	TRUE
75 kDa	Rv0457c		prolyl oligopeptidase	gi|148660223|ref|YP_001281746.1|,gi|148821655|ref|YP_001286409.1|,gi|15607598|ref|NP_214971.1|,gi|397672251|ref|YP_006513786.1|,gi|544649403|ref|WP_021083485.1|	rs_myco_tuber1773_041514_cRAP123.fasta	74466.3	1	17	21	21	0.00628	0.291	EGRDKVAQDFAAVATDLVTR	R	G	0.997	3.48	0.443	0	0	0	1	2	2162.12	111949	499	518	Empty	TRUE
75 kDa	Rv0457c		prolyl oligopeptidase	gi|148660223|ref|YP_001281746.1|,gi|148821655|ref|YP_001286409.1|,gi|15607598|ref|NP_214971.1|,gi|397672251|ref|YP_006513786.1|,gi|544649403|ref|WP_021083485.1|	rs_myco_tuber1773_041514_cRAP123.fasta	74466.3	1	17	21	21	0.00628	0.291	GGTYALANIR	R	G	0.997	2.1	0.355	0	1	0	0	2	1035.56	857492	474	483	Empty	TRUE
75 kDa	Rv0457c		prolyl oligopeptidase	gi|148660223|ref|YP_001281746.1|,gi|148821655|ref|YP_001286409.1|,gi|15607598|ref|NP_214971.1|,gi|397672251|ref|YP_006513786.1|,gi|544649403|ref|WP_021083485.1|	rs_myco_tuber1773_041514_cRAP123.fasta	74466.3	1	17	21	21	0.00628	0.291	GITTAEQLGAR	R	G	0.997	2.47	0.419	0	1	0	0	2	1116.6	648129	519	529	Empty	TRUE
75 kDa	Rv0457c		prolyl oligopeptidase	gi|148660223|ref|YP_001281746.1|,gi|148821655|ref|YP_001286409.1|,gi|15607598|ref|NP_214971.1|,gi|397672251|ref|YP_006513786.1|,gi|544649403|ref|WP_021083485.1|	rs_myco_tuber1773_041514_cRAP123.fasta	74466.3	1	17	21	21	0.00628	0.291	GKPLADAETIFEGAGTDVR	R	V	0.997	4.33	0.685	0	1	1	0	2	1946.98	981996	204	222	Empty	TRUE
75 kDa	Rv0457c		prolyl oligopeptidase	gi|148660223|ref|YP_001281746.1|,gi|148821655|ref|YP_001286409.1|,gi|15607598|ref|NP_214971.1|,gi|397672251|ref|YP_006513786.1|,gi|544649403|ref|WP_021083485.1|	rs_myco_tuber1773_041514_cRAP123.fasta	74466.3	1	17	21	21	0.00628	0.291	GNYLYNFWR	R	D	0.997	2.32	0.361	0	1	0	0	2	1232.58	216994	68	76	Empty	TRUE
75 kDa	Rv0457c		prolyl oligopeptidase	gi|148660223|ref|YP_001281746.1|,gi|148821655|ref|YP_001286409.1|,gi|15607598|ref|NP_214971.1|,gi|397672251|ref|YP_006513786.1|,gi|544649403|ref|WP_021083485.1|	rs_myco_tuber1773_041514_cRAP123.fasta	74466.3	1	17	21	21	0.00628	0.291	GTDDGRLAEIK	R	S	0.997	2.65	0.229	0	1	0	0	2	1174.61	206135	394	404	Empty	TRUE
75 kDa	Rv0457c		prolyl oligopeptidase	gi|148660223|ref|YP_001281746.1|,gi|148821655|ref|YP_001286409.1|,gi|15607598|ref|NP_214971.1|,gi|397672251|ref|YP_006513786.1|,gi|544649403|ref|WP_021083485.1|	rs_myco_tuber1773_041514_cRAP123.fasta	74466.3	1	17	21	21	0.00628	0.291	IEAPTDASVSIHR	R	D	0.997	3.35	0.312	0	0	1	0	2	1395.72	213717	260	272	Empty	TRUE
75 kDa	Rv0457c		prolyl oligopeptidase	gi|148660223|ref|YP_001281746.1|,gi|148821655|ref|YP_001286409.1|,gi|15607598|ref|NP_214971.1|,gi|397672251|ref|YP_006513786.1|,gi|544649403|ref|WP_021083485.1|	rs_myco_tuber1773_041514_cRAP123.fasta	74466.3	1	17	21	21	0.00628	0.291	LLIVTLADVASR	R	V	0.997	3.53	0.423	0	1	0	0	2	1270.77	225372	332	343	Empty	TRUE
75 kDa	Rv0457c		prolyl oligopeptidase	gi|148660223|ref|YP_001281746.1|,gi|148821655|ref|YP_001286409.1|,gi|15607598|ref|NP_214971.1|,gi|397672251|ref|YP_006513786.1|,gi|544649403|ref|WP_021083485.1|	rs_myco_tuber1773_041514_cRAP123.fasta	74466.3	1	17	21	21	0.00628	0.291	NKPTTAAFCDAEFER	R	M	0.997	3.09	0.478	0	1	1	0	2	1756.8	650867	32	46	Empty	TRUE
75 kDa	Rv0457c		prolyl oligopeptidase	gi|148660223|ref|YP_001281746.1|,gi|148821655|ref|YP_001286409.1|,gi|15607598|ref|NP_214971.1|,gi|397672251|ref|YP_006513786.1|,gi|544649403|ref|WP_021083485.1|	rs_myco_tuber1773_041514_cRAP123.fasta	74466.3	1	17	21	21	0.00628	0.291	RTTLDSYR	R	T	0.997	2.95	0.407	0	1	0	0	2	1011.52	111895	87	94	Empty	TRUE
75 kDa	Rv0457c		prolyl oligopeptidase	gi|148660223|ref|YP_001281746.1|,gi|148821655|ref|YP_001286409.1|,gi|15607598|ref|NP_214971.1|,gi|397672251|ref|YP_006513786.1|,gi|544649403|ref|WP_021083485.1|	rs_myco_tuber1773_041514_cRAP123.fasta	74466.3	1	17	21	21	0.00628	0.291	TDWTVATTR	R	Y	0.997	2.57	0.449	0	1	0	0	2	1050.52	582225	281	289	Empty	TRUE
75 kDa	Rv0457c		prolyl oligopeptidase	gi|148660223|ref|YP_001281746.1|,gi|148821655|ref|YP_001286409.1|,gi|15607598|ref|NP_214971.1|,gi|397672251|ref|YP_006513786.1|,gi|544649403|ref|WP_021083485.1|	rs_myco_tuber1773_041514_cRAP123.fasta	74466.3	1	17	21	21	0.00628	0.291	VAQDFAAVATDLVTR	K	G	0.997	3.57	0.536	0	1	1	0	2	1576.83	434849	504	518	Empty	TRUE
75 kDa	Rv0457c		prolyl oligopeptidase	gi|148660223|ref|YP_001281746.1|,gi|148821655|ref|YP_001286409.1|,gi|15607598|ref|NP_214971.1|,gi|397672251|ref|YP_006513786.1|,gi|544649403|ref|WP_021083485.1|	rs_myco_tuber1773_041514_cRAP123.fasta	74466.3	1	17	21	21	0.00628	0.291	VNASADRTPGFER	R	T	0.997	2.91	0.245	0	1	0	0	2	1419.7	125976	223	235	Empty	TRUE
75 kDa	Rv3248c	sahH	S-adenosyl-L-homocysteine hydrolase	gi|148663111|ref|YP_001284634.1|,gi|148824450|ref|YP_001289204.1|,gi|15610384|ref|NP_217765.1|,gi|197738863|ref|YP_002160178.1|,gi|397675189|ref|YP_006516724.1|,gi|525675721|ref|YP_008227350.1|	rs_myco_tuber1773_041514_cRAP123.fasta	54324.3	1	23	29	30	0.00897	0.448	AGVVPPAEEDDPAEWK	K	V	0.997	3.33	0.537	0	1	0	0	2	1709.8	354700	173	188	Empty	TRUE
75 kDa	Rv3248c	sahH	S-adenosyl-L-homocysteine hydrolase	gi|148663111|ref|YP_001284634.1|,gi|148824450|ref|YP_001289204.1|,gi|15610384|ref|NP_217765.1|,gi|197738863|ref|YP_002160178.1|,gi|397675189|ref|YP_006516724.1|,gi|525675721|ref|YP_008227350.1|	rs_myco_tuber1773_041514_cRAP123.fasta	54324.3	1	23	29	30	0.00897	0.448	EYAEVQPLKGAR	R	I	0.997	3.43	0.488	0	1	1	0	2	1360.72	2514810	52	63	Empty	TRUE
75 kDa	Rv3248c	sahH	S-adenosyl-L-homocysteine hydrolase	gi|148663111|ref|YP_001284634.1|,gi|148824450|ref|YP_001289204.1|,gi|15610384|ref|NP_217765.1|,gi|197738863|ref|YP_002160178.1|,gi|397675189|ref|YP_006516724.1|,gi|525675721|ref|YP_008227350.1|	rs_myco_tuber1773_041514_cRAP123.fasta	54324.3	1	23	29	30	0.00897	0.448	FDNKYGTR	K	H	0.997	1.96	0.277	0	1	0	0	2	1000.48	61684	251	258	Empty	TRUE
75 kDa	Rv3248c	sahH	S-adenosyl-L-homocysteine hydrolase	gi|148663111|ref|YP_001284634.1|,gi|148824450|ref|YP_001289204.1|,gi|15610384|ref|NP_217765.1|,gi|197738863|ref|YP_002160178.1|,gi|397675189|ref|YP_006516724.1|,gi|525675721|ref|YP_008227350.1|	rs_myco_tuber1773_041514_cRAP123.fasta	54324.3	1	23	29	30	0.00897	0.448	GCAEAMKGQGAR	K	V	0.997	2.8	0.428	0	1	0	0	2	1235.56	32911.4	289	300	Empty	TRUE
75 kDa	Rv3248c	sahH	S-adenosyl-L-homocysteine hydrolase	gi|148663111|ref|YP_001284634.1|,gi|148824450|ref|YP_001289204.1|,gi|15610384|ref|NP_217765.1|,gi|197738863|ref|YP_002160178.1|,gi|397675189|ref|YP_006516724.1|,gi|525675721|ref|YP_008227350.1|	rs_myco_tuber1773_041514_cRAP123.fasta	54324.3	1	23	29	30	0.00897	0.448	GTDALIGGK	R	K	0.997	2.34	0.363	0	1	0	0	2	831.457	266889	268	276	Empty	TRUE
75 kDa	Rv3248c	sahH	S-adenosyl-L-homocysteine hydrolase	gi|148663111|ref|YP_001284634.1|,gi|148824450|ref|YP_001289204.1|,gi|15610384|ref|NP_217765.1|,gi|197738863|ref|YP_002160178.1|,gi|397675189|ref|YP_006516724.1|,gi|525675721|ref|YP_008227350.1|	rs_myco_tuber1773_041514_cRAP123.fasta	54324.3	1	23	29	30	0.00897	0.448	GTDALIGGKK	R	V	0.997	2.28	0.337	0	1	0	0	2	959.552	284584	268	277	Empty	TRUE
75 kDa	Rv3248c	sahH	S-adenosyl-L-homocysteine hydrolase	gi|148663111|ref|YP_001284634.1|,gi|148824450|ref|YP_001289204.1|,gi|15610384|ref|NP_217765.1|,gi|197738863|ref|YP_002160178.1|,gi|397675189|ref|YP_006516724.1|,gi|525675721|ref|YP_008227350.1|	rs_myco_tuber1773_041514_cRAP123.fasta	54324.3	1	23	29	30	0.00897	0.448	GVTEETTTGVLR	K	L	0.997	3.19	0.4	0	1	0	0	2	1262.66	723475	214	225	Empty	TRUE
75 kDa	Rv3248c	sahH	S-adenosyl-L-homocysteine hydrolase	gi|148663111|ref|YP_001284634.1|,gi|148824450|ref|YP_001289204.1|,gi|15610384|ref|NP_217765.1|,gi|197738863|ref|YP_002160178.1|,gi|397675189|ref|YP_006516724.1|,gi|525675721|ref|YP_008227350.1|	rs_myco_tuber1773_041514_cRAP123.fasta	54324.3	1	23	29	30	0.00897	0.448	HLDEKVAR	K	I	0.997	2.4	0.449	0	1	0	0	2	967.532	48772.2	452	459	Empty	TRUE
75 kDa	Rv3248c	sahH	S-adenosyl-L-homocysteine hydrolase	gi|148663111|ref|YP_001284634.1|,gi|148824450|ref|YP_001289204.1|,gi|15610384|ref|NP_217765.1|,gi|197738863|ref|YP_002160178.1|,gi|397675189|ref|YP_006516724.1|,gi|525675721|ref|YP_008227350.1|	rs_myco_tuber1773_041514_cRAP123.fasta	54324.3	1	23	29	30	0.00897	0.448	HSLIDGINR	R	G	0.997	2.8	0.357	0	1	0	0	2	1024.55	1675860	259	267	Empty	TRUE
75 kDa	Rv3248c	sahH	S-adenosyl-L-homocysteine hydrolase	gi|148663111|ref|YP_001284634.1|,gi|148824450|ref|YP_001289204.1|,gi|15610384|ref|NP_217765.1|,gi|197738863|ref|YP_002160178.1|,gi|397675189|ref|YP_006516724.1|,gi|525675721|ref|YP_008227350.1|	rs_myco_tuber1773_041514_cRAP123.fasta	54324.3	1	23	29	30	0.00897	0.448	HSLIDGINRGTDALIGGKK	R	V	0.997	2.39	0.41	0	0	0	1	2	1965.09	532161	259	277	Empty	TRUE
75 kDa	Rv3248c	sahH	S-adenosyl-L-homocysteine hydrolase	gi|148663111|ref|YP_001284634.1|,gi|148824450|ref|YP_001289204.1|,gi|15610384|ref|NP_217765.1|,gi|197738863|ref|YP_002160178.1|,gi|397675189|ref|YP_006516724.1|,gi|525675721|ref|YP_008227350.1|	rs_myco_tuber1773_041514_cRAP123.fasta	54324.3	1	23	29	30	0.00897	0.448	IADLSLADFGR	K	K	0.997	3.48	0.204	0	1	0	0	2	1177.62	283615	23	33	Empty	TRUE
75 kDa	Rv3248c	sahH	S-adenosyl-L-homocysteine hydrolase	gi|148663111|ref|YP_001284634.1|,gi|148824450|ref|YP_001289204.1|,gi|15610384|ref|NP_217765.1|,gi|197738863|ref|YP_002160178.1|,gi|397675189|ref|YP_006516724.1|,gi|525675721|ref|YP_008227350.1|	rs_myco_tuber1773_041514_cRAP123.fasta	54324.3	1	23	29	30	0.00897	0.448	IADLSLADFGRK	K	E	0.997	2.98	0.361	0	1	1	0	2	1305.72	1419820	23	34	Empty	TRUE
75 kDa	Rv3248c	sahH	S-adenosyl-L-homocysteine hydrolase	gi|148663111|ref|YP_001284634.1|,gi|148824450|ref|YP_001289204.1|,gi|15610384|ref|NP_217765.1|,gi|197738863|ref|YP_002160178.1|,gi|397675189|ref|YP_006516724.1|,gi|525675721|ref|YP_008227350.1|	rs_myco_tuber1773_041514_cRAP123.fasta	54324.3	1	23	29	30	0.00897	0.448	IAEHEMPGLMSLRR	R	E	0.997	2.75	0.219	0	0	1	1	2	1639.84	527854	38	51	Empty	TRUE
75 kDa	Rv3248c	sahH	S-adenosyl-L-homocysteine hydrolase	gi|148663111|ref|YP_001284634.1|,gi|148824450|ref|YP_001289204.1|,gi|15610384|ref|NP_217765.1|,gi|197738863|ref|YP_002160178.1|,gi|397675189|ref|YP_006516724.1|,gi|525675721|ref|YP_008227350.1|	rs_myco_tuber1773_041514_cRAP123.fasta	54324.3	1	23	29	30	0.00897	0.448	IAESVKGVTEETTTGVLR	K	L	0.997	4.96	0.558	0	2	0	0	2	1890.02	765879	208	225	Empty	TRUE
75 kDa	Rv3248c	sahH	S-adenosyl-L-homocysteine hydrolase	gi|148663111|ref|YP_001284634.1|,gi|148824450|ref|YP_001289204.1|,gi|15610384|ref|NP_217765.1|,gi|197738863|ref|YP_002160178.1|,gi|397675189|ref|YP_006516724.1|,gi|525675721|ref|YP_008227350.1|	rs_myco_tuber1773_041514_cRAP123.fasta	54324.3	1	23	29	30	0.00897	0.448	IHVEALGGHLTK	R	L	0.997	2.97	0.448	0	0	1	0	2	1274.72	455902	460	471	Empty	TRUE
75 kDa	Rv3248c	sahH	S-adenosyl-L-homocysteine hydrolase	gi|148663111|ref|YP_001284634.1|,gi|148824450|ref|YP_001289204.1|,gi|15610384|ref|NP_217765.1|,gi|197738863|ref|YP_002160178.1|,gi|397675189|ref|YP_006516724.1|,gi|525675721|ref|YP_008227350.1|	rs_myco_tuber1773_041514_cRAP123.fasta	54324.3	1	23	29	30	0.00897	0.448	LYQFAAAGDLAFPAINVNDSVTK	R	S	0.997	4.26	0.485	0	1	1	0	2	2425.24	462527	226	248	Empty	TRUE
75 kDa	Rv3248c	sahH	S-adenosyl-L-homocysteine hydrolase	gi|148663111|ref|YP_001284634.1|,gi|148824450|ref|YP_001289204.1|,gi|15610384|ref|NP_217765.1|,gi|197738863|ref|YP_002160178.1|,gi|397675189|ref|YP_006516724.1|,gi|525675721|ref|YP_008227350.1|	rs_myco_tuber1773_041514_cRAP123.fasta	54324.3	1	23	29	30	0.00897	0.448	SIIVLSEGR	R	L	0.997	2.38	0.209	0	1	0	0	2	973.568	774558	398	406	Empty	TRUE
75 kDa	Rv3248c	sahH	S-adenosyl-L-homocysteine hydrolase	gi|148663111|ref|YP_001284634.1|,gi|148824450|ref|YP_001289204.1|,gi|15610384|ref|NP_217765.1|,gi|197738863|ref|YP_002160178.1|,gi|397675189|ref|YP_006516724.1|,gi|525675721|ref|YP_008227350.1|	rs_myco_tuber1773_041514_cRAP123.fasta	54324.3	1	23	29	30	0.00897	0.448	SKFDNKYGTR	K	H	0.997	2.2	0.426	0	1	1	0	2	1215.61	725300	249	258	Empty	TRUE
75 kDa	Rv3248c	sahH	S-adenosyl-L-homocysteine hydrolase	gi|148663111|ref|YP_001284634.1|,gi|148824450|ref|YP_001289204.1|,gi|15610384|ref|NP_217765.1|,gi|197738863|ref|YP_002160178.1|,gi|397675189|ref|YP_006516724.1|,gi|525675721|ref|YP_008227350.1|	rs_myco_tuber1773_041514_cRAP123.fasta	54324.3	1	23	29	30	0.00897	0.448	VLICGYGDVGK	K	G	0.997	2.09	0.458	0	1	0	0	2	1180.6	404635	278	288	Empty	TRUE
75 kDa	Rv3248c	sahH	S-adenosyl-L-homocysteine hydrolase	gi|148663111|ref|YP_001284634.1|,gi|148824450|ref|YP_001289204.1|,gi|15610384|ref|NP_217765.1|,gi|197738863|ref|YP_002160178.1|,gi|397675189|ref|YP_006516724.1|,gi|525675721|ref|YP_008227350.1|	rs_myco_tuber1773_041514_cRAP123.fasta	54324.3	1	23	29	30	0.00897	0.448	VLICGYGDVGKGCAEAMK	K	G	0.997	2.82	0.293	0	0	1	0	2	1927.91	172296	278	295	Empty	TRUE
75 kDa	Rv3248c	sahH	S-adenosyl-L-homocysteine hydrolase	gi|148663111|ref|YP_001284634.1|,gi|148824450|ref|YP_001289204.1|,gi|15610384|ref|NP_217765.1|,gi|197738863|ref|YP_002160178.1|,gi|397675189|ref|YP_006516724.1|,gi|525675721|ref|YP_008227350.1|	rs_myco_tuber1773_041514_cRAP123.fasta	54324.3	1	23	29	30	0.00897	0.448	VLICGYGDVGKGCAEAMKGQGAR	K	V	0.997	4.13	0.402	0	0	0	1	2	2397.15	285877	278	300	Empty	TRUE
75 kDa	Rv3248c	sahH	S-adenosyl-L-homocysteine hydrolase	gi|148663111|ref|YP_001284634.1|,gi|148824450|ref|YP_001289204.1|,gi|15610384|ref|NP_217765.1|,gi|197738863|ref|YP_002160178.1|,gi|397675189|ref|YP_006516724.1|,gi|525675721|ref|YP_008227350.1|	rs_myco_tuber1773_041514_cRAP123.fasta	54324.3	1	23	29	30	0.00897	0.448	VNVKPQVDLWTFGDTGR	R	S	0.997	3.72	0.505	0	1	1	0	2	1932	1068740	381	397	Empty	TRUE
75 kDa	Rv3248c	sahH	S-adenosyl-L-homocysteine hydrolase	gi|148663111|ref|YP_001284634.1|,gi|148824450|ref|YP_001289204.1|,gi|15610384|ref|NP_217765.1|,gi|197738863|ref|YP_002160178.1|,gi|397675189|ref|YP_006516724.1|,gi|525675721|ref|YP_008227350.1|	rs_myco_tuber1773_041514_cRAP123.fasta	54324.3	1	23	29	30	0.00897	0.448	WASCNIFSTQDHAAAAVVVGPHGTPDEPK	R	G	0.997	4.62	0.36	0	0	0	1	2	3062.44	469952	90	118	Empty	TRUE
75 kDa	Rv1843c	guaB1	inosine 5-monophosphate dehydrogenase [Mycobacterium tuberculosis H37Ra]	gi|148661649|ref|YP_001283172.1|,gi|148823054|ref|YP_001287808.1|,gi|15608980|ref|NP_216359.1|,gi|397673708|ref|YP_006515243.1|,gi|525674507|ref|YP_008225945.1|	rs_myco_tuber1773_041514_cRAP123.fasta	49964.5	1	4	4	4	0.0012	0.136	AGIYTPATDSAGR	R	L	0.997	2.02	0.424	0	1	0	0	2	1279.63	124234	203	215	Empty	TRUE
75 kDa	Rv1843c	guaB1	inosine 5-monophosphate dehydrogenase [Mycobacterium tuberculosis H37Ra]	gi|148661649|ref|YP_001283172.1|,gi|148823054|ref|YP_001287808.1|,gi|15608980|ref|NP_216359.1|,gi|397673708|ref|YP_006515243.1|,gi|525674507|ref|YP_008225945.1|	rs_myco_tuber1773_041514_cRAP123.fasta	49964.5	1	4	4	4	0.0012	0.136	AVSALDLGLPLAAGNVVSAEGTR	K	D	0.997	3.96	0.502	0	0	1	0	2	2181.19	112599	261	283	Empty	TRUE
75 kDa	Rv1843c	guaB1	inosine 5-monophosphate dehydrogenase [Mycobacterium tuberculosis H37Ra]	gi|148661649|ref|YP_001283172.1|,gi|148823054|ref|YP_001287808.1|,gi|15608980|ref|NP_216359.1|,gi|397673708|ref|YP_006515243.1|,gi|525674507|ref|YP_008225945.1|	rs_myco_tuber1773_041514_cRAP123.fasta	49964.5	1	4	4	4	0.0012	0.136	RGGIVILPQDLPIPAVK	R	Q	0.997	3.05	0.394	0	0	1	0	2	1786.1	146892	68	84	Empty	TRUE
75 kDa	Rv1843c	guaB1	inosine 5-monophosphate dehydrogenase [Mycobacterium tuberculosis H37Ra]	gi|148661649|ref|YP_001283172.1|,gi|148823054|ref|YP_001287808.1|,gi|15608980|ref|NP_216359.1|,gi|397673708|ref|YP_006515243.1|,gi|525674507|ref|YP_008225945.1|	rs_myco_tuber1773_041514_cRAP123.fasta	49964.5	1	4	4	4	0.0012	0.136	VGVGPGAMCTTR	K	M	0.997	2.16	0.459	0	1	0	0	2	1221.57	48223.4	295	306	Empty	TRUE
75 kDa	Rv1133c	metE	5-methyltetrahydropteroyltriglutamate--homocysteine S-methyltransferase	gi|148822347|ref|YP_001287101.1|,gi|525673883|ref|YP_008225236.1|	rs_myco_tuber1773_041514_cRAP123.fasta	85131.8	1	63	114	164	0.049	0.56	AALRAGEIDEAEYVR	R	R	0.997	4.12	0.532	0	1	1	0	2	1662.84	930149	486	500	Empty	TRUE
75 kDa	Rv1133c	metE	5-methyltetrahydropteroyltriglutamate--homocysteine S-methyltransferase	gi|148822347|ref|YP_001287101.1|,gi|525673883|ref|YP_008225236.1|	rs_myco_tuber1773_041514_cRAP123.fasta	85131.8	1	63	114	164	0.049	0.56	AALRAGEIDEAEYVRR	R	M	0.997	4.63	0.489	0	0	1	0	2	1818.95	752755	486	501	Empty	TRUE
75 kDa	Rv1133c	metE	5-methyltetrahydropteroyltriglutamate--homocysteine S-methyltransferase	gi|148822347|ref|YP_001287101.1|,gi|525673883|ref|YP_008225236.1|	rs_myco_tuber1773_041514_cRAP123.fasta	85131.8	1	63	114	164	0.049	0.56	ADQAEYLR	R	W	0.997	2.54	0.361	0	1	0	0	2	965.469	47959900	653	660	Empty	TRUE
75 kDa	Rv1133c	metE	5-methyltetrahydropteroyltriglutamate--homocysteine S-methyltransferase	gi|148822347|ref|YP_001287101.1|,gi|525673883|ref|YP_008225236.1|	rs_myco_tuber1773_041514_cRAP123.fasta	85131.8	1	63	114	164	0.049	0.56	AGADTSVAGVPELAGK	V	T	0.997	1.91	0.358	0	1	0	0	1	1442.75	26039.8	307	322	Empty	TRUE
75 kDa	Rv1133c	metE	5-methyltetrahydropteroyltriglutamate--homocysteine S-methyltransferase	gi|148822347|ref|YP_001287101.1|,gi|525673883|ref|YP_008225236.1|	rs_myco_tuber1773_041514_cRAP123.fasta	85131.8	1	63	114	164	0.049	0.56	AGEIDEAEYVR	R	R	0.997	3.54	0.339	0	1	0	0	2	1251.59	19294500	490	500	Empty	TRUE
75 kDa	Rv1133c	metE	5-methyltetrahydropteroyltriglutamate--homocysteine S-methyltransferase	gi|148822347|ref|YP_001287101.1|,gi|525673883|ref|YP_008225236.1|	rs_myco_tuber1773_041514_cRAP123.fasta	85131.8	1	63	114	164	0.049	0.56	AGEIDEAEYVRR	R	M	0.997	3.31	0.336	0	0	2	0	2	1407.69	83407800	490	501	Empty	TRUE
75 kDa	Rv1133c	metE	5-methyltetrahydropteroyltriglutamate--homocysteine S-methyltransferase	gi|148822347|ref|YP_001287101.1|,gi|525673883|ref|YP_008225236.1|	rs_myco_tuber1773_041514_cRAP123.fasta	85131.8	1	63	114	164	0.049	0.56	ALRDGHDAVADEIASSR	R	A	0.997	4.03	0.549	0	2	3	2	2	1782.87	12296900	401	417	Empty	TRUE
75 kDa	Rv1133c	metE	5-methyltetrahydropteroyltriglutamate--homocysteine S-methyltransferase	gi|148822347|ref|YP_001287101.1|,gi|525673883|ref|YP_008225236.1|	rs_myco_tuber1773_041514_cRAP123.fasta	85131.8	1	63	114	164	0.049	0.56	AMTVEWITYAQSLTDKPVK	R	G	0.997	3.44	0.489	0	2	3	2	2	2197.12	6085370	572	590	Empty	TRUE
75 kDa	Rv1133c	metE	5-methyltetrahydropteroyltriglutamate--homocysteine S-methyltransferase	gi|148822347|ref|YP_001287101.1|,gi|525673883|ref|YP_008225236.1|	rs_myco_tuber1773_041514_cRAP123.fasta	85131.8	1	63	114	164	0.049	0.56	ARIEAIVASGAHR	R	G	0.997	4.11	0.344	0	1	4	0	2	1350.76	2889110	436	448	Empty	TRUE
75 kDa	Rv1133c	metE	5-methyltetrahydropteroyltriglutamate--homocysteine S-methyltransferase	gi|148822347|ref|YP_001287101.1|,gi|525673883|ref|YP_008225236.1|	rs_myco_tuber1773_041514_cRAP123.fasta	85131.8	1	63	114	164	0.049	0.56	ARIEAIVASGAHRGNAAQR	R	R	0.997	4.93	0.421	0	0	1	1	2	1948.06	5031090	436	454	Empty	TRUE
75 kDa	Rv1133c	metE	5-methyltetrahydropteroyltriglutamate--homocysteine S-methyltransferase	gi|148822347|ref|YP_001287101.1|,gi|525673883|ref|YP_008225236.1|	rs_myco_tuber1773_041514_cRAP123.fasta	85131.8	1	63	114	164	0.049	0.56	ASGAHRGNAAQR	V	R	0.997	3.07	0.17	0	0	1	0	1	1195.6	68185.8	443	454	Empty	TRUE
75 kDa	Rv1133c	metE	5-methyltetrahydropteroyltriglutamate--homocysteine S-methyltransferase	gi|148822347|ref|YP_001287101.1|,gi|525673883|ref|YP_008225236.1|	rs_myco_tuber1773_041514_cRAP123.fasta	85131.8	1	63	114	164	0.049	0.56	ASLHNMVAAAR	T	E	0.997	1.93	0.301	0	1	0	0	1	1156.59	174789	779	789	Empty	TRUE
75 kDa	Rv1133c	metE	5-methyltetrahydropteroyltriglutamate--homocysteine S-methyltransferase	gi|148822347|ref|YP_001287101.1|,gi|525673883|ref|YP_008225236.1|	rs_myco_tuber1773_041514_cRAP123.fasta	85131.8	1	63	114	164	0.049	0.56	ATEGYWAGR	R	T	0.997	2.41	0.231	0	2	0	0	2	1010.47	4429610	64	72	Empty	TRUE
75 kDa	Rv1133c	metE	5-methyltetrahydropteroyltriglutamate--homocysteine S-methyltransferase	gi|148822347|ref|YP_001287101.1|,gi|525673883|ref|YP_008225236.1|	rs_myco_tuber1773_041514_cRAP123.fasta	85131.8	1	63	114	164	0.049	0.56	AVDGAGAPIER	K	L	0.997	2.42	0.389	0	1	0	0	2	1055.55	370685	209	219	Empty	TRUE
75 kDa	Rv1133c	metE	5-methyltetrahydropteroyltriglutamate--homocysteine S-methyltransferase	gi|148822347|ref|YP_001287101.1|,gi|525673883|ref|YP_008225236.1|	rs_myco_tuber1773_041514_cRAP123.fasta	85131.8	1	63	114	164	0.049	0.56	CVRPPILYGDVSR	R	P	0.997	3.63	0.246	0	0	1	0	1	1531.81	238579	557	569	Empty	TRUE
75 kDa	Rv1133c	metE	5-methyltetrahydropteroyltriglutamate--homocysteine S-methyltransferase	gi|148822347|ref|YP_001287101.1|,gi|525673883|ref|YP_008225236.1|	rs_myco_tuber1773_041514_cRAP123.fasta	85131.8	1	63	114	164	0.049	0.56	CVRPPILYGDVSRPR	R	A	0.997	2.65	0.457	0	1	2	2	2	1784.96	31442500	557	571	Empty	TRUE
75 kDa	Rv1133c	metE	5-methyltetrahydropteroyltriglutamate--homocysteine S-methyltransferase	gi|148822347|ref|YP_001287101.1|,gi|525673883|ref|YP_008225236.1|	rs_myco_tuber1773_041514_cRAP123.fasta	85131.8	1	63	114	164	0.049	0.56	DETVDLQSAGIAVIQVDEPALR	R	E	0.997	4.76	0.59	0	1	1	0	2	2339.21	302139	624	645	Empty	TRUE
75 kDa	Rv1133c	metE	5-methyltetrahydropteroyltriglutamate--homocysteine S-methyltransferase	gi|148822347|ref|YP_001287101.1|,gi|525673883|ref|YP_008225236.1|	rs_myco_tuber1773_041514_cRAP123.fasta	85131.8	1	63	114	164	0.049	0.56	DGHDAVADEIASSR	R	A	0.997	3.65	0.538	0	2	2	0	2	1442.65	2999920	404	417	Empty	TRUE
75 kDa	Rv1133c	metE	5-methyltetrahydropteroyltriglutamate--homocysteine S-methyltransferase	gi|148822347|ref|YP_001287101.1|,gi|525673883|ref|YP_008225236.1|	rs_myco_tuber1773_041514_cRAP123.fasta	85131.8	1	63	114	164	0.049	0.56	EAIVASGAHR	I	G	0.997	2.17	0.363	0	1	0	0	1	1010.54	169769	439	448	Empty	TRUE
75 kDa	Rv1133c	metE	5-methyltetrahydropteroyltriglutamate--homocysteine S-methyltransferase	gi|148822347|ref|YP_001287101.1|,gi|525673883|ref|YP_008225236.1|	rs_myco_tuber1773_041514_cRAP123.fasta	85131.8	1	63	114	164	0.049	0.56	EGQHVTQPVR	I	R	0.969	2.09	0.193	0	1	0	0	1	1150.6	227173	32	41	Empty	TRUE
75 kDa	Rv1133c	metE	5-methyltetrahydropteroyltriglutamate--homocysteine S-methyltransferase	gi|148822347|ref|YP_001287101.1|,gi|525673883|ref|YP_008225236.1|	rs_myco_tuber1773_041514_cRAP123.fasta	85131.8	1	63	114	164	0.049	0.56	GADTSVAGVPELAGK	A	T	0.965	1.64	0.302	0	1	0	0	1	1371.71	31255.5	308	322	Empty	TRUE
75 kDa	Rv1133c	metE	5-methyltetrahydropteroyltriglutamate--homocysteine S-methyltransferase	gi|148822347|ref|YP_001287101.1|,gi|525673883|ref|YP_008225236.1|	rs_myco_tuber1773_041514_cRAP123.fasta	85131.8	1	63	114	164	0.049	0.56	GPGVYDIHSPR	V	V	0.997	2.88	0.303	0	1	0	0	1	1197.6	121616	728	738	Empty	TRUE
75 kDa	Rv1133c	metE	5-methyltetrahydropteroyltriglutamate--homocysteine S-methyltransferase	gi|148822347|ref|YP_001287101.1|,gi|525673883|ref|YP_008225236.1|	rs_myco_tuber1773_041514_cRAP123.fasta	85131.8	1	63	114	164	0.049	0.56	GTDQIAPLEMTK	R	W	0.997	2.45	0.477	0	4	1	0	2	1303.66	67940400	142	153	Empty	TRUE
75 kDa	Rv1133c	metE	5-methyltetrahydropteroyltriglutamate--homocysteine S-methyltransferase	gi|148822347|ref|YP_001287101.1|,gi|525673883|ref|YP_008225236.1|	rs_myco_tuber1773_041514_cRAP123.fasta	85131.8	1	63	114	164	0.049	0.56	GTDQIAPLEMTKWFDTNYHYLVPEIGPSTTFTLHPGK	R	V	0.997	3.92	0.319	0	0	0	0	2	4221.06	115403	142	178	Empty	TRUE
75 kDa	Rv1133c	metE	5-methyltetrahydropteroyltriglutamate--homocysteine S-methyltransferase	gi|148822347|ref|YP_001287101.1|,gi|525673883|ref|YP_008225236.1|	rs_myco_tuber1773_041514_cRAP123.fasta	85131.8	1	63	114	164	0.049	0.56	GVGPGVYDIHSPR	N	V	0.997	3.31	0.552	0	0	1	0	1	1353.69	504233	726	738	Empty	TRUE
75 kDa	Rv1133c	metE	5-methyltetrahydropteroyltriglutamate--homocysteine S-methyltransferase	gi|148822347|ref|YP_001287101.1|,gi|525673883|ref|YP_008225236.1|	rs_myco_tuber1773_041514_cRAP123.fasta	85131.8	1	63	114	164	0.049	0.56	IEAIVASGAHR	R	G	0.997	3.29	0.351	0	1	1	0	2	1123.62	1895690	438	448	Empty	TRUE
75 kDa	Rv1133c	metE	5-methyltetrahydropteroyltriglutamate--homocysteine S-methyltransferase	gi|148822347|ref|YP_001287101.1|,gi|525673883|ref|YP_008225236.1|	rs_myco_tuber1773_041514_cRAP123.fasta	85131.8	1	63	114	164	0.049	0.56	IEAIVASGAHRG	R	N	0.997	2.63	0.372	0	0	1	0	1	1180.64	99915.3	438	449	Empty	TRUE
75 kDa	Rv1133c	metE	5-methyltetrahydropteroyltriglutamate--homocysteine S-methyltransferase	gi|148822347|ref|YP_001287101.1|,gi|525673883|ref|YP_008225236.1|	rs_myco_tuber1773_041514_cRAP123.fasta	85131.8	1	63	114	164	0.049	0.56	IEAIVASGAHRGNAAQR	R	R	0.997	2.91	0.184	0	1	0	1	2	1720.92	905993	438	454	Empty	TRUE
75 kDa	Rv1133c	metE	5-methyltetrahydropteroyltriglutamate--homocysteine S-methyltransferase	gi|148822347|ref|YP_001287101.1|,gi|525673883|ref|YP_008225236.1|	rs_myco_tuber1773_041514_cRAP123.fasta	85131.8	1	63	114	164	0.049	0.56	IEAIVASGAHRGNAAQRR	R	A	0.997	4.04	0.324	0	0	1	0	2	1877.02	90610.9	438	455	Empty	TRUE
75 kDa	Rv1133c	metE	5-methyltetrahydropteroyltriglutamate--homocysteine S-methyltransferase	gi|148822347|ref|YP_001287101.1|,gi|525673883|ref|YP_008225236.1|	rs_myco_tuber1773_041514_cRAP123.fasta	85131.8	1	63	114	164	0.049	0.56	LATSGVSDATQIHTHL	R	C	0.997	3.23	0.437	0	0	1	0	1	1650.84	530877	668	683	Empty	TRUE
75 kDa	Rv1133c	metE	5-methyltetrahydropteroyltriglutamate--homocysteine S-methyltransferase	gi|148822347|ref|YP_001287101.1|,gi|525673883|ref|YP_008225236.1|	rs_myco_tuber1773_041514_cRAP123.fasta	85131.8	1	63	114	164	0.049	0.56	LGLDVLVHGEPER	R	N	0.997	3.49	0.475	0	1	1	0	2	1433.77	7610190	516	528	Empty	TRUE
75 kDa	Rv1133c	metE	5-methyltetrahydropteroyltriglutamate--homocysteine S-methyltransferase	gi|148822347|ref|YP_001287101.1|,gi|525673883|ref|YP_008225236.1|	rs_myco_tuber1773_041514_cRAP123.fasta	85131.8	1	63	114	164	0.049	0.56	LHLPPLPTTTIGSYPQTSAIR	R	V	0.997	4.66	0.672	0	1	2	1	2	2263.24	9523600	462	482	Empty	TRUE
75 kDa	Rv1133c	metE	5-methyltetrahydropteroyltriglutamate--homocysteine S-methyltransferase	gi|148822347|ref|YP_001287101.1|,gi|525673883|ref|YP_008225236.1|	rs_myco_tuber1773_041514_cRAP123.fasta	85131.8	1	63	114	164	0.049	0.56	LWVNPDCGLK	R	T	0.997	2.12	0.302	0	2	0	0	2	1201.6	5646810	761	770	Empty	TRUE
75 kDa	Rv1133c	metE	5-methyltetrahydropteroyltriglutamate--homocysteine S-methyltransferase	gi|148822347|ref|YP_001287101.1|,gi|525673883|ref|YP_008225236.1|	rs_myco_tuber1773_041514_cRAP123.fasta	85131.8	1	63	114	164	0.049	0.56	MRQEITEVIALQER	R	L	0.997	5.88	0.452	0	6	8	2	2	1715.91	17273900	502	515	Empty	TRUE
75 kDa	Rv1133c	metE	5-methyltetrahydropteroyltriglutamate--homocysteine S-methyltransferase	gi|148822347|ref|YP_001287101.1|,gi|525673883|ref|YP_008225236.1|	rs_myco_tuber1773_041514_cRAP123.fasta	85131.8	1	63	114	164	0.049	0.56	NVDEVTASLHNMVAAAR	R	E	0.997	3.86	0.489	0	3	2	0	2	1797.89	2866830	773	789	Empty	TRUE
75 kDa	Rv1133c	metE	5-methyltetrahydropteroyltriglutamate--homocysteine S-methyltransferase	gi|148822347|ref|YP_001287101.1|,gi|525673883|ref|YP_008225236.1|	rs_myco_tuber1773_041514_cRAP123.fasta	85131.8	1	63	114	164	0.049	0.56	PGAALPALAR	D	T	0.997	2.88	0.175	0	1	0	0	1	936.563	715828	286	295	Empty	TRUE
75 kDa	Rv1133c	metE	5-methyltetrahydropteroyltriglutamate--homocysteine S-methyltransferase	gi|148822347|ref|YP_001287101.1|,gi|525673883|ref|YP_008225236.1|	rs_myco_tuber1773_041514_cRAP123.fasta	85131.8	1	63	114	164	0.049	0.56	PRLHNGQIR	D	A	0.997	2.25	0.291	0	0	1	0	1	1090.62	37744.8	427	435	Empty	TRUE
75 kDa	Rv1133c	metE	5-methyltetrahydropteroyltriglutamate--homocysteine S-methyltransferase	gi|148822347|ref|YP_001287101.1|,gi|525673883|ref|YP_008225236.1|	rs_myco_tuber1773_041514_cRAP123.fasta	85131.8	1	63	114	164	0.049	0.56	QEITEVIALQER	R	L	0.997	3.97	0.463	0	2	1	0	2	1428.77	3110140	504	515	Empty	TRUE
75 kDa	Rv1133c	metE	5-methyltetrahydropteroyltriglutamate--homocysteine S-methyltransferase	gi|148822347|ref|YP_001287101.1|,gi|525673883|ref|YP_008225236.1|	rs_myco_tuber1773_041514_cRAP123.fasta	85131.8	1	63	114	164	0.049	0.56	QPFTATITGSPR	R	I	0.997	2.93	0.447	0	2	1	0	2	1275.67	2588300	43	54	Empty	TRUE
75 kDa	Rv1133c	metE	5-methyltetrahydropteroyltriglutamate--homocysteine S-methyltransferase	gi|148822347|ref|YP_001287101.1|,gi|525673883|ref|YP_008225236.1|	rs_myco_tuber1773_041514_cRAP123.fasta	85131.8	1	63	114	164	0.049	0.56	RADQAEYLR	R	W	0.997	4.13	0.417	0	1	1	0	2	1121.57	1460610	652	660	Empty	TRUE
75 kDa	Rv1133c	metE	5-methyltetrahydropteroyltriglutamate--homocysteine S-methyltransferase	gi|148822347|ref|YP_001287101.1|,gi|525673883|ref|YP_008225236.1|	rs_myco_tuber1773_041514_cRAP123.fasta	85131.8	1	63	114	164	0.049	0.56	RAGEIDEAEYVR	L	R	0.997	4.89	0.597	0	1	0	0	1	1407.69	308423	489	500	Empty	TRUE
75 kDa	Rv1133c	metE	5-methyltetrahydropteroyltriglutamate--homocysteine S-methyltransferase	gi|148822347|ref|YP_001287101.1|,gi|525673883|ref|YP_008225236.1|	rs_myco_tuber1773_041514_cRAP123.fasta	85131.8	1	63	114	164	0.049	0.56	RATEGYWAGR	K	T	0.997	4.15	0.481	0	1	1	0	2	1166.57	11630900	63	72	Empty	TRUE
75 kDa	Rv1133c	metE	5-methyltetrahydropteroyltriglutamate--homocysteine S-methyltransferase	gi|148822347|ref|YP_001287101.1|,gi|525673883|ref|YP_008225236.1|	rs_myco_tuber1773_041514_cRAP123.fasta	85131.8	1	63	114	164	0.049	0.56	RLHLPPLPTTTIGSYPQTSAIR	A	V	0.997	4.27	0.451	0	0	1	0	1	2419.35	262741	461	482	Empty	TRUE
75 kDa	Rv1133c	metE	5-methyltetrahydropteroyltriglutamate--homocysteine S-methyltransferase	gi|148822347|ref|YP_001287101.1|,gi|525673883|ref|YP_008225236.1|	rs_myco_tuber1773_041514_cRAP123.fasta	85131.8	1	63	114	164	0.049	0.56	RMRQEITEVIALQER	R	L	0.997	5.72	0.407	0	0	3	1	2	1872.01	3135110	501	515	Empty	TRUE
75 kDa	Rv1133c	metE	5-methyltetrahydropteroyltriglutamate--homocysteine S-methyltransferase	gi|148822347|ref|YP_001287101.1|,gi|525673883|ref|YP_008225236.1|	rs_myco_tuber1773_041514_cRAP123.fasta	85131.8	1	63	114	164	0.049	0.56	RQPFTATITGSPR	R	I	0.997	4.89	0.454	0	2	1	0	2	1431.77	11710500	42	54	Empty	TRUE
75 kDa	Rv1133c	metE	5-methyltetrahydropteroyltriglutamate--homocysteine S-methyltransferase	gi|148822347|ref|YP_001287101.1|,gi|525673883|ref|YP_008225236.1|	rs_myco_tuber1773_041514_cRAP123.fasta	85131.8	1	63	114	164	0.049	0.56	SAEEMADSLR	P	A	0.997	1.93	0.337	0	1	0	0	1	1124.49	106007	741	750	Empty	TRUE
75 kDa	Rv1133c	metE	5-methyltetrahydropteroyltriglutamate--homocysteine S-methyltransferase	gi|148822347|ref|YP_001287101.1|,gi|525673883|ref|YP_008225236.1|	rs_myco_tuber1773_041514_cRAP123.fasta	85131.8	1	63	114	164	0.049	0.56	SELEAVAATLR	R	R	0.997	2.77	0.356	0	1	1	0	2	1159.63	1610780	76	86	Empty	TRUE
75 kDa	Rv1133c	metE	5-methyltetrahydropteroyltriglutamate--homocysteine S-methyltransferase	gi|148822347|ref|YP_001287101.1|,gi|525673883|ref|YP_008225236.1|	rs_myco_tuber1773_041514_cRAP123.fasta	85131.8	1	63	114	164	0.049	0.56	SELEAVAATLRR	R	D	0.994	3.26	0.102	0	1	0	0	2	1315.73	1225180	76	87	Empty	TRUE
75 kDa	Rv1133c	metE	5-methyltetrahydropteroyltriglutamate--homocysteine S-methyltransferase	gi|148822347|ref|YP_001287101.1|,gi|525673883|ref|YP_008225236.1|	rs_myco_tuber1773_041514_cRAP123.fasta	85131.8	1	63	114	164	0.049	0.56	SHMEVLDDLNAIGFANGVGPGVYDIHSPR	R	V	0.997	5.75	0.668	0	1	1	1	2	3096.48	596055	710	738	Empty	TRUE
75 kDa	Rv1133c	metE	5-methyltetrahydropteroyltriglutamate--homocysteine S-methyltransferase	gi|148822347|ref|YP_001287101.1|,gi|525673883|ref|YP_008225236.1|	rs_myco_tuber1773_041514_cRAP123.fasta	85131.8	1	63	114	164	0.049	0.56	SHMEVLDDLNAIGFANGVGPGVYDIHSPRVPSAEEMADSLR	R	A	0.997	7.54	0.626	0	0	0	1	2	4382.08	740492	710	750	Empty	TRUE
75 kDa	Rv1133c	metE	5-methyltetrahydropteroyltriglutamate--homocysteine S-methyltransferase	gi|148822347|ref|YP_001287101.1|,gi|525673883|ref|YP_008225236.1|	rs_myco_tuber1773_041514_cRAP123.fasta	85131.8	1	63	114	164	0.049	0.56	SPVSDGLDRYFAAAR	V	G	0.997	3.31	0.247	0	0	1	0	1	1624.81	120383	127	141	Empty	TRUE
75 kDa	Rv1133c	metE	5-methyltetrahydropteroyltriglutamate--homocysteine S-methyltransferase	gi|148822347|ref|YP_001287101.1|,gi|525673883|ref|YP_008225236.1|	rs_myco_tuber1773_041514_cRAP123.fasta	85131.8	1	63	114	164	0.049	0.56	SWLAFGAEKVR	R	E	0.997	2.89	0.32	0	1	1	0	2	1263.68	2341820	383	393	Empty	TRUE
75 kDa	Rv1133c	metE	5-methyltetrahydropteroyltriglutamate--homocysteine S-methyltransferase	gi|148822347|ref|YP_001287101.1|,gi|525673883|ref|YP_008225236.1|	rs_myco_tuber1773_041514_cRAP123.fasta	85131.8	1	63	114	164	0.049	0.56	TASLHNMVAAAR	V	E	0.997	3.55	0.519	0	2	0	0	1	1241.64	1919040	778	789	Empty	TRUE
75 kDa	Rv1133c	metE	5-methyltetrahydropteroyltriglutamate--homocysteine S-methyltransferase	gi|148822347|ref|YP_001287101.1|,gi|525673883|ref|YP_008225236.1|	rs_myco_tuber1773_041514_cRAP123.fasta	85131.8	1	63	114	164	0.049	0.56	TATITGSPR	F	I	0.997	2.54	0.382	0	1	0	0	1	903.49	340642	46	54	Empty	TRUE
75 kDa	Rv1133c	metE	5-methyltetrahydropteroyltriglutamate--homocysteine S-methyltransferase	gi|148822347|ref|YP_001287101.1|,gi|525673883|ref|YP_008225236.1|	rs_myco_tuber1773_041514_cRAP123.fasta	85131.8	1	63	114	164	0.049	0.56	TLVAGVVDGR	K	N	0.997	2.61	0.378	0	3	0	0	2	986.563	23722000	323	332	Empty	TRUE
75 kDa	Rv1133c	metE	5-methyltetrahydropteroyltriglutamate--homocysteine S-methyltransferase	gi|148822347|ref|YP_001287101.1|,gi|525673883|ref|YP_008225236.1|	rs_myco_tuber1773_041514_cRAP123.fasta	85131.8	1	63	114	164	0.049	0.56	TPVEAIGVDLVAGADTSVAGVPELAGK	R	T	0.997	3.69	0.626	0	2	6	3	2	2536.35	5536920	296	322	Empty	TRUE
75 kDa	Rv1133c	metE	5-methyltetrahydropteroyltriglutamate--homocysteine S-methyltransferase	gi|148822347|ref|YP_001287101.1|,gi|525673883|ref|YP_008225236.1|	rs_myco_tuber1773_041514_cRAP123.fasta	85131.8	1	63	114	164	0.049	0.56	TRNVDEVTASLHNMVAAAR	K	E	0.997	4.48	0.544	0	1	2	1	2	2055.04	1921540	771	789	Empty	TRUE
75 kDa	Rv1133c	metE	5-methyltetrahydropteroyltriglutamate--homocysteine S-methyltransferase	gi|148822347|ref|YP_001287101.1|,gi|525673883|ref|YP_008225236.1|	rs_myco_tuber1773_041514_cRAP123.fasta	85131.8	1	63	114	164	0.049	0.56	TSRSELEAVAATLR	R	R	0.997	5.75	0.469	0	1	1	0	2	1503.81	4319200	73	86	Empty	TRUE
75 kDa	Rv1133c	metE	5-methyltetrahydropteroyltriglutamate--homocysteine S-methyltransferase	gi|148822347|ref|YP_001287101.1|,gi|525673883|ref|YP_008225236.1|	rs_myco_tuber1773_041514_cRAP123.fasta	85131.8	1	63	114	164	0.049	0.56	TSRSELEAVAATLRR	R	D	0.997	4.61	0.361	0	1	2	2	2	1659.91	6851650	73	87	Empty	TRUE
75 kDa	Rv1133c	metE	5-methyltetrahydropteroyltriglutamate--homocysteine S-methyltransferase	gi|148822347|ref|YP_001287101.1|,gi|525673883|ref|YP_008225236.1|	rs_myco_tuber1773_041514_cRAP123.fasta	85131.8	1	63	114	164	0.049	0.56	VPSAEEMADSLR	R	A	0.997	3.01	0.546	0	5	1	0	2	1304.62	52685500	739	750	Empty	TRUE
75 kDa	Rv1133c	metE	5-methyltetrahydropteroyltriglutamate--homocysteine S-methyltransferase	gi|148822347|ref|YP_001287101.1|,gi|525673883|ref|YP_008225236.1|	rs_myco_tuber1773_041514_cRAP123.fasta	85131.8	1	63	114	164	0.049	0.56	VREVVVLAR	K	A	0.997	3.6	0.258	0	1	0	0	2	1040.66	731350	392	400	Empty	TRUE
75 kDa	Rv1133c	metE	5-methyltetrahydropteroyltriglutamate--homocysteine S-methyltransferase	gi|148822347|ref|YP_001287101.1|,gi|525673883|ref|YP_008225236.1|	rs_myco_tuber1773_041514_cRAP123.fasta	85131.8	1	63	114	164	0.049	0.56	WAVGAFR	R	L	0.992	2.03	0.208	0	1	0	0	2	806.431	14256000	661	667	Empty	TRUE
75 kDa	Rv1133c	metE	5-methyltetrahydropteroyltriglutamate--homocysteine S-methyltransferase	gi|148822347|ref|YP_001287101.1|,gi|525673883|ref|YP_008225236.1|	rs_myco_tuber1773_041514_cRAP123.fasta	85131.8	1	63	114	164	0.049	0.56	WFDTNYHYLVPEIGPSTTFTLHPGK	K	V	0.997	3.72	0.349	0	0	1	0	2	2920.43	790843	154	178	Empty	TRUE
75 kDa	Rv1511	gmdA	GDP-D-mannose dehydratase	gi|148661307|ref|YP_001282830.1|,gi|148822736|ref|YP_001287490.1|,gi|15608649|ref|NP_216027.1|,gi|197740201|ref|YP_002161515.1|,gi|397673363|ref|YP_006514898.1|,gi|525674230|ref|YP_008225622.1|	rs_myco_tuber1773_041514_cRAP123.fasta	38343.1	0.998	2	2	2	0.000598	0.0529	ASVHTDELAR	R	I	0.973	2.35	0.192	0	0	1	0	2	1098.55	82302.6	304	313	Empty	TRUE
75 kDa	Rv1511	gmdA	GDP-D-mannose dehydratase	gi|148661307|ref|YP_001282830.1|,gi|148822736|ref|YP_001287490.1|,gi|15608649|ref|NP_216027.1|,gi|197740201|ref|YP_002161515.1|,gi|397673363|ref|YP_006514898.1|,gi|525674230|ref|YP_008225622.1|	rs_myco_tuber1773_041514_cRAP123.fasta	38343.1	0.998	2	2	2	0.000598	0.0529	RGETFVTR	R	K	0.997	2.86	0.411	0	1	0	0	2	965.516	54853.1	188	195	Empty	TRUE
75 kDa	Rv0896	gltA2	Probable citrate synthase I GltA2	gi|15608036|ref|NP_215411.1|,gi|397672714|ref|YP_006514249.1|	rs_myco_tuber1773_041514_cRAP123.fasta	47980.6	1	6	7	7	0.00209	0.183	ADTDDTATLR	M	Y	0.997	2.47	0.297	0	1	0	0	1	1078.5	114906	2	11	Empty	TRUE
75 kDa	Rv0896	gltA2	Probable citrate synthase I GltA2	gi|15608036|ref|NP_215411.1|,gi|397672714|ref|YP_006514249.1|	rs_myco_tuber1773_041514_cRAP123.fasta	47980.6	1	6	7	7	0.00209	0.183	HTMLHEDLKR	R	F	0.997	2.27	0.309	0	0	1	0	2	1295.65	54254	113	122	Empty	TRUE
75 kDa	Rv0896	gltA2	Probable citrate synthase I GltA2	gi|15608036|ref|NP_215411.1|,gi|397672714|ref|YP_006514249.1|	rs_myco_tuber1773_041514_cRAP123.fasta	47980.6	1	6	7	7	0.00209	0.183	IVKEQADKILAK	R	L	0.997	2.8	0.194	0	1	0	0	2	1355.83	91305.6	321	332	Empty	TRUE
75 kDa	Rv0896	gltA2	Probable citrate synthase I GltA2	gi|15608036|ref|NP_215411.1|,gi|397672714|ref|YP_006514249.1|	rs_myco_tuber1773_041514_cRAP123.fasta	47980.6	1	6	7	7	0.00209	0.183	LGGDDSLLGIAK	K	E	0.997	3.29	0.456	0	1	0	0	2	1158.64	217559	333	344	Empty	TRUE
75 kDa	Rv0896	gltA2	Probable citrate synthase I GltA2	gi|15608036|ref|NP_215411.1|,gi|397672714|ref|YP_006514249.1|	rs_myco_tuber1773_041514_cRAP123.fasta	47980.6	1	6	7	7	0.00209	0.183	LTFGFPAEPYQADPEVVR	R	A	0.997	2.81	0.545	0	1	1	0	2	2036.01	484339	203	220	Empty	TRUE
75 kDa	Rv0896	gltA2	Probable citrate synthase I GltA2	gi|15608036|ref|NP_215411.1|,gi|397672714|ref|YP_006514249.1|	rs_myco_tuber1773_041514_cRAP123.fasta	47980.6	1	6	7	7	0.00209	0.183	TGHTTFDVGFANTAAAK	K	S	0.997	3.55	0.553	0	0	1	0	2	1708.83	318152	40	56	Empty	TRUE
75 kDa	Rv1122	gnd2	6-phosphogluconate dehydrogenase	gi|148660908|ref|YP_001282431.1|,gi|148822336|ref|YP_001287090.1|,gi|15608262|ref|NP_215638.1|,gi|397672957|ref|YP_006514492.1|,gi|525673872|ref|YP_008225225.1|	rs_myco_tuber1773_041514_cRAP123.fasta	36358.3	0.625	1	1	1	0.000299	0.0676	WTAIAAIDEGVPAPVLTTALQSR	R	F	0.997	3.44	0.438	0	0	1	0	2	2380.29	115547	288	310	Empty	TRUE
75 kDa	Rv3339c	icd1	isocitrate dehydrogenase	gi|148663202|ref|YP_001284725.1|,gi|148824544|ref|YP_001289298.1|,gi|15610475|ref|NP_217856.1|,gi|397675285|ref|YP_006516820.1|,gi|525675801|ref|YP_008227442.1|,gi|560885055|ref|WP_023642758.1|	rs_myco_tuber1773_041514_cRAP123.fasta	45514.8	0.625	1	1	1	0.000299	0.0244	EPIVISNVPR	R	L	0.997	1.93	0.317	0	1	0	0	2	1123.65	108826	113	122	Empty	TRUE
75 kDa	Rv3151	nuoG	NADH dehydrogenase subunit G	gi|148824345|ref|YP_001289099.1|,gi|560879747|ref|WP_023637487.1|	rs_myco_tuber1773_041514_cRAP123.fasta	85412.1	1	20	25	25	0.00747	0.375	ADVVFPVAPTTQK	R	A	0.997	2.76	0.377	0	1	0	0	2	1372.75	282091	609	621	Empty	TRUE
75 kDa	Rv3151	nuoG	NADH dehydrogenase subunit G	gi|148824345|ref|YP_001289099.1|,gi|560879747|ref|WP_023637487.1|	rs_myco_tuber1773_041514_cRAP123.fasta	85412.1	1	20	25	25	0.00747	0.375	AQVCAAWHIAELPAAAGR	R	D	0.997	3.64	0.51	0	0	1	0	2	1891.96	378891	535	552	Empty	TRUE
75 kDa	Rv3151	nuoG	NADH dehydrogenase subunit G	gi|148824345|ref|YP_001289099.1|,gi|560879747|ref|WP_023637487.1|	rs_myco_tuber1773_041514_cRAP123.fasta	85412.1	1	20	25	25	0.00747	0.375	ARPFDLVSSPSVCEHCASGCAQR	R	T	0.997	4.52	0.55	0	0	0	1	2	2591.15	329679	228	250	Empty	TRUE
75 kDa	Rv3151	nuoG	NADH dehydrogenase subunit G	gi|148824345|ref|YP_001289099.1|,gi|560879747|ref|WP_023637487.1|	rs_myco_tuber1773_041514_cRAP123.fasta	85412.1	1	20	25	25	0.00747	0.375	ARPHSAEEADFLAAR	R	I	0.997	5.42	0.503	0	1	1	0	2	1640.81	948270	362	376	Empty	TRUE
75 kDa	Rv3151	nuoG	NADH dehydrogenase subunit G	gi|148824345|ref|YP_001289099.1|,gi|560879747|ref|WP_023637487.1|	rs_myco_tuber1773_041514_cRAP123.fasta	85412.1	1	20	25	25	0.00747	0.375	CILCAR	R	C	0.987	1.85	0.216	0	1	0	0	2	792.386	238867	164	169	Empty	TRUE
75 kDa	Rv3151	nuoG	NADH dehydrogenase subunit G	gi|148824345|ref|YP_001289099.1|,gi|560879747|ref|WP_023637487.1|	rs_myco_tuber1773_041514_cRAP123.fasta	85412.1	1	20	25	25	0.00747	0.375	FCDHPLLEPVGACR	R	Q	0.997	3.79	0.438	0	0	1	0	2	1670.78	494030	48	61	Empty	TRUE
75 kDa	Rv3151	nuoG	NADH dehydrogenase subunit G	gi|148824345|ref|YP_001289099.1|,gi|560879747|ref|WP_023637487.1|	rs_myco_tuber1773_041514_cRAP123.fasta	85412.1	1	20	25	25	0.00747	0.375	GALVPTSWSHAMAVAAQGLAAAR	K	G	0.997	4.48	0.535	0	0	2	0	2	2236.17	280258	304	326	Empty	TRUE
75 kDa	Rv3151	nuoG	NADH dehydrogenase subunit G	gi|148824345|ref|YP_001289099.1|,gi|560879747|ref|WP_023637487.1|	rs_myco_tuber1773_041514_cRAP123.fasta	85412.1	1	20	25	25	0.00747	0.375	GRTGVLVGGR	R	V	0.997	3.66	0.394	0	1	0	0	2	971.575	106264	327	336	Empty	TRUE
75 kDa	Rv3151	nuoG	NADH dehydrogenase subunit G	gi|148824345|ref|YP_001289099.1|,gi|560879747|ref|WP_023637487.1|	rs_myco_tuber1773_041514_cRAP123.fasta	85412.1	1	20	25	25	0.00747	0.375	GSTLQAGQSDHR	R	V	0.997	2.49	0.473	0	1	0	0	2	1256.6	64116.7	641	652	Empty	TRUE
75 kDa	Rv3151	nuoG	NADH dehydrogenase subunit G	gi|148824345|ref|YP_001289099.1|,gi|560879747|ref|WP_023637487.1|	rs_myco_tuber1773_041514_cRAP123.fasta	85412.1	1	20	25	25	0.00747	0.375	HSAVTERADVVFPVAPTTQK	R	A	0.997	4.65	0.584	0	0	1	1	2	2153.14	409114	602	621	Empty	TRUE
75 kDa	Rv3151	nuoG	NADH dehydrogenase subunit G	gi|148824345|ref|YP_001289099.1|,gi|560879747|ref|WP_023637487.1|	rs_myco_tuber1773_041514_cRAP123.fasta	85412.1	1	20	25	25	0.00747	0.375	KPLASCTTVATDDMVVR	R	T	0.997	3.81	0.494	0	0	1	0	2	1863.93	135515	72	88	Empty	TRUE
75 kDa	Rv3151	nuoG	NADH dehydrogenase subunit G	gi|148824345|ref|YP_001289099.1|,gi|560879747|ref|WP_023637487.1|	rs_myco_tuber1773_041514_cRAP123.fasta	85412.1	1	20	25	25	0.00747	0.375	LATVPGGLSAAAR	R	L	0.997	3.16	0.381	0	1	0	0	2	1183.68	404771	479	491	Empty	TRUE
75 kDa	Rv3151	nuoG	NADH dehydrogenase subunit G	gi|148824345|ref|YP_001289099.1|,gi|560879747|ref|WP_023637487.1|	rs_myco_tuber1773_041514_cRAP123.fasta	85412.1	1	20	25	25	0.00747	0.375	LSPDTAAEIGAADGEAVTVSTSR	R	G	0.997	4.75	0.479	0	1	0	0	2	2218.08	135025	738	760	Empty	TRUE
75 kDa	Rv3151	nuoG	NADH dehydrogenase subunit G	gi|148824345|ref|YP_001289099.1|,gi|560879747|ref|WP_023637487.1|	rs_myco_tuber1773_041514_cRAP123.fasta	85412.1	1	20	25	25	0.00747	0.375	MLLDEGRLQDGEPYLAGTAR	R	T	0.997	3.98	0.547	0	0	1	0	2	2221.09	303958	713	732	Empty	TRUE
75 kDa	Rv3151	nuoG	NADH dehydrogenase subunit G	gi|148824345|ref|YP_001289099.1|,gi|560879747|ref|WP_023637487.1|	rs_myco_tuber1773_041514_cRAP123.fasta	85412.1	1	20	25	25	0.00747	0.375	QCLVEVEGQR	R	K	0.997	3.14	0.384	0	1	0	0	2	1217.59	267996	62	71	Empty	TRUE
75 kDa	Rv3151	nuoG	NADH dehydrogenase subunit G	gi|148824345|ref|YP_001289099.1|,gi|560879747|ref|WP_023637487.1|	rs_myco_tuber1773_041514_cRAP123.fasta	85412.1	1	20	25	25	0.00747	0.375	RHRVPVYTIAPFATGGLHK	R	M	0.997	3.55	0.352	0	0	0	1	2	2120.19	116693	419	437	Empty	TRUE
75 kDa	Rv3151	nuoG	NADH dehydrogenase subunit G	gi|148824345|ref|YP_001289099.1|,gi|560879747|ref|WP_023637487.1|	rs_myco_tuber1773_041514_cRAP123.fasta	85412.1	1	20	25	25	0.00747	0.375	TFAKPINISAQVLLDRER	R	C	0.997	4.05	0.368	0	0	1	1	2	2071.17	823982	146	163	Empty	TRUE
75 kDa	Rv3151	nuoG	NADH dehydrogenase subunit G	gi|148824345|ref|YP_001289099.1|,gi|560879747|ref|WP_023637487.1|	rs_myco_tuber1773_041514_cRAP123.fasta	85412.1	1	20	25	25	0.00747	0.375	VTIGSIVK	R	I	0.997	2.19	0.277	0	1	0	0	2	816.519	332089	794	801	Empty	TRUE
75 kDa	Rv3151	nuoG	NADH dehydrogenase subunit G	gi|148824345|ref|YP_001289099.1|,gi|560879747|ref|WP_023637487.1|	rs_myco_tuber1773_041514_cRAP123.fasta	85412.1	1	20	25	25	0.00747	0.375	VVWLPLNSAGSTVHR	R	Q	0.997	3.79	0.509	0	0	1	0	2	1635.9	396510	776	790	Empty	TRUE
75 kDa	Rv3151	nuoG	NADH dehydrogenase subunit G	gi|148824345|ref|YP_001289099.1|,gi|560879747|ref|WP_023637487.1|	rs_myco_tuber1773_041514_cRAP123.fasta	85412.1	1	20	25	25	0.00747	0.375	WAFTYATQPDVITTPLIR	R	D	0.997	2.97	0.532	0	1	1	0	2	2093.11	291153	280	297	Empty	TRUE
75 kDa	Rv1448c	tal	transaldolase Tal	gi|197740143|ref|YP_002161457.1|,gi|525674171|ref|YP_008225557.1|	rs_myco_tuber1773_041514_cRAP123.fasta	40690.5	1	2	2	2	0.000598	0.059	SVVGVTTNPSIFQK	K	A	0.997	2.97	0.445	0	1	0	0	2	1476.81	255783	41	54	Empty	TRUE
75 kDa	Rv1448c	tal	transaldolase Tal	gi|197740143|ref|YP_002161457.1|,gi|525674171|ref|YP_008225557.1|	rs_myco_tuber1773_041514_cRAP123.fasta	40690.5	1	2	2	2	0.000598	0.059	TVTTDDVR	R	S	0.997	2.01	0.335	0	1	0	0	2	906.453	125757	82	89	Empty	TRUE
75 kDa	Rv0973c	accA2	acetyl-/propionyl-coenzyme A carboxylase subunit alpha	gi|148660753|ref|YP_001282276.1|,gi|148822182|ref|YP_001286936.1|,gi|15608113|ref|NP_215488.1|,gi|397672797|ref|YP_006514332.1|,gi|525673751|ref|YP_008225075.1|,gi|560886501|ref|WP_023644144.1|	rs_myco_tuber1773_041514_cRAP123.fasta	70743.1	1	3	3	3	0.000897	0.0585	RVFATCR	R	R	0.997	2.77	0.365	0	1	0	0	2	909.472	35901.8	17	23	Empty	TRUE
75 kDa	Rv0973c	accA2	acetyl-/propionyl-coenzyme A carboxylase subunit alpha	gi|148660753|ref|YP_001282276.1|,gi|148822182|ref|YP_001286936.1|,gi|15608113|ref|NP_215488.1|,gi|397672797|ref|YP_006514332.1|,gi|525673751|ref|YP_008225075.1|,gi|560886501|ref|WP_023644144.1|	rs_myco_tuber1773_041514_cRAP123.fasta	70743.1	1	3	3	3	0.000897	0.0585	TYRDDADTEHRVEYR	K	F	0.997	2.47	0.366	0	0	0	1	2	1925.87	41450.8	502	516	Empty	TRUE
75 kDa	Rv0973c	accA2	acetyl-/propionyl-coenzyme A carboxylase subunit alpha	gi|148660753|ref|YP_001282276.1|,gi|148822182|ref|YP_001286936.1|,gi|15608113|ref|NP_215488.1|,gi|397672797|ref|YP_006514332.1|,gi|525673751|ref|YP_008225075.1|,gi|560886501|ref|WP_023644144.1|	rs_myco_tuber1773_041514_cRAP123.fasta	70743.1	1	3	3	3	0.000897	0.0585	VVHELSALPAEVEAARR	R	E	0.989	2.91	0.203	0	0	1	0	2	1847.01	61202.2	159	175	Empty	TRUE
75 kDa	Rv2215	dlaT	dihydrolipoamide acetyltransferase	gi|148823422|ref|YP_001288176.1|,gi|15609352|ref|NP_216731.1|,gi|397674100|ref|YP_006515635.1|,gi|525674826|ref|YP_008226311.1|,gi|560886047|ref|WP_023643710.1|	rs_myco_tuber1773_041514_cRAP123.fasta	57088	1	5	6	6	0.00179	0.166	AKAPAPAAQAAAAPAPK	R	A	0.997	3.95	0.477	0	0	1	0	2	1501.85	169298	286	302	Empty	TRUE
75 kDa	Rv2215	dlaT	dihydrolipoamide acetyltransferase	gi|148823422|ref|YP_001288176.1|,gi|15609352|ref|NP_216731.1|,gi|397674100|ref|YP_006515635.1|,gi|525674826|ref|YP_008226311.1|,gi|560886047|ref|WP_023643710.1|	rs_myco_tuber1773_041514_cRAP123.fasta	57088	1	5	6	6	0.00179	0.166	APPAPAPALAHLR	K	G	0.997	3.91	0.58	0	0	1	0	2	1281.74	245556	303	315	Empty	TRUE
75 kDa	Rv2215	dlaT	dihydrolipoamide acetyltransferase	gi|148823422|ref|YP_001288176.1|,gi|15609352|ref|NP_216731.1|,gi|397674100|ref|YP_006515635.1|,gi|525674826|ref|YP_008226311.1|,gi|560886047|ref|WP_023643710.1|	rs_myco_tuber1773_041514_cRAP123.fasta	57088	1	5	6	6	0.00179	0.166	IGVAADIGAAPAPKPAPKPVPEPAPTPK	R	A	0.997	3.04	0.342	0	0	1	1	2	2657.5	393001	195	222	Empty	TRUE
75 kDa	Rv2215	dlaT	dihydrolipoamide acetyltransferase	gi|148823422|ref|YP_001288176.1|,gi|15609352|ref|NP_216731.1|,gi|397674100|ref|YP_006515635.1|,gi|525674826|ref|YP_008226311.1|,gi|560886047|ref|WP_023643710.1|	rs_myco_tuber1773_041514_cRAP123.fasta	57088	1	5	6	6	0.00179	0.166	IRKQDVLAAAEQK	R	K	0.997	2.69	0.252	0	0	1	0	2	1469.84	103021	271	283	Empty	TRUE
75 kDa	Rv2215	dlaT	dihydrolipoamide acetyltransferase	gi|148823422|ref|YP_001288176.1|,gi|15609352|ref|NP_216731.1|,gi|397674100|ref|YP_006515635.1|,gi|525674826|ref|YP_008226311.1|,gi|560886047|ref|WP_023643710.1|	rs_myco_tuber1773_041514_cRAP123.fasta	57088	1	5	6	6	0.00179	0.166	KLASENNIDLAGVTGTGVGGR	R	I	0.997	4.56	0.512	0	0	1	0	2	2029.07	86399.6	250	270	Empty	TRUE
75 kDa	Rv0120c	fusA2	Probable elongation factor G FusA2 (EF-G)	gi|15607262|ref|NP_214634.1|,gi|397671905|ref|YP_006513439.1|	rs_myco_tuber1773_041514_cRAP123.fasta	75630	1	24	35	35	0.0105	0.451	AADCALFVIAANEGVDEPTK	R	S	0.997	4.43	0.492	0	0	1	0	2	2091.01	174069	111	130	Empty	TRUE
75 kDa	Rv0120c	fusA2	Probable elongation factor G FusA2 (EF-G)	gi|15607262|ref|NP_214634.1|,gi|397671905|ref|YP_006513439.1|	rs_myco_tuber1773_041514_cRAP123.fasta	75630	1	24	35	35	0.0105	0.451	ADRVNASQGAAAAPTANGPGGVR	M	N	0.997	5.49	0.475	0	0	1	0	1	2108.06	582891	2	24	Empty	TRUE
75 kDa	Rv0120c	fusA2	Probable elongation factor G FusA2 (EF-G)	gi|15607262|ref|NP_214634.1|,gi|397671905|ref|YP_006513439.1|	rs_myco_tuber1773_041514_cRAP123.fasta	75630	1	24	35	35	0.0105	0.451	AETGDTLSDKAEPLVLKPWTMPEPLLPIAIAAHAK	R	T	0.997	2.94	0.312	0	0	0	1	2	3740	525102	405	439	Empty	TRUE
75 kDa	Rv0120c	fusA2	Probable elongation factor G FusA2 (EF-G)	gi|15607262|ref|NP_214634.1|,gi|397671905|ref|YP_006513439.1|	rs_myco_tuber1773_041514_cRAP123.fasta	75630	1	24	35	35	0.0105	0.451	AEVPQVELTR	K	Y	0.997	2.02	0.379	0	1	0	0	2	1141.62	572855	667	676	Empty	TRUE
75 kDa	Rv0120c	fusA2	Probable elongation factor G FusA2 (EF-G)	gi|15607262|ref|NP_214634.1|,gi|397671905|ref|YP_006513439.1|	rs_myco_tuber1773_041514_cRAP123.fasta	75630	1	24	35	35	0.0105	0.451	AQMDKGVHAGYPVVDIR	R	V	0.997	3.22	0.422	0	0	1	1	2	1871.94	479504	569	585	Empty	TRUE
75 kDa	Rv0120c	fusA2	Probable elongation factor G FusA2 (EF-G)	gi|15607262|ref|NP_214634.1|,gi|397671905|ref|YP_006513439.1|	rs_myco_tuber1773_041514_cRAP123.fasta	75630	1	24	35	35	0.0105	0.451	AVVITKLDHAR	R	A	0.983	2.51	0.179	0	0	1	0	2	1222.73	159963	144	154	Empty	TRUE
75 kDa	Rv0120c	fusA2	Probable elongation factor G FusA2 (EF-G)	gi|15607262|ref|NP_214634.1|,gi|397671905|ref|YP_006513439.1|	rs_myco_tuber1773_041514_cRAP123.fasta	75630	1	24	35	35	0.0105	0.451	GTETAGHDR	L	T	0.992	2.01	0.284	0	1	0	0	1	943.423	21873.5	654	662	Empty	TRUE
75 kDa	Rv0120c	fusA2	Probable elongation factor G FusA2 (EF-G)	gi|15607262|ref|NP_214634.1|,gi|397671905|ref|YP_006513439.1|	rs_myco_tuber1773_041514_cRAP123.fasta	75630	1	24	35	35	0.0105	0.451	GVHAGYPVVDIR	K	V	0.997	3.25	0.53	0	1	1	0	2	1282.69	860625	574	585	Empty	TRUE
75 kDa	Rv0120c	fusA2	Probable elongation factor G FusA2 (EF-G)	gi|15607262|ref|NP_214634.1|,gi|397671905|ref|YP_006513439.1|	rs_myco_tuber1773_041514_cRAP123.fasta	75630	1	24	35	35	0.0105	0.451	IGVLSFPLGK	R	Q	0.997	2.55	0.423	0	1	0	0	2	1030.63	542599	374	383	Empty	TRUE
75 kDa	Rv0120c	fusA2	Probable elongation factor G FusA2 (EF-G)	gi|15607262|ref|NP_214634.1|,gi|397671905|ref|YP_006513439.1|	rs_myco_tuber1773_041514_cRAP123.fasta	75630	1	24	35	35	0.0105	0.451	LAAEDPTLR	R	I	0.997	2.62	0.224	0	1	0	0	2	985.531	679495	452	460	Empty	TRUE
75 kDa	Rv0120c	fusA2	Probable elongation factor G FusA2 (EF-G)	gi|15607262|ref|NP_214634.1|,gi|397671905|ref|YP_006513439.1|	rs_myco_tuber1773_041514_cRAP123.fasta	75630	1	24	35	35	0.0105	0.451	NVVLVGPSGGGK	R	T	0.997	2.78	0.282	0	1	0	0	2	1083.62	581862	25	36	Empty	TRUE
75 kDa	Rv0120c	fusA2	Probable elongation factor G FusA2 (EF-G)	gi|15607262|ref|NP_214634.1|,gi|397671905|ref|YP_006513439.1|	rs_myco_tuber1773_041514_cRAP123.fasta	75630	1	24	35	35	0.0105	0.451	SLAHGAASFTR	R	S	0.997	2.96	0.604	0	1	0	0	2	1117.57	222767	683	693	Empty	TRUE
75 kDa	Rv0120c	fusA2	Probable elongation factor G FusA2 (EF-G)	gi|15607262|ref|NP_214634.1|,gi|397671905|ref|YP_006513439.1|	rs_myco_tuber1773_041514_cRAP123.fasta	75630	1	24	35	35	0.0105	0.451	SVGLAVASLAYDGIK	R	V	0.997	3.21	0.375	0	1	1	0	2	1463.81	859764	75	89	Empty	TRUE
75 kDa	Rv0120c	fusA2	Probable elongation factor G FusA2 (EF-G)	gi|15607262|ref|NP_214634.1|,gi|397671905|ref|YP_006513439.1|	rs_myco_tuber1773_041514_cRAP123.fasta	75630	1	24	35	35	0.0105	0.451	TDEDKLSVGLGR	K	L	0.997	3.25	0.346	0	1	1	0	2	1289.67	959775	440	451	Empty	TRUE
75 kDa	Rv0120c	fusA2	Probable elongation factor G FusA2 (EF-G)	gi|15607262|ref|NP_214634.1|,gi|397671905|ref|YP_006513439.1|	rs_myco_tuber1773_041514_cRAP123.fasta	75630	1	24	35	35	0.0105	0.451	TPAESDTERIEEAR	R	G	0.997	3.76	0.212	0	1	1	0	2	1603.76	718071	203	216	Empty	TRUE
75 kDa	Rv0120c	fusA2	Probable elongation factor G FusA2 (EF-G)	gi|15607262|ref|NP_214634.1|,gi|397671905|ref|YP_006513439.1|	rs_myco_tuber1773_041514_cRAP123.fasta	75630	1	24	35	35	0.0105	0.451	TTSDPYVGR	K	V	0.997	2.26	0.396	0	1	0	0	2	995.479	178742	322	330	Empty	TRUE
75 kDa	Rv0120c	fusA2	Probable elongation factor G FusA2 (EF-G)	gi|15607262|ref|NP_214634.1|,gi|397671905|ref|YP_006513439.1|	rs_myco_tuber1773_041514_cRAP123.fasta	75630	1	24	35	35	0.0105	0.451	VLGTETAGHDR	R	T	0.997	2.79	0.389	0	1	1	0	2	1155.58	369815	652	662	Empty	TRUE
75 kDa	Rv0120c	fusA2	Probable elongation factor G FusA2 (EF-G)	gi|15607262|ref|NP_214634.1|,gi|397671905|ref|YP_006513439.1|	rs_myco_tuber1773_041514_cRAP123.fasta	75630	1	24	35	35	0.0105	0.451	VLSRPGSVTEGTTVCDFDEAEIR	K	Q	0.997	4.63	0.506	0	0	1	0	2	2538.21	560186	49	71	Empty	TRUE
75 kDa	Rv0120c	fusA2	Probable elongation factor G FusA2 (EF-G)	gi|15607262|ref|NP_214634.1|,gi|397671905|ref|YP_006513439.1|	rs_myco_tuber1773_041514_cRAP123.fasta	75630	1	24	35	35	0.0105	0.451	VLSRPGSVTEGTTVCDFDEAEIRQQR	K	S	0.997	5.31	0.458	0	0	0	1	2	2950.43	445609	49	74	Empty	TRUE
75 kDa	Rv0120c	fusA2	Probable elongation factor G FusA2 (EF-G)	gi|15607262|ref|NP_214634.1|,gi|397671905|ref|YP_006513439.1|	rs_myco_tuber1773_041514_cRAP123.fasta	75630	1	24	35	35	0.0105	0.451	VNLVDTPGYADFVGELR	K	A	0.997	3.47	0.425	0	1	1	0	2	1864.94	484402	90	106	Empty	TRUE
75 kDa	Rv0120c	fusA2	Probable elongation factor G FusA2 (EF-G)	gi|15607262|ref|NP_214634.1|,gi|397671905|ref|YP_006513439.1|	rs_myco_tuber1773_041514_cRAP123.fasta	75630	1	24	35	35	0.0105	0.451	YEPMPESAAAR	R	V	0.997	2.41	0.486	0	2	0	0	2	1237.55	600307	698	708	Empty	TRUE
75 kDa	Rv0120c	fusA2	Probable elongation factor G FusA2 (EF-G)	gi|15607262|ref|NP_214634.1|,gi|397671905|ref|YP_006513439.1|	rs_myco_tuber1773_041514_cRAP123.fasta	75630	1	24	35	35	0.0105	0.451	YEYADGKR	L	T	0.997	1.79	0.445	0	1	0	0	1	1001.47	45925.3	192	199	Empty	FALSE	gi|560886831|ref|WP_023644456.1|,gi|397672676|ref|YP_006514211.1|,gi|15608000|ref|NP_215375.1|,gi|560886430|ref|WP_023644077.1|
75 kDa	Rv0120c	fusA2	Probable elongation factor G FusA2 (EF-G)	gi|15607262|ref|NP_214634.1|,gi|397671905|ref|YP_006513439.1|	rs_myco_tuber1773_041514_cRAP123.fasta	75630	1	24	35	35	0.0105	0.451	YGVSVDTIELRVPLR	R	E	0.997	2.68	0.37	0	0	1	0	2	1716.96	255338	491	505	Empty	TRUE
75 kDa	Rv0120c	fusA2	Probable elongation factor G FusA2 (EF-G)	gi|15607262|ref|NP_214634.1|,gi|397671905|ref|YP_006513439.1|	rs_myco_tuber1773_041514_cRAP123.fasta	75630	1	24	35	35	0.0105	0.451	YGVSVDTIELRVPLRETFAGNAK	R	G	0.997	4.65	0.492	0	0	1	1	2	2535.36	502800	491	513	Empty	TRUE
75 kDa	Rv0120c	fusA2	Probable elongation factor G FusA2 (EF-G)	gi|15607262|ref|NP_214634.1|,gi|397671905|ref|YP_006513439.1|	rs_myco_tuber1773_041514_cRAP123.fasta	75630	1	24	35	35	0.0105	0.451	YLGGETIDESVLIQDLEK	R	A	0.997	2.6	0.48	0	1	1	0	2	2022.03	344907	236	253	Empty	TRUE
75 kDa	Rv0248c		succinate dehydrogenase flavoprotein subunit	gi|148821442|ref|YP_001286196.1|,gi|15607389|ref|NP_214762.1|,gi|397672037|ref|YP_006513572.1|,gi|525673099|ref|YP_008224349.1|,gi|560884695|ref|WP_023642408.1|,gi|560886090|ref|WP_023643751.1|	rs_myco_tuber1773_041514_cRAP123.fasta	70680.9	1	5	5	5	0.00149	0.127	ALSSRPAVSAEAIDAAAQQALSPFEGPK	R	D	0.997	5.42	0.537	0	0	1	0	2	2782.44	104060	449	476	Empty	TRUE
75 kDa	Rv0248c		succinate dehydrogenase flavoprotein subunit	gi|148821442|ref|YP_001286196.1|,gi|15607389|ref|NP_214762.1|,gi|397672037|ref|YP_006513572.1|,gi|525673099|ref|YP_008224349.1|,gi|560884695|ref|WP_023642408.1|,gi|560886090|ref|WP_023643751.1|	rs_myco_tuber1773_041514_cRAP123.fasta	70680.9	1	5	5	5	0.00149	0.127	LGGNSLSDLLVFGR	R	R	0.997	4.2	0.536	0	1	0	0	2	1447.79	92545.4	424	437	Empty	TRUE
75 kDa	Rv0248c		succinate dehydrogenase flavoprotein subunit	gi|148821442|ref|YP_001286196.1|,gi|15607389|ref|NP_214762.1|,gi|397672037|ref|YP_006513572.1|,gi|525673099|ref|YP_008224349.1|,gi|560884695|ref|WP_023642408.1|,gi|560886090|ref|WP_023643751.1|	rs_myco_tuber1773_041514_cRAP123.fasta	70680.9	1	5	5	5	0.00149	0.127	NFGGHTYPR	R	L	0.997	1.88	0.414	0	1	0	0	2	1048.5	48187.5	120	128	Empty	TRUE
75 kDa	Rv0248c		succinate dehydrogenase flavoprotein subunit	gi|148821442|ref|YP_001286196.1|,gi|15607389|ref|NP_214762.1|,gi|397672037|ref|YP_006513572.1|,gi|525673099|ref|YP_008224349.1|,gi|560884695|ref|WP_023642408.1|,gi|560886090|ref|WP_023643751.1|	rs_myco_tuber1773_041514_cRAP123.fasta	70680.9	1	5	5	5	0.00149	0.127	RTPDLLPRDEVAR	R	A	0.997	2.95	0.239	0	0	1	0	2	1537.84	227757	315	327	Empty	TRUE
75 kDa	Rv0248c		succinate dehydrogenase flavoprotein subunit	gi|148821442|ref|YP_001286196.1|,gi|15607389|ref|NP_214762.1|,gi|397672037|ref|YP_006513572.1|,gi|525673099|ref|YP_008224349.1|,gi|560884695|ref|WP_023642408.1|,gi|560886090|ref|WP_023643751.1|	rs_myco_tuber1773_041514_cRAP123.fasta	70680.9	1	5	5	5	0.00149	0.127	VVSLQQEDHAELGDYEAR	K	I	0.997	3.81	0.546	0	0	1	0	2	2058.97	168356	148	165	Empty	TRUE
75 kDa	Rv1328	glgP	glycogen phosphorylase	gi|148661117|ref|YP_001282640.1|,gi|148822551|ref|YP_001287305.1|,gi|15608468|ref|NP_215844.1|,gi|397673171|ref|YP_006514706.1|,gi|525674064|ref|YP_008225436.1|,gi|544648774|ref|WP_021082995.1|	rs_myco_tuber1773_041514_cRAP123.fasta	95517.1	1	4	4	4	0.0012	0.0533	HTLQTLGPK	R	V	0.997	3	0.617	0	1	0	0	2	994.568	225854	696	704	Empty	TRUE
75 kDa	Rv1329	glgP	glycogen phosphorylase	gi|148661117|ref|YP_001282640.1|,gi|148822551|ref|YP_001287305.1|,gi|15608468|ref|NP_215844.1|,gi|397673171|ref|YP_006514706.1|,gi|525674064|ref|YP_008225436.1|,gi|544648774|ref|WP_021082995.1|	rs_myco_tuber1773_041514_cRAP123.fasta	95517.1	1	4	4	4	0.0012	0.0533	LLPGLPADR	R	I	0.997	2.16	0.311	0	1	0	0	2	951.562	319627	355	363	Empty	TRUE
75 kDa	Rv1330	glgP	glycogen phosphorylase	gi|148661117|ref|YP_001282640.1|,gi|148822551|ref|YP_001287305.1|,gi|15608468|ref|NP_215844.1|,gi|397673171|ref|YP_006514706.1|,gi|525674064|ref|YP_008225436.1|,gi|544648774|ref|WP_021082995.1|	rs_myco_tuber1773_041514_cRAP123.fasta	95517.1	1	4	4	4	0.0012	0.0533	TAGAQFDAAR	R	E	0.997	2.85	0.383	0	1	0	0	2	1007.49	231543	729	738	Empty	TRUE
75 kDa	Rv1331	glgP	glycogen phosphorylase	gi|148661117|ref|YP_001282640.1|,gi|148822551|ref|YP_001287305.1|,gi|15608468|ref|NP_215844.1|,gi|397673171|ref|YP_006514706.1|,gi|525674064|ref|YP_008225436.1|,gi|544648774|ref|WP_021082995.1|	rs_myco_tuber1773_041514_cRAP123.fasta	95517.1	1	4	4	4	0.0012	0.0533	VPLLLLDSDIPENEHDLR	R	N	0.997	4.07	0.568	0	0	1	0	2	2088.1	251704	222	239	Empty	TRUE
75 kDa	Rv0462	lpdC	dihydrolipoamide dehydrogenase	gi|148660228|ref|YP_001281751.1|,gi|148821660|ref|YP_001286414.1|,gi|15607603|ref|NP_214976.1|,gi|197739243|ref|YP_002160557.1|,gi|397672256|ref|YP_006513791.1|,gi|525673290|ref|YP_008224552.1|	rs_myco_tuber1773_041514_cRAP123.fasta	49238.9	1	15	19	20	0.00598	0.444	AAQLGLSTAIVEPK	R	Y	0.997	3.17	0.379	0	1	0	0	2	1397.8	374426	22	35	Empty	TRUE
75 kDa	Rv0462	lpdC	dihydrolipoamide dehydrogenase	gi|148660228|ref|YP_001281751.1|,gi|148821660|ref|YP_001286414.1|,gi|15607603|ref|NP_214976.1|,gi|197739243|ref|YP_002160557.1|,gi|397672256|ref|YP_006513791.1|,gi|525673290|ref|YP_008224552.1|	rs_myco_tuber1773_041514_cRAP123.fasta	49238.9	1	15	19	20	0.00598	0.444	AGVALTDRK	K	A	0.993	2.53	0.197	0	1	0	0	2	930.537	144612	281	289	Empty	TRUE
75 kDa	Rv0462	lpdC	dihydrolipoamide dehydrogenase	gi|148660228|ref|YP_001281751.1|,gi|148821660|ref|YP_001286414.1|,gi|15607603|ref|NP_214976.1|,gi|197739243|ref|YP_002160557.1|,gi|397672256|ref|YP_006513791.1|,gi|525673290|ref|YP_008224552.1|	rs_myco_tuber1773_041514_cRAP123.fasta	49238.9	1	15	19	20	0.00598	0.444	AHGVGDPSGFVK	K	L	0.997	2.28	0.356	0	2	0	0	2	1170.59	1600560	385	396	Empty	TRUE
75 kDa	Rv0462	lpdC	dihydrolipoamide dehydrogenase	gi|148660228|ref|YP_001281751.1|,gi|148821660|ref|YP_001286414.1|,gi|15607603|ref|NP_214976.1|,gi|197739243|ref|YP_002160557.1|,gi|397672256|ref|YP_006513791.1|,gi|525673290|ref|YP_008224552.1|	rs_myco_tuber1773_041514_cRAP123.fasta	49238.9	1	15	19	20	0.00598	0.444	ALPNEDADVSKEIEK	R	Q	0.997	2.89	0.401	0	0	1	0	2	1657.83	517693	206	220	Empty	TRUE
75 kDa	Rv0462	lpdC	dihydrolipoamide dehydrogenase	gi|148660228|ref|YP_001281751.1|,gi|148821660|ref|YP_001286414.1|,gi|15607603|ref|NP_214976.1|,gi|197739243|ref|YP_002160557.1|,gi|397672256|ref|YP_006513791.1|,gi|525673290|ref|YP_008224552.1|	rs_myco_tuber1773_041514_cRAP123.fasta	49238.9	1	15	19	20	0.00598	0.444	ATFCQPNVASFGLTEQQAR	R	N	0.997	3.52	0.542	0	1	1	0	2	2125.01	727943	348	366	Empty	TRUE
75 kDa	Rv0462	lpdC	dihydrolipoamide dehydrogenase	gi|148660228|ref|YP_001281751.1|,gi|148821660|ref|YP_001286414.1|,gi|15607603|ref|NP_214976.1|,gi|197739243|ref|YP_002160557.1|,gi|397672256|ref|YP_006513791.1|,gi|525673290|ref|YP_008224552.1|	rs_myco_tuber1773_041514_cRAP123.fasta	49238.9	1	15	19	20	0.00598	0.444	DGVAQELKAEK	K	V	0.997	2.34	0.306	0	1	1	0	2	1187.63	431287	252	262	Empty	TRUE
75 kDa	Rv0462	lpdC	dihydrolipoamide dehydrogenase	gi|148660228|ref|YP_001281751.1|,gi|148821660|ref|YP_001286414.1|,gi|15607603|ref|NP_214976.1|,gi|197739243|ref|YP_002160557.1|,gi|397672256|ref|YP_006513791.1|,gi|525673290|ref|YP_008224552.1|	rs_myco_tuber1773_041514_cRAP123.fasta	49238.9	1	15	19	20	0.00598	0.444	LVPGTSLSANVVTYEEQILSR	R	E	0.997	4.08	0.495	0	1	1	0	2	2276.21	465582	148	168	Empty	TRUE
75 kDa	Rv0462	lpdC	dihydrolipoamide dehydrogenase	gi|148660228|ref|YP_001281751.1|,gi|148821660|ref|YP_001286414.1|,gi|15607603|ref|NP_214976.1|,gi|197739243|ref|YP_002160557.1|,gi|397672256|ref|YP_006513791.1|,gi|525673290|ref|YP_008224552.1|	rs_myco_tuber1773_041514_cRAP123.fasta	49238.9	1	15	19	20	0.00598	0.444	NAELVHIFTK	R	D	0.997	2.14	0.323	0	1	0	0	2	1171.65	527542	55	64	Empty	TRUE
75 kDa	Rv0462	lpdC	dihydrolipoamide dehydrogenase	gi|148660228|ref|YP_001281751.1|,gi|148821660|ref|YP_001286414.1|,gi|15607603|ref|NP_214976.1|,gi|197739243|ref|YP_002160557.1|,gi|397672256|ref|YP_006513791.1|,gi|525673290|ref|YP_008224552.1|	rs_myco_tuber1773_041514_cRAP123.fasta	49238.9	1	15	19	20	0.00598	0.444	NEGYDVVVAK	R	F	0.997	2.29	0.372	0	1	0	0	2	1093.55	465042	367	376	Empty	TRUE
75 kDa	Rv0462	lpdC	dihydrolipoamide dehydrogenase	gi|148660228|ref|YP_001281751.1|,gi|148821660|ref|YP_001286414.1|,gi|15607603|ref|NP_214976.1|,gi|197739243|ref|YP_002160557.1|,gi|397672256|ref|YP_006513791.1|,gi|525673290|ref|YP_008224552.1|	rs_myco_tuber1773_041514_cRAP123.fasta	49238.9	1	15	19	20	0.00598	0.444	NEGYDVVVAKFPFTANAK	R	A	0.997	2.99	0.34	0	0	1	0	2	1970	321146	367	384	Empty	TRUE
75 kDa	Rv0462	lpdC	dihydrolipoamide dehydrogenase	gi|148660228|ref|YP_001281751.1|,gi|148821660|ref|YP_001286414.1|,gi|15607603|ref|NP_214976.1|,gi|197739243|ref|YP_002160557.1|,gi|397672256|ref|YP_006513791.1|,gi|525673290|ref|YP_008224552.1|	rs_myco_tuber1773_041514_cRAP123.fasta	49238.9	1	15	19	20	0.00598	0.444	NYGVDVTIVEFLPR	K	A	0.997	2.4	0.452	0	1	0	0	2	1621.86	109947	192	205	Empty	TRUE
75 kDa	Rv0462	lpdC	dihydrolipoamide dehydrogenase	gi|148660228|ref|YP_001281751.1|,gi|148821660|ref|YP_001286414.1|,gi|15607603|ref|NP_214976.1|,gi|197739243|ref|YP_002160557.1|,gi|397672256|ref|YP_006513791.1|,gi|525673290|ref|YP_008224552.1|	rs_myco_tuber1773_041514_cRAP123.fasta	49238.9	1	15	19	20	0.00598	0.444	THYDVVVLGAGPGGYVAAIR	M	A	0.997	4.37	0.613	0	0	1	0	1	2015.07	650489	2	21	Empty	TRUE
75 kDa	Rv0462	lpdC	dihydrolipoamide dehydrogenase	gi|148660228|ref|YP_001281751.1|,gi|148821660|ref|YP_001286414.1|,gi|15607603|ref|NP_214976.1|,gi|197739243|ref|YP_002160557.1|,gi|397672256|ref|YP_006513791.1|,gi|525673290|ref|YP_008224552.1|	rs_myco_tuber1773_041514_cRAP123.fasta	49238.9	1	15	19	20	0.00598	0.444	VLQAIGFAPNVEGYGLDK	K	A	0.997	3.71	0.458	0	1	1	0	2	1891	721444	263	280	Empty	TRUE
75 kDa	Rv0462	lpdC	dihydrolipoamide dehydrogenase	gi|148660228|ref|YP_001281751.1|,gi|148821660|ref|YP_001286414.1|,gi|15607603|ref|NP_214976.1|,gi|197739243|ref|YP_002160557.1|,gi|397672256|ref|YP_006513791.1|,gi|525673290|ref|YP_008224552.1|	rs_myco_tuber1773_041514_cRAP123.fasta	49238.9	1	15	19	20	0.00598	0.444	WDLTASELAR	R	N	0.997	2.52	0.353	0	1	0	0	2	1161.59	802643	429	438	Empty	TRUE
75 kDa	Rv0462	lpdC	dihydrolipoamide dehydrogenase	gi|148660228|ref|YP_001281751.1|,gi|148821660|ref|YP_001286414.1|,gi|15607603|ref|NP_214976.1|,gi|197739243|ref|YP_002160557.1|,gi|397672256|ref|YP_006513791.1|,gi|525673290|ref|YP_008224552.1|	rs_myco_tuber1773_041514_cRAP123.fasta	49238.9	1	15	19	20	0.00598	0.444	YWGGVCLNVGCIPSK	K	A	0.997	2.69	0.33	0	1	0	0	2	1709.81	267388	36	50	Empty	TRUE
75 kDa	Rv2202c	adoK	adenosine kinase	gi|148662019|ref|YP_001283542.1|,gi|148823409|ref|YP_001288163.1|,gi|15609339|ref|NP_216718.1|,gi|197740815|ref|YP_002162129.1|,gi|397674087|ref|YP_006515622.1|,gi|525674814|ref|YP_008226298.1|	rs_myco_tuber1773_041514_cRAP123.fasta	34472.1	1	4	4	4	0.0012	0.225	GVDLVEPDGTTIHVGVVPETSQTDPTGVGDAFR	K	A	0.997	4.53	0.432	0	0	1	0	2	3365.65	184546	228	260	Empty	TRUE
75 kDa	Rv2202c	adoK	adenosine kinase	gi|148662019|ref|YP_001283542.1|,gi|148823409|ref|YP_001288163.1|,gi|15609339|ref|NP_216718.1|,gi|197740815|ref|YP_002162129.1|,gi|397674087|ref|YP_006515622.1|,gi|525674814|ref|YP_008226298.1|	rs_myco_tuber1773_041514_cRAP123.fasta	34472.1	1	4	4	4	0.0012	0.225	GVNCDHVLISETAHTAR	R	F	0.997	3.72	0.517	0	0	1	0	2	1879.91	127905	85	101	Empty	TRUE
75 kDa	Rv2202c	adoK	adenosine kinase	gi|148662019|ref|YP_001283542.1|,gi|148823409|ref|YP_001288163.1|,gi|15609339|ref|NP_216718.1|,gi|197740815|ref|YP_002162129.1|,gi|397674087|ref|YP_006515622.1|,gi|525674814|ref|YP_008226298.1|	rs_myco_tuber1773_041514_cRAP123.fasta	34472.1	1	4	4	4	0.0012	0.225	LGLAFAADPSQQLAR	K	L	0.997	3.69	0.505	0	1	0	0	2	1557.84	254388	162	176	Empty	TRUE
75 kDa	Rv2202c	adoK	adenosine kinase	gi|148662019|ref|YP_001283542.1|,gi|148823409|ref|YP_001288163.1|,gi|15609339|ref|NP_216718.1|,gi|197740815|ref|YP_002162129.1|,gi|397674087|ref|YP_006515622.1|,gi|525674814|ref|YP_008226298.1|	rs_myco_tuber1773_041514_cRAP123.fasta	34472.1	1	4	4	4	0.0012	0.225	SAGLGLER	R	S	0.985	2.44	0.129	0	1	0	0	2	802.442	288023	268	275	Empty	TRUE
75 kDa	Rv2984	ppk1	polyphosphate kinase	gi|148662834|ref|YP_001284357.1|,gi|148824174|ref|YP_001288928.1|,gi|15610121|ref|NP_217500.1|,gi|397674905|ref|YP_006516440.1|,gi|525675481|ref|YP_008227075.1|,gi|560883989|ref|WP_023641722.1|	rs_myco_tuber1773_041514_cRAP123.fasta	83040.6	1	15	15	15	0.00448	0.241	ALIDAAEAGK	R	Q	0.997	2.35	0.313	0	1	0	0	2	958.52	228830	441	450	Empty	TRUE
75 kDa	Rv2984	ppk1	polyphosphate kinase	gi|148662834|ref|YP_001284357.1|,gi|148824174|ref|YP_001288928.1|,gi|15610121|ref|NP_217500.1|,gi|397674905|ref|YP_006516440.1|,gi|525675481|ref|YP_008227075.1|,gi|560883989|ref|WP_023641722.1|	rs_myco_tuber1773_041514_cRAP123.fasta	83040.6	1	15	15	15	0.00448	0.241	ALIDAAEAGKQVVALVEIK	R	A	0.997	3.78	0.279	0	0	1	0	2	1938.13	100833	441	459	Empty	TRUE
75 kDa	Rv2984	ppk1	polyphosphate kinase	gi|148662834|ref|YP_001284357.1|,gi|148824174|ref|YP_001288928.1|,gi|15610121|ref|NP_217500.1|,gi|397674905|ref|YP_006516440.1|,gi|525675481|ref|YP_008227075.1|,gi|560883989|ref|WP_023641722.1|	rs_myco_tuber1773_041514_cRAP123.fasta	83040.6	1	15	15	15	0.00448	0.241	EASEEAAGTEGR	R	T	0.997	2.9	0.461	0	1	0	0	2	1206.52	36864.8	238	249	Empty	TRUE
75 kDa	Rv2984	ppk1	polyphosphate kinase	gi|148662834|ref|YP_001284357.1|,gi|148824174|ref|YP_001288928.1|,gi|15610121|ref|NP_217500.1|,gi|397674905|ref|YP_006516440.1|,gi|525675481|ref|YP_008227075.1|,gi|560883989|ref|WP_023641722.1|	rs_myco_tuber1773_041514_cRAP123.fasta	83040.6	1	15	15	15	0.00448	0.241	EGDVLVHHPYDSFSTSVQR	R	F	0.997	3.83	0.568	0	0	1	0	2	2173.03	242724	393	411	Empty	TRUE
75 kDa	Rv2984	ppk1	polyphosphate kinase	gi|148662834|ref|YP_001284357.1|,gi|148824174|ref|YP_001288928.1|,gi|15610121|ref|NP_217500.1|,gi|397674905|ref|YP_006516440.1|,gi|525675481|ref|YP_008227075.1|,gi|560883989|ref|WP_023641722.1|	rs_myco_tuber1773_041514_cRAP123.fasta	83040.6	1	15	15	15	0.00448	0.241	ELSWLDFNAR	R	V	0.997	2.43	0.431	0	1	0	0	2	1250.62	238698	57	66	Empty	TRUE
75 kDa	Rv2984	ppk1	polyphosphate kinase	gi|148662834|ref|YP_001284357.1|,gi|148824174|ref|YP_001288928.1|,gi|15610121|ref|NP_217500.1|,gi|397674905|ref|YP_006516440.1|,gi|525675481|ref|YP_008227075.1|,gi|560883989|ref|WP_023641722.1|	rs_myco_tuber1773_041514_cRAP123.fasta	83040.6	1	15	15	15	0.00448	0.241	FIEQAAADPNVLAIK	R	Q	0.997	2.64	0.522	0	1	0	0	2	1599.87	277375	412	426	Empty	TRUE
75 kDa	Rv2984	ppk1	polyphosphate kinase	gi|148662834|ref|YP_001284357.1|,gi|148824174|ref|YP_001288928.1|,gi|15610121|ref|NP_217500.1|,gi|397674905|ref|YP_006516440.1|,gi|525675481|ref|YP_008227075.1|,gi|560883989|ref|WP_023641722.1|	rs_myco_tuber1773_041514_cRAP123.fasta	83040.6	1	15	15	15	0.00448	0.241	GICALRPGAQGISENIIVR	R	S	0.997	4.36	0.411	0	0	1	0	2	2024.11	269931	625	643	Empty	TRUE
75 kDa	Rv2984	ppk1	polyphosphate kinase	gi|148662834|ref|YP_001284357.1|,gi|148824174|ref|YP_001288928.1|,gi|15610121|ref|NP_217500.1|,gi|397674905|ref|YP_006516440.1|,gi|525675481|ref|YP_008227075.1|,gi|560883989|ref|WP_023641722.1|	rs_myco_tuber1773_041514_cRAP123.fasta	83040.6	1	15	15	15	0.00448	0.241	IGEQTQQLASR	R	H	0.997	3.24	0.43	0	1	0	0	2	1230.64	392329	128	138	Empty	TRUE
75 kDa	Rv2984	ppk1	polyphosphate kinase	gi|148662834|ref|YP_001284357.1|,gi|148824174|ref|YP_001288928.1|,gi|15610121|ref|NP_217500.1|,gi|397674905|ref|YP_006516440.1|,gi|525675481|ref|YP_008227075.1|,gi|560883989|ref|WP_023641722.1|	rs_myco_tuber1773_041514_cRAP123.fasta	83040.6	1	15	15	15	0.00448	0.241	RVEVMAQVK	R	N	0.997	1.9	0.311	0	1	0	0	2	1075.59	125523	679	687	Empty	TRUE
75 kDa	Rv2984	ppk1	polyphosphate kinase	gi|148662834|ref|YP_001284357.1|,gi|148824174|ref|YP_001288928.1|,gi|15610121|ref|NP_217500.1|,gi|397674905|ref|YP_006516440.1|,gi|525675481|ref|YP_008227075.1|,gi|560883989|ref|WP_023641722.1|	rs_myco_tuber1773_041514_cRAP123.fasta	83040.6	1	15	15	15	0.00448	0.241	RVEVMAQVKNPR	R	L	0.997	3.1	0.338	0	0	1	0	2	1442.79	104697	679	690	Empty	TRUE
75 kDa	Rv2984	ppk1	polyphosphate kinase	gi|148662834|ref|YP_001284357.1|,gi|148824174|ref|YP_001288928.1|,gi|15610121|ref|NP_217500.1|,gi|397674905|ref|YP_006516440.1|,gi|525675481|ref|YP_008227075.1|,gi|560883989|ref|WP_023641722.1|	rs_myco_tuber1773_041514_cRAP123.fasta	83040.6	1	15	15	15	0.00448	0.241	SADGLTPR	R	E	0.99	2.18	0.186	0	1	0	0	2	816.421	118226	115	122	Empty	TRUE
75 kDa	Rv2984	ppk1	polyphosphate kinase	gi|148662834|ref|YP_001284357.1|,gi|148824174|ref|YP_001288928.1|,gi|15610121|ref|NP_217500.1|,gi|397674905|ref|YP_006516440.1|,gi|525675481|ref|YP_008227075.1|,gi|560883989|ref|WP_023641722.1|	rs_myco_tuber1773_041514_cRAP123.fasta	83040.6	1	15	15	15	0.00448	0.241	TFVPATHPAFAERETPK	R	S	0.992	2.32	0.233	0	0	1	0	2	1898.98	171358	369	385	Empty	TRUE
75 kDa	Rv2984	ppk1	polyphosphate kinase	gi|148662834|ref|YP_001284357.1|,gi|148824174|ref|YP_001288928.1|,gi|15610121|ref|NP_217500.1|,gi|397674905|ref|YP_006516440.1|,gi|525675481|ref|YP_008227075.1|,gi|560883989|ref|WP_023641722.1|	rs_myco_tuber1773_041514_cRAP123.fasta	83040.6	1	15	15	15	0.00448	0.241	TSGDSPIVR	R	A	0.997	2.55	0.348	0	1	0	0	2	931.484	104441	432	440	Empty	TRUE
75 kDa	Rv2984	ppk1	polyphosphate kinase	gi|148662834|ref|YP_001284357.1|,gi|148824174|ref|YP_001288928.1|,gi|15610121|ref|NP_217500.1|,gi|397674905|ref|YP_006516440.1|,gi|525675481|ref|YP_008227075.1|,gi|560883989|ref|WP_023641722.1|	rs_myco_tuber1773_041514_cRAP123.fasta	83040.6	1	15	15	15	0.00448	0.241	VKVPDNVDRFVELAAR	R	E	0.996	2.99	0.188	0	0	1	0	2	1828.01	228223	222	237	Empty	TRUE
75 kDa	Rv2984	ppk1	polyphosphate kinase	gi|148662834|ref|YP_001284357.1|,gi|148824174|ref|YP_001288928.1|,gi|15610121|ref|NP_217500.1|,gi|397674905|ref|YP_006516440.1|,gi|525675481|ref|YP_008227075.1|,gi|560883989|ref|WP_023641722.1|	rs_myco_tuber1773_041514_cRAP123.fasta	83040.6	1	15	15	15	0.0045	0.241	YCHVGTGNYNSK	R	T	0.997	2.37	0.296	0	0	1	0	2	1399.61	119411	508	519	Empty	TRUE
75 kDa	Rv1980c	mpt64	Immunogenic protein Mpt64	gi|148661789|ref|YP_001283312.1|,gi|148823194|ref|YP_001287948.1|,gi|15609117|ref|NP_216496.1|,gi|197740614|ref|YP_002161928.1|,gi|397673851|ref|YP_006515386.1|,gi|525674625|ref|YP_008226077.1|	rs_myco_tuber1773_041514_cRAP123.fasta	24855.4	0.998	2	2	2	0.0006	0.11	SLENYIAQTR	K	D	0.997	2.48	0.38	0	1	0	0	2	1194.61	269820	65	74	Empty	TRUE
75 kDa	Rv1980c	mpt64	Immunogenic protein Mpt64	gi|148661789|ref|YP_001283312.1|,gi|148823194|ref|YP_001287948.1|,gi|15609117|ref|NP_216496.1|,gi|197740614|ref|YP_002161928.1|,gi|397673851|ref|YP_006515386.1|,gi|525674625|ref|YP_008226077.1|	rs_myco_tuber1773_041514_cRAP123.fasta	24855.4	0.998	2	2	2	0.0006	0.11	VYQNAGGTHPTTTYK	K	A	0.997	2.91	0.428	0	0	1	0	2	1637.79	143978	116	130	Empty	TRUE
75 kDa	Rv3509c	ilvX	acetohydroxyacid synthase IlvX (acetolactate synthase)	gi|148663373|ref|YP_001284896.1|,gi|148824716|ref|YP_001289470.1|,gi|15610645|ref|NP_218026.1|,gi|197742603|ref|YP_002163894.1|,gi|397675463|ref|YP_006516998.1|,gi|525676736|ref|YP_008227597.1|	rs_myco_tuber1773_041514_cRAP123.fasta	52071.7	1	2	2	2	0.000598	0.0369	VGAGSDPGPK	R	A	0.997	2.34	0.347	0	1	0	0	2	884.447	103407	447	456	Empty	TRUE
75 kDa	Rv1098c	fum	fumarate hydratase	gi|148660884|ref|YP_001282407.1|,gi|148822310|ref|YP_001287064.1|,gi|15608238|ref|NP_215614.1|,gi|397672932|ref|YP_006514467.1|,gi|525673853|ref|YP_008225206.1|,gi|544161585|ref|YP_008537566.1|	rs_myco_tuber1773_041514_cRAP123.fasta	50141.6	1	5	5	5	0.00149	0.188	LAESSPSIVTPLNSAIGYEEAAAVAK	R	Q	0.997	4.15	0.607	0	0	1	0	2	2588.35	118854	401	426	Empty	TRUE
75 kDa	Rv1098c	fum	fumarate hydratase	gi|148660884|ref|YP_001282407.1|,gi|148822310|ref|YP_001287064.1|,gi|15608238|ref|NP_215614.1|,gi|397672932|ref|YP_006514467.1|,gi|525673853|ref|YP_008225206.1|,gi|544161585|ref|YP_008537566.1|	rs_myco_tuber1773_041514_cRAP123.fasta	50141.6	1	5	5	5	0.00149	0.188	LGELAIGGTAVGTGLNAPDDFGVR	R	V	0.997	4.17	0.588	0	0	1	0	2	2300.19	187367	221	244	Empty	TRUE
75 kDa	Rv1098c	fum	fumarate hydratase	gi|148660884|ref|YP_001282407.1|,gi|148822310|ref|YP_001287064.1|,gi|15608238|ref|NP_215614.1|,gi|397672932|ref|YP_006514467.1|,gi|525673853|ref|YP_008225206.1|,gi|544161585|ref|YP_008537566.1|	rs_myco_tuber1773_041514_cRAP123.fasta	50141.6	1	5	5	5	0.00149	0.188	LLTNVSR	K	L	0.954	2.03	0.19	0	1	0	0	2	802.478	190236	375	381	Empty	TRUE
75 kDa	Rv1098c	fum	fumarate hydratase	gi|148660884|ref|YP_001282407.1|,gi|148822310|ref|YP_001287064.1|,gi|15608238|ref|NP_215614.1|,gi|397672932|ref|YP_006514467.1|,gi|525673853|ref|YP_008225206.1|,gi|544161585|ref|YP_008537566.1|	rs_myco_tuber1773_041514_cRAP123.fasta	50141.6	1	5	5	5	0.00149	0.188	TAANSFEAQAAR	R	D	0.997	3.44	0.458	0	1	0	0	2	1236.6	335678	260	271	Empty	TRUE
75 kDa	Rv1098c	fum	fumarate hydratase	gi|148660884|ref|YP_001282407.1|,gi|148822310|ref|YP_001287064.1|,gi|15608238|ref|NP_215614.1|,gi|397672932|ref|YP_006514467.1|,gi|525673853|ref|YP_008225206.1|,gi|544161585|ref|YP_008537566.1|	rs_myco_tuber1773_041514_cRAP123.fasta	50141.6	1	5	5	5	0.00149	0.188	THLMDAVPVTLGQEFSGYAR	R	Q	0.997	4.66	0.538	0	0	1	0	2	2208.08	267942	186	205	Empty	TRUE
75 kDa	Rv0672	fadE8	acyl-CoA dehydrogenase	gi|148660447|ref|YP_001281970.1|,gi|148821877|ref|YP_001286631.1|,gi|15607812|ref|NP_215186.1|,gi|397672480|ref|YP_006514015.1|,gi|525673480|ref|YP_008224767.1|	rs_myco_tuber1773_041514_cRAP123.fasta	58534.7	0.625	1	1	1	0.000299	0.0221	AGITAGMSMTEK	K	Q	0.994	1.92	0.289	0	1	0	0	2	1228.56	27899.2	171	182	Empty	TRUE
75 kDa	Rv0860	fadB	Probable fatty oxidation protein FadB	gi|15608000|ref|NP_215375.1|,gi|397672676|ref|YP_006514211.1|,gi|560886430|ref|WP_023644077.1|,gi|560886831|ref|WP_023644456.1|	rs_myco_tuber1773_041514_cRAP123.fasta	76135.9	1	56	87	92	0.0275	0.742	AGYEVVLK	K	D	0.997	2.38	0.4	0	1	0	0	2	878.498	550278	347	354	Empty	TRUE
75 kDa	Rv0860	fadB	Probable fatty oxidation protein FadB	gi|15608000|ref|NP_215375.1|,gi|397672676|ref|YP_006514211.1|,gi|560886430|ref|WP_023644077.1|,gi|560886831|ref|WP_023644456.1|	rs_myco_tuber1773_041514_cRAP123.fasta	76135.9	1	56	87	92	0.0275	0.742	AGYEVVLKDVSLEAAAK	K	G	0.997	4.63	0.555	0	1	1	0	2	1762.96	1578270	347	363	Empty	TRUE
75 kDa	Rv0860	fadB	Probable fatty oxidation protein FadB	gi|15608000|ref|NP_215375.1|,gi|397672676|ref|YP_006514211.1|,gi|560886430|ref|WP_023644077.1|,gi|560886831|ref|WP_023644456.1|	rs_myco_tuber1773_041514_cRAP123.fasta	76135.9	1	56	87	92	0.0275	0.742	AILAAAVEGAQVDFDTASR	R	I	0.997	3.71	0.501	0	0	2	0	2	1904.97	727895	263	281	Empty	TRUE
75 kDa	Rv0860	fadB	Probable fatty oxidation protein FadB	gi|15608000|ref|NP_215375.1|,gi|397672676|ref|YP_006514211.1|,gi|560886430|ref|WP_023644077.1|,gi|560886831|ref|WP_023644456.1|	rs_myco_tuber1773_041514_cRAP123.fasta	76135.9	1	56	87	92	0.0275	0.742	AILAAAVEGAQVDFDTASRIESR	R	Y	0.997	4.69	0.491	0	0	1	1	2	2390.23	1016290	263	285	Empty	TRUE
75 kDa	Rv0860	fadB	Probable fatty oxidation protein FadB	gi|15608000|ref|NP_215375.1|,gi|397672676|ref|YP_006514211.1|,gi|560886430|ref|WP_023644077.1|,gi|560886831|ref|WP_023644456.1|	rs_myco_tuber1773_041514_cRAP123.fasta	76135.9	1	56	87	92	0.0275	0.742	ANPDGAGVQPWDK	K	K	0.997	3.04	0.437	0	1	0	0	2	1354.64	258719	211	223	Empty	TRUE
75 kDa	Rv0860	fadB	Probable fatty oxidation protein FadB	gi|15608000|ref|NP_215375.1|,gi|397672676|ref|YP_006514211.1|,gi|560886430|ref|WP_023644077.1|,gi|560886831|ref|WP_023644456.1|	rs_myco_tuber1773_041514_cRAP123.fasta	76135.9	1	56	87	92	0.0275	0.742	ANPDGAGVQPWDKK	K	G	0.997	3.34	0.575	0	1	1	0	2	1482.73	1547670	211	224	Empty	TRUE
75 kDa	Rv0860	fadB	Probable fatty oxidation protein FadB	gi|15608000|ref|NP_215375.1|,gi|397672676|ref|YP_006514211.1|,gi|560886430|ref|WP_023644077.1|,gi|560886831|ref|WP_023644456.1|	rs_myco_tuber1773_041514_cRAP123.fasta	76135.9	1	56	87	92	0.0275	0.742	ARELAAAYGDR	R	F	0.997	4.26	0.447	0	1	1	0	2	1192.61	797332	701	711	Empty	TRUE
75 kDa	Rv0860	fadB	Probable fatty oxidation protein FadB	gi|15608000|ref|NP_215375.1|,gi|397672676|ref|YP_006514211.1|,gi|560886430|ref|WP_023644077.1|,gi|560886831|ref|WP_023644456.1|	rs_myco_tuber1773_041514_cRAP123.fasta	76135.9	1	56	87	92	0.0275	0.742	ARELAAAYGDRFLPPESLLS	R	-	0.995	2.85	0.205	0	0	1	0	2	2176.14	297059	701	720	Empty	TRUE
75 kDa	Rv0860	fadB	Probable fatty oxidation protein FadB	gi|15608000|ref|NP_215375.1|,gi|397672676|ref|YP_006514211.1|,gi|560886430|ref|WP_023644077.1|,gi|560886831|ref|WP_023644456.1|	rs_myco_tuber1773_041514_cRAP123.fasta	76135.9	1	56	87	92	0.0275	0.742	AVDRLVAEKDSITGVVVASAK	K	K	0.997	4.96	0.599	0	1	1	1	2	2128.2	2228500	41	61	Empty	TRUE
75 kDa	Rv0860	fadB	Probable fatty oxidation protein FadB	gi|15608000|ref|NP_215375.1|,gi|397672676|ref|YP_006514211.1|,gi|560886430|ref|WP_023644077.1|,gi|560886831|ref|WP_023644456.1|	rs_myco_tuber1773_041514_cRAP123.fasta	76135.9	1	56	87	92	0.0275	0.742	AWIKEELKANPDGAGVQPWDK	K	K	0.997	4.1	0.531	0	0	1	0	2	2352.2	387668	203	223	Empty	TRUE
75 kDa	Rv0860	fadB	Probable fatty oxidation protein FadB	gi|15608000|ref|NP_215375.1|,gi|397672676|ref|YP_006514211.1|,gi|560886430|ref|WP_023644077.1|,gi|560886831|ref|WP_023644456.1|	rs_myco_tuber1773_041514_cRAP123.fasta	76135.9	1	56	87	92	0.0275	0.742	ELAAAYGDR	R	F	0.997	2.5	0.227	0	1	0	0	2	965.469	412592	703	711	Empty	TRUE
75 kDa	Rv0860	fadB	Probable fatty oxidation protein FadB	gi|15608000|ref|NP_215375.1|,gi|397672676|ref|YP_006514211.1|,gi|560886430|ref|WP_023644077.1|,gi|560886831|ref|WP_023644456.1|	rs_myco_tuber1773_041514_cRAP123.fasta	76135.9	1	56	87	92	0.0275	0.742	ELAAAYGDRFLPPESLLS	R	-	0.997	3.52	0.508	0	2	0	0	2	1949	696048	703	720	Empty	TRUE
75 kDa	Rv0860	fadB	Probable fatty oxidation protein FadB	gi|15608000|ref|NP_215375.1|,gi|397672676|ref|YP_006514211.1|,gi|560886430|ref|WP_023644077.1|,gi|560886831|ref|WP_023644456.1|	rs_myco_tuber1773_041514_cRAP123.fasta	76135.9	1	56	87	92	0.0275	0.742	GAGFYEYADGKR	K	S	0.997	3.07	0.498	0	1	1	0	2	1333.62	2392960	601	612	Empty	TRUE
75 kDa	Rv0860	fadB	Probable fatty oxidation protein FadB	gi|15608000|ref|NP_215375.1|,gi|397672676|ref|YP_006514211.1|,gi|560886430|ref|WP_023644077.1|,gi|560886831|ref|WP_023644456.1|	rs_myco_tuber1773_041514_cRAP123.fasta	76135.9	1	56	87	92	0.0275	0.742	GEKTSDEALAR	K	V	0.997	2.71	0.408	0	1	0	0	2	1176.59	47804.4	478	488	Empty	TRUE
75 kDa	Rv0860	fadB	Probable fatty oxidation protein FadB	gi|15608000|ref|NP_215375.1|,gi|397672676|ref|YP_006514211.1|,gi|560886430|ref|WP_023644077.1|,gi|560886831|ref|WP_023644456.1|	rs_myco_tuber1773_041514_cRAP123.fasta	76135.9	1	56	87	92	0.0275	0.742	GGTPSSPGLAAILPSFPSNLR	P	K	0.997	2.6	0.289	0	0	1	0	1	2039.09	35817.2	230	250	Empty	TRUE
75 kDa	Rv0860	fadB	Probable fatty oxidation protein FadB	gi|15608000|ref|NP_215375.1|,gi|397672676|ref|YP_006514211.1|,gi|560886430|ref|WP_023644077.1|,gi|560886831|ref|WP_023644456.1|	rs_myco_tuber1773_041514_cRAP123.fasta	76135.9	1	56	87	92	0.0275	0.742	GGTPSSPGLAAILPSFPSNLRK	P	Q	0.997	3.42	0.423	0	0	1	0	1	2167.19	273040	230	251	Empty	TRUE
75 kDa	Rv0860	fadB	Probable fatty oxidation protein FadB	gi|15608000|ref|NP_215375.1|,gi|397672676|ref|YP_006514211.1|,gi|560886430|ref|WP_023644077.1|,gi|560886831|ref|WP_023644456.1|	rs_myco_tuber1773_041514_cRAP123.fasta	76135.9	1	56	87	92	0.0275	0.742	GKGYSEKLEAK	K	A	0.997	2.54	0.4	0	1	1	0	2	1209.65	262682	364	374	Empty	TRUE
75 kDa	Rv0860	fadB	Probable fatty oxidation protein FadB	gi|15608000|ref|NP_215375.1|,gi|397672676|ref|YP_006514211.1|,gi|560886430|ref|WP_023644077.1|,gi|560886831|ref|WP_023644456.1|	rs_myco_tuber1773_041514_cRAP123.fasta	76135.9	1	56	87	92	0.0275	0.742	GRTTQERSDALLAR	R	I	0.997	4.16	0.312	0	0	1	0	2	1573.84	149565	379	392	Empty	TRUE
75 kDa	Rv0860	fadB	Probable fatty oxidation protein FadB	gi|15608000|ref|NP_215375.1|,gi|397672676|ref|YP_006514211.1|,gi|560886430|ref|WP_023644077.1|,gi|560886831|ref|WP_023644456.1|	rs_myco_tuber1773_041514_cRAP123.fasta	76135.9	1	56	87	92	0.0275	0.742	GSQLGLPEVTLGLLPGGGGVTR	K	T	0.997	3.57	0.373	0	0	1	0	2	2078.16	296665	134	155	Empty	TRUE
75 kDa	Rv0860	fadB	Probable fatty oxidation protein FadB	gi|15608000|ref|NP_215375.1|,gi|397672676|ref|YP_006514211.1|,gi|560886430|ref|WP_023644077.1|,gi|560886831|ref|WP_023644456.1|	rs_myco_tuber1773_041514_cRAP123.fasta	76135.9	1	56	87	92	0.0275	0.742	GVEDAGGTYQPHPAEAVVEK	K	M	0.997	2.58	0.333	0	1	0	0	2	2053.98	248496	570	589	Empty	TRUE
75 kDa	Rv0860	fadB	Probable fatty oxidation protein FadB	gi|15608000|ref|NP_215375.1|,gi|397672676|ref|YP_006514211.1|,gi|560886430|ref|WP_023644077.1|,gi|560886831|ref|WP_023644456.1|	rs_myco_tuber1773_041514_cRAP123.fasta	76135.9	1	56	87	92	0.0275	0.742	GYKMPGGTPSSPGLAAILPSFPSNLR	K	K	0.997	3.65	0.472	0	0	1	0	2	2631.36	329725	225	250	Empty	TRUE
75 kDa	Rv0860	fadB	Probable fatty oxidation protein FadB	gi|15608000|ref|NP_215375.1|,gi|397672676|ref|YP_006514211.1|,gi|560886430|ref|WP_023644077.1|,gi|560886831|ref|WP_023644456.1|	rs_myco_tuber1773_041514_cRAP123.fasta	76135.9	1	56	87	92	0.0275	0.742	GYKMPGGTPSSPGLAAILPSFPSNLRK	K	Q	0.997	3.33	0.334	0	0	1	0	2	2759.46	149851	225	251	Empty	TRUE
75 kDa	Rv0860	fadB	Probable fatty oxidation protein FadB	gi|15608000|ref|NP_215375.1|,gi|397672676|ref|YP_006514211.1|,gi|560886430|ref|WP_023644077.1|,gi|560886831|ref|WP_023644456.1|	rs_myco_tuber1773_041514_cRAP123.fasta	76135.9	1	56	87	92	0.0275	0.742	GYSEKLEAK	K	A	0.997	2.38	0.21	0	1	0	0	2	1024.53	508115	366	374	Empty	TRUE
75 kDa	Rv0860	fadB	Probable fatty oxidation protein FadB	gi|15608000|ref|NP_215375.1|,gi|397672676|ref|YP_006514211.1|,gi|560886430|ref|WP_023644077.1|,gi|560886831|ref|WP_023644456.1|	rs_myco_tuber1773_041514_cRAP123.fasta	76135.9	1	56	87	92	0.0275	0.742	HKVFGEIEDIVEPNAILGSNTSTLPITGLATGVK	K	R	0.997	6	0.583	0	0	1	0	2	3520.89	153505	420	453	Empty	TRUE
75 kDa	Rv0860	fadB	Probable fatty oxidation protein FadB	gi|15608000|ref|NP_215375.1|,gi|397672676|ref|YP_006514211.1|,gi|560886430|ref|WP_023644077.1|,gi|560886831|ref|WP_023644456.1|	rs_myco_tuber1773_041514_cRAP123.fasta	76135.9	1	56	87	92	0.0275	0.742	HKVFGEIEDIVEPNAILGSNTSTLPITGLATGVKR	K	Q	0.997	4.47	0.422	0	0	0	0	2	3676.99	66108.2	420	454	Empty	TRUE
75 kDa	Rv0860	fadB	Probable fatty oxidation protein FadB	gi|15608000|ref|NP_215375.1|,gi|397672676|ref|YP_006514211.1|,gi|560886430|ref|WP_023644077.1|,gi|560886831|ref|WP_023644456.1|	rs_myco_tuber1773_041514_cRAP123.fasta	76135.9	1	56	87	92	0.0275	0.742	IAADVKGSQLGLPEVTLGLLPGGGGVTR	R	T	0.997	3.93	0.41	0	0	1	1	2	2675.51	365078	128	155	Empty	TRUE
75 kDa	Rv0860	fadB	Probable fatty oxidation protein FadB	gi|15608000|ref|NP_215375.1|,gi|397672676|ref|YP_006514211.1|,gi|560886430|ref|WP_023644077.1|,gi|560886831|ref|WP_023644456.1|	rs_myco_tuber1773_041514_cRAP123.fasta	76135.9	1	56	87	92	0.0275	0.742	IGVLGAGMMGAGIAYVSAK	R	A	0.997	4.19	0.521	0	3	3	0	2	1797.92	2010130	328	346	Empty	TRUE
75 kDa	Rv0860	fadB	Probable fatty oxidation protein FadB	gi|15608000|ref|NP_215375.1|,gi|397672676|ref|YP_006514211.1|,gi|560886430|ref|WP_023644077.1|,gi|560886831|ref|WP_023644456.1|	rs_myco_tuber1773_041514_cRAP123.fasta	76135.9	1	56	87	92	0.0275	0.742	ITPTADAADFK	R	G	0.997	2.46	0.529	0	1	0	0	2	1149.58	1239880	393	403	Empty	TRUE
75 kDa	Rv0860	fadB	Probable fatty oxidation protein FadB	gi|15608000|ref|NP_215375.1|,gi|397672676|ref|YP_006514211.1|,gi|560886430|ref|WP_023644077.1|,gi|560886831|ref|WP_023644456.1|	rs_myco_tuber1773_041514_cRAP123.fasta	76135.9	1	56	87	92	0.0275	0.742	KGVEDAGGTYQPHPAEAVVEK	R	M	0.997	4.99	0.555	0	1	1	1	2	2182.08	1454390	569	589	Empty	TRUE
75 kDa	Rv0860	fadB	Probable fatty oxidation protein FadB	gi|15608000|ref|NP_215375.1|,gi|397672676|ref|YP_006514211.1|,gi|560886430|ref|WP_023644077.1|,gi|560886831|ref|WP_023644456.1|	rs_myco_tuber1773_041514_cRAP123.fasta	76135.9	1	56	87	92	0.0275	0.742	KGVEDAGGTYQPHPAEAVVEKMIELGR	R	S	0.997	4.53	0.492	0	0	0	1	2	2897.45	353358	569	595	Empty	TRUE
75 kDa	Rv0860	fadB	Probable fatty oxidation protein FadB	gi|15608000|ref|NP_215375.1|,gi|397672676|ref|YP_006514211.1|,gi|560886430|ref|WP_023644077.1|,gi|560886831|ref|WP_023644456.1|	rs_myco_tuber1773_041514_cRAP123.fasta	76135.9	1	56	87	92	0.0275	0.742	KTFFAGGDVK	K	T	0.997	3.04	0.459	0	1	0	0	2	1069.57	451955	62	71	Empty	TRUE
75 kDa	Rv0860	fadB	Probable fatty oxidation protein FadB	gi|15608000|ref|NP_215375.1|,gi|397672676|ref|YP_006514211.1|,gi|560886430|ref|WP_023644077.1|,gi|560886831|ref|WP_023644456.1|	rs_myco_tuber1773_041514_cRAP123.fasta	76135.9	1	56	87	92	0.0275	0.742	LKGAGFYEYADGKR	R	S	0.997	3.51	0.537	0	1	2	0	2	1574.8	4955240	599	612	Empty	TRUE
75 kDa	Rv0860	fadB	Probable fatty oxidation protein FadB	gi|15608000|ref|NP_215375.1|,gi|397672676|ref|YP_006514211.1|,gi|560886430|ref|WP_023644077.1|,gi|560886831|ref|WP_023644456.1|	rs_myco_tuber1773_041514_cRAP123.fasta	76135.9	1	56	87	92	0.0275	0.742	LVAEKDSITGVVVASAK	R	K	0.997	3.81	0.529	0	1	1	0	2	1686.96	1161300	45	61	Empty	TRUE
75 kDa	Rv0860	fadB	Probable fatty oxidation protein FadB	gi|15608000|ref|NP_215375.1|,gi|397672676|ref|YP_006514211.1|,gi|560886430|ref|WP_023644077.1|,gi|560886831|ref|WP_023644456.1|	rs_myco_tuber1773_041514_cRAP123.fasta	76135.9	1	56	87	92	0.0275	0.742	LVAEKDSITGVVVASAKK	R	T	0.997	3.92	0.474	0	0	1	1	2	1815.06	1253770	45	62	Empty	TRUE
75 kDa	Rv0860	fadB	Probable fatty oxidation protein FadB	gi|15608000|ref|NP_215375.1|,gi|397672676|ref|YP_006514211.1|,gi|560886430|ref|WP_023644077.1|,gi|560886831|ref|WP_023644456.1|	rs_myco_tuber1773_041514_cRAP123.fasta	76135.9	1	56	87	92	0.0275	0.742	MFGIQNAFVSVLAQGTR	W	F	0.997	4.04	0.55	0	1	1	0	2	1854.95	638636	159	175	Empty	TRUE
75 kDa	Rv0860	fadB	Probable fatty oxidation protein FadB	gi|15608000|ref|NP_215375.1|,gi|397672676|ref|YP_006514211.1|,gi|560886430|ref|WP_023644077.1|,gi|560886831|ref|WP_023644456.1|	rs_myco_tuber1773_041514_cRAP123.fasta	76135.9	1	56	87	92	0.0275	0.742	MLFAEALETQK	R	C	0.997	2.57	0.515	0	2	0	0	2	1296.65	1445060	639	649	Empty	TRUE
75 kDa	Rv0860	fadB	Probable fatty oxidation protein FadB	gi|15608000|ref|NP_215375.1|,gi|397672676|ref|YP_006514211.1|,gi|560886430|ref|WP_023644077.1|,gi|560886831|ref|WP_023644456.1|	rs_myco_tuber1773_041514_cRAP123.fasta	76135.9	1	56	87	92	0.0275	0.742	MPGGTPSSPGLAAILPSFPSNLR	K	K	0.997	4.8	0.591	0	1	2	0	2	2267.19	1077630	228	250	Empty	TRUE
75 kDa	Rv0860	fadB	Probable fatty oxidation protein FadB	gi|15608000|ref|NP_215375.1|,gi|397672676|ref|YP_006514211.1|,gi|560886430|ref|WP_023644077.1|,gi|560886831|ref|WP_023644456.1|	rs_myco_tuber1773_041514_cRAP123.fasta	76135.9	1	56	87	92	0.0275	0.742	MPGGTPSSPGLAAILPSFPSNLRK	K	Q	0.997	4.58	0.602	0	0	2	2	2	2395.28	1191600	228	251	Empty	TRUE
75 kDa	Rv0860	fadB	Probable fatty oxidation protein FadB	gi|15608000|ref|NP_215375.1|,gi|397672676|ref|YP_006514211.1|,gi|560886430|ref|WP_023644077.1|,gi|560886831|ref|WP_023644456.1|	rs_myco_tuber1773_041514_cRAP123.fasta	76135.9	1	56	87	92	0.0275	0.742	MPLVEIIKGEK	K	T	0.997	2.59	0.462	0	0	1	0	2	1272.72	326610	470	480	Empty	TRUE
75 kDa	Rv0860	fadB	Probable fatty oxidation protein FadB	gi|15608000|ref|NP_215375.1|,gi|397672676|ref|YP_006514211.1|,gi|560886430|ref|WP_023644077.1|,gi|560886831|ref|WP_023644456.1|	rs_myco_tuber1773_041514_cRAP123.fasta	76135.9	1	56	87	92	0.0275	0.742	NMMQAFFFDLQAINAGGSRPEGIGK	K	T	0.997	4.82	0.616	0	0	1	0	2	2715.3	117762	298	322	Empty	TRUE
75 kDa	Rv0860	fadB	Probable fatty oxidation protein FadB	gi|15608000|ref|NP_215375.1|,gi|397672676|ref|YP_006514211.1|,gi|560886430|ref|WP_023644077.1|,gi|560886831|ref|WP_023644456.1|	rs_myco_tuber1773_041514_cRAP123.fasta	76135.9	1	56	87	92	0.0275	0.742	PDGAGVQPWDKK	N	G	0.975	1.91	0.249	0	1	0	0	1	1297.65	28518.5	213	224	Empty	TRUE
75 kDa	Rv0860	fadB	Probable fatty oxidation protein FadB	gi|15608000|ref|NP_215375.1|,gi|397672676|ref|YP_006514211.1|,gi|560886430|ref|WP_023644077.1|,gi|560886831|ref|WP_023644456.1|	rs_myco_tuber1773_041514_cRAP123.fasta	76135.9	1	56	87	92	0.0275	0.742	PDNTIQWDKDADGIVTLTMDDPSGSTNVMNEAYIESMGK	M	A	0.997	4.3	0.351	0	0	0	1	1	4306.9	137819	2	40	Empty	TRUE
75 kDa	Rv0860	fadB	Probable fatty oxidation protein FadB	gi|15608000|ref|NP_215375.1|,gi|397672676|ref|YP_006514211.1|,gi|560886430|ref|WP_023644077.1|,gi|560886831|ref|WP_023644456.1|	rs_myco_tuber1773_041514_cRAP123.fasta	76135.9	1	56	87	92	0.0275	0.742	QEDFIGIHFFSPVDK	R	M	0.997	2.97	0.472	0	0	1	0	2	1778.88	229007	455	469	Empty	TRUE
75 kDa	Rv0860	fadB	Probable fatty oxidation protein FadB	gi|15608000|ref|NP_215375.1|,gi|397672676|ref|YP_006514211.1|,gi|560886430|ref|WP_023644077.1|,gi|560886831|ref|WP_023644456.1|	rs_myco_tuber1773_041514_cRAP123.fasta	76135.9	1	56	87	92	0.0275	0.742	QEDFIGIHFFSPVDKMPLVEIIKGEK	R	T	0.991	2.72	0.162	0	0	0	1	2	3032.58	266986	455	480	Empty	TRUE
75 kDa	Rv0860	fadB	Probable fatty oxidation protein FadB	gi|15608000|ref|NP_215375.1|,gi|397672676|ref|YP_006514211.1|,gi|560886430|ref|WP_023644077.1|,gi|560886831|ref|WP_023644456.1|	rs_myco_tuber1773_041514_cRAP123.fasta	76135.9	1	56	87	92	0.0275	0.742	QLKGAPMPAPR	K	A	0.99	1.55	0.345	0	1	0	0	2	1181.65	60488.4	252	262	Empty	TRUE
75 kDa	Rv0860	fadB	Probable fatty oxidation protein FadB	gi|15608000|ref|NP_215375.1|,gi|397672676|ref|YP_006514211.1|,gi|560886430|ref|WP_023644077.1|,gi|560886831|ref|WP_023644456.1|	rs_myco_tuber1773_041514_cRAP123.fasta	76135.9	1	56	87	92	0.0275	0.742	RQEDFIGIHFFSPVDK	K	M	0.997	3.76	0.566	0	0	1	1	2	1934.98	574186	454	469	Empty	TRUE
75 kDa	Rv0860	fadB	Probable fatty oxidation protein FadB	gi|15608000|ref|NP_215375.1|,gi|397672676|ref|YP_006514211.1|,gi|560886430|ref|WP_023644077.1|,gi|560886831|ref|WP_023644456.1|	rs_myco_tuber1773_041514_cRAP123.fasta	76135.9	1	56	87	92	0.0275	0.742	SGSSQPPLQDMIDR	K	M	0.997	3.09	0.499	0	2	0	0	2	1530.72	867127	625	638	Empty	TRUE
75 kDa	Rv0860	fadB	Probable fatty oxidation protein FadB	gi|15608000|ref|NP_215375.1|,gi|397672676|ref|YP_006514211.1|,gi|560886430|ref|WP_023644077.1|,gi|560886831|ref|WP_023644456.1|	rs_myco_tuber1773_041514_cRAP123.fasta	76135.9	1	56	87	92	0.0275	0.742	TFFAGGDVK	K	T	0.981	1.53	0.339	0	1	0	0	2	941.473	577465	63	71	Empty	TRUE
75 kDa	Rv0860	fadB	Probable fatty oxidation protein FadB	gi|15608000|ref|NP_215375.1|,gi|397672676|ref|YP_006514211.1|,gi|560886430|ref|WP_023644077.1|,gi|560886831|ref|WP_023644456.1|	rs_myco_tuber1773_041514_cRAP123.fasta	76135.9	1	56	87	92	0.0275	0.742	TLETLGKPVVAAINGAALGGGLEIALACHHR	R	I	0.997	5.08	0.556	0	0	0	1	2	3109.69	315051	97	127	Empty	TRUE
75 kDa	Rv0860	fadB	Probable fatty oxidation protein FadB	gi|15608000|ref|NP_215375.1|,gi|397672676|ref|YP_006514211.1|,gi|560886430|ref|WP_023644077.1|,gi|560886831|ref|WP_023644456.1|	rs_myco_tuber1773_041514_cRAP123.fasta	76135.9	1	56	87	92	0.0275	0.742	TMIQARPEDAGDVFNTVETIKR	K	Q	0.997	4.78	0.56	0	0	2	1	2	2491.26	3018570	72	93	Empty	TRUE
75 kDa	Rv0860	fadB	Probable fatty oxidation protein FadB	gi|15608000|ref|NP_215375.1|,gi|397672676|ref|YP_006514211.1|,gi|560886430|ref|WP_023644077.1|,gi|560886831|ref|WP_023644456.1|	rs_myco_tuber1773_041514_cRAP123.fasta	76135.9	1	56	87	92	0.0275	0.742	TPIVVNDSR	K	G	0.997	2.96	0.453	0	1	0	0	2	1000.54	1476550	499	507	Empty	TRUE
75 kDa	Rv0860	fadB	Probable fatty oxidation protein FadB	gi|15608000|ref|NP_215375.1|,gi|397672676|ref|YP_006514211.1|,gi|560886430|ref|WP_023644077.1|,gi|560886831|ref|WP_023644456.1|	rs_myco_tuber1773_041514_cRAP123.fasta	76135.9	1	56	87	92	0.0275	0.742	TSDEALAR	K	V	0.997	2.15	0.237	0	1	0	0	2	862.427	265806	481	488	Empty	TRUE
75 kDa	Rv0860	fadB	Probable fatty oxidation protein FadB	gi|15608000|ref|NP_215375.1|,gi|397672676|ref|YP_006514211.1|,gi|560886430|ref|WP_023644077.1|,gi|560886831|ref|WP_023644456.1|	rs_myco_tuber1773_041514_cRAP123.fasta	76135.9	1	56	87	92	0.0275	0.742	TTQERSDALLAR	R	I	0.997	3.78	0.294	0	1	1	0	2	1360.72	782976	381	392	Empty	TRUE
75 kDa	Rv0860	fadB	Probable fatty oxidation protein FadB	gi|15608000|ref|NP_215375.1|,gi|397672676|ref|YP_006514211.1|,gi|560886430|ref|WP_023644077.1|,gi|560886831|ref|WP_023644456.1|	rs_myco_tuber1773_041514_cRAP123.fasta	76135.9	1	56	87	92	0.0275	0.742	VFDYTLAIGKTPIVVNDSR	R	G	0.997	3.31	0.616	0	0	1	0	2	2108.14	513052	489	507	Empty	TRUE
75 kDa	Rv0860	fadB	Probable fatty oxidation protein FadB	gi|15608000|ref|NP_215375.1|,gi|397672676|ref|YP_006514211.1|,gi|560886430|ref|WP_023644077.1|,gi|560886831|ref|WP_023644456.1|	rs_myco_tuber1773_041514_cRAP123.fasta	76135.9	1	56	87	92	0.0275	0.742	YEYADGKR	F	S	0.997	1.79	0.445	0	1	0	0	1	1001.47	45925.3	605	612	Empty	TRUE	gi|15607262|ref|NP_214634.1|,gi|397671905|ref|YP_006513439.1|
75 kDa	Rv0860	fadB	Probable fatty oxidation protein FadB	gi|15608000|ref|NP_215375.1|,gi|397672676|ref|YP_006514211.1|,gi|560886430|ref|WP_023644077.1|,gi|560886831|ref|WP_023644456.1|	rs_myco_tuber1773_041514_cRAP123.fasta	76135.9	1	56	87	92	0.0275	0.742	YFASLVTGQVAK	R	N	0.997	2.48	0.559	0	1	0	0	2	1283.7	526049	286	297	Empty	TRUE
75 kDa	Rv0363c	fba	fructose-bisphosphate aldolase	gi|148660129|ref|YP_001281652.1|,gi|148821559|ref|YP_001286313.1|,gi|15607504|ref|NP_214877.1|,gi|397672154|ref|YP_006513689.1|,gi|525673198|ref|YP_008224454.1|,gi|560883926|ref|WP_023641659.1|	rs_myco_tuber1773_041514_cRAP123.fasta	36544.6	0.998	2	2	2	0.000598	0.0843	LRPDILAQGQQVAAAK	K	L	0.997	1.94	0.327	0	0	1	0	2	1678.96	100980	222	237	Empty	TRUE
75 kDa	Rv0363c	fba	fructose-bisphosphate aldolase	gi|148660129|ref|YP_001281652.1|,gi|148821559|ref|YP_001286313.1|,gi|15607504|ref|NP_214877.1|,gi|397672154|ref|YP_006513689.1|,gi|525673198|ref|YP_008224454.1|,gi|560883926|ref|WP_023641659.1|	rs_myco_tuber1773_041514_cRAP123.fasta	36544.6	0.998	2	2	2	0.000598	0.0843	VVQACNDLHCAGK	R	S	0.997	2.83	0.447	0	0	1	0	2	1471.68	55983.9	328	340	Empty	TRUE
75 kDa	Rv2220	glnA1	glutamine synthetase	gi|148662038|ref|YP_001283561.1|,gi|148823428|ref|YP_001288182.1|,gi|15609357|ref|NP_216736.1|,gi|197740834|ref|YP_002162148.1|,gi|397674106|ref|YP_006515641.1|,gi|525674832|ref|YP_008226317.1|	rs_myco_tuber1773_041514_cRAP123.fasta	53572.1	1	16	25	25	0.00747	0.504	ANGSFYEVDAISGWWNTGAATEADGSPNR	R	G	0.997	3.05	0.465	0	0	1	0	2	3043.35	84350.2	148	176	Empty	TRUE
75 kDa	Rv2220	glnA1	glutamine synthetase	gi|148662038|ref|YP_001283561.1|,gi|148823428|ref|YP_001288182.1|,gi|15609357|ref|NP_216736.1|,gi|197740834|ref|YP_002162148.1|,gi|397674106|ref|YP_006515641.1|,gi|525674832|ref|YP_008226317.1|	rs_myco_tuber1773_041514_cRAP123.fasta	53572.1	1	16	25	25	0.00747	0.504	DEKVEYVDVR	K	F	0.997	2.9	0.369	0	1	1	0	2	1251.62	558286	15	24	Empty	TRUE
75 kDa	Rv2220	glnA1	glutamine synthetase	gi|148662038|ref|YP_001283561.1|,gi|148823428|ref|YP_001288182.1|,gi|15609357|ref|NP_216736.1|,gi|197740834|ref|YP_002162148.1|,gi|397674106|ref|YP_006515641.1|,gi|525674832|ref|YP_008226317.1|	rs_myco_tuber1773_041514_cRAP123.fasta	53572.1	1	16	25	25	0.00747	0.504	DGAPLMYDETGYAGLSDTAR	K	H	0.997	4.45	0.691	0	2	1	0	2	2102.93	967433	284	303	Empty	TRUE
75 kDa	Rv2220	glnA1	glutamine synthetase	gi|148662038|ref|YP_001283561.1|,gi|148823428|ref|YP_001288182.1|,gi|15609357|ref|NP_216736.1|,gi|197740834|ref|YP_002162148.1|,gi|397674106|ref|YP_006515641.1|,gi|525674832|ref|YP_008226317.1|	rs_myco_tuber1773_041514_cRAP123.fasta	53572.1	1	16	25	25	0.00747	0.504	ENEIEPVNIRPHPYEFALYYDV	R	-	0.997	3.08	0.331	0	0	1	0	2	2707.3	346046	457	478	Empty	TRUE
75 kDa	Rv2220	glnA1	glutamine synthetase	gi|148662038|ref|YP_001283561.1|,gi|148823428|ref|YP_001288182.1|,gi|15609357|ref|NP_216736.1|,gi|197740834|ref|YP_002162148.1|,gi|397674106|ref|YP_006515641.1|,gi|525674832|ref|YP_008226317.1|	rs_myco_tuber1773_041514_cRAP123.fasta	53572.1	1	16	25	25	0.00747	0.504	FCDLPGIMQHFTIPASAFDK	R	S	0.997	3.1	0.333	0	0	1	0	2	2311.09	300046	25	44	Empty	TRUE
75 kDa	Rv2220	glnA1	glutamine synthetase	gi|148662038|ref|YP_001283561.1|,gi|148823428|ref|YP_001288182.1|,gi|15609357|ref|NP_216736.1|,gi|197740834|ref|YP_002162148.1|,gi|397674106|ref|YP_006515641.1|,gi|525674832|ref|YP_008226317.1|	rs_myco_tuber1773_041514_cRAP123.fasta	53572.1	1	16	25	25	0.00747	0.504	GFQSIHESDMLLLPDPETAR	R	I	0.997	3.85	0.484	0	0	1	0	2	2272.09	443110	60	79	Empty	TRUE
75 kDa	Rv2220	glnA1	glutamine synthetase	gi|148662038|ref|YP_001283561.1|,gi|148823428|ref|YP_001288182.1|,gi|15609357|ref|NP_216736.1|,gi|197740834|ref|YP_002162148.1|,gi|397674106|ref|YP_006515641.1|,gi|525674832|ref|YP_008226317.1|	rs_myco_tuber1773_041514_cRAP123.fasta	53572.1	1	16	25	25	0.00747	0.504	GGYFPVAPNDQYVDLRDK	K	M	0.997	3.57	0.599	0	0	1	0	2	2054	273487	184	201	Empty	TRUE
75 kDa	Rv2220	glnA1	glutamine synthetase	gi|148662038|ref|YP_001283561.1|,gi|148823428|ref|YP_001288182.1|,gi|15609357|ref|NP_216736.1|,gi|197740834|ref|YP_002162148.1|,gi|397674106|ref|YP_006515641.1|,gi|525674832|ref|YP_008226317.1|	rs_myco_tuber1773_041514_cRAP123.fasta	53572.1	1	16	25	25	0.00747	0.504	GHHEVGSGGQAEINYQFNSLLHAADDMQLYK	K	Y	0.997	5.28	0.511	0	0	0	1	2	3445.59	241914	216	246	Empty	TRUE
75 kDa	Rv2220	glnA1	glutamine synthetase	gi|148662038|ref|YP_001283561.1|,gi|148823428|ref|YP_001288182.1|,gi|15609357|ref|NP_216736.1|,gi|197740834|ref|YP_002162148.1|,gi|397674106|ref|YP_006515641.1|,gi|525674832|ref|YP_008226317.1|	rs_myco_tuber1773_041514_cRAP123.fasta	53572.1	1	16	25	25	0.00747	0.504	HKGGYFPVAPNDQYVDLRDK	R	M	0.997	4	0.557	0	0	1	0	2	2319.15	410675	182	201	Empty	TRUE
75 kDa	Rv2220	glnA1	glutamine synthetase	gi|148662038|ref|YP_001283561.1|,gi|148823428|ref|YP_001288182.1|,gi|15609357|ref|NP_216736.1|,gi|197740834|ref|YP_002162148.1|,gi|397674106|ref|YP_006515641.1|,gi|525674832|ref|YP_008226317.1|	rs_myco_tuber1773_041514_cRAP123.fasta	53572.1	1	16	25	25	0.00747	0.504	IPITGSNPK	R	A	0.997	2.2	0.318	0	1	0	0	2	926.531	1116110	353	361	Empty	TRUE
75 kDa	Rv2220	glnA1	glutamine synthetase	gi|148662038|ref|YP_001283561.1|,gi|148823428|ref|YP_001288182.1|,gi|15609357|ref|NP_216736.1|,gi|197740834|ref|YP_002162148.1|,gi|397674106|ref|YP_006515641.1|,gi|525674832|ref|YP_008226317.1|	rs_myco_tuber1773_041514_cRAP123.fasta	53572.1	1	16	25	25	0.00747	0.504	LVPGYEAPINLVYSQR	R	N	0.997	3.44	0.621	0	1	0	0	2	1818.97	693428	330	345	Empty	TRUE
75 kDa	Rv2220	glnA1	glutamine synthetase	gi|148662038|ref|YP_001283561.1|,gi|148823428|ref|YP_001288182.1|,gi|15609357|ref|NP_216736.1|,gi|197740834|ref|YP_002162148.1|,gi|397674106|ref|YP_006515641.1|,gi|525674832|ref|YP_008226317.1|	rs_myco_tuber1773_041514_cRAP123.fasta	53572.1	1	16	25	25	0.00747	0.504	MLTNLINSGFILEK	K	G	0.997	3.15	0.491	0	2	1	0	2	1608.87	836196	202	215	Empty	TRUE
75 kDa	Rv2220	glnA1	glutamine synthetase	gi|148662038|ref|YP_001283561.1|,gi|148823428|ref|YP_001288182.1|,gi|15609357|ref|NP_216736.1|,gi|197740834|ref|YP_002162148.1|,gi|397674106|ref|YP_006515641.1|,gi|525674832|ref|YP_008226317.1|	rs_myco_tuber1773_041514_cRAP123.fasta	53572.1	1	16	25	25	0.00747	0.504	SACVRIPITGSNPK	R	A	0.997	3.62	0.5	0	1	1	0	2	1499.8	1127110	348	361	Empty	TRUE
75 kDa	Rv2220	glnA1	glutamine synthetase	gi|148662038|ref|YP_001283561.1|,gi|148823428|ref|YP_001288182.1|,gi|15609357|ref|NP_216736.1|,gi|197740834|ref|YP_002162148.1|,gi|397674106|ref|YP_006515641.1|,gi|525674832|ref|YP_008226317.1|	rs_myco_tuber1773_041514_cRAP123.fasta	53572.1	1	16	25	25	0.00747	0.504	SVFDDGLAFDGSSIR	K	G	0.997	3.19	0.534	0	1	1	0	2	1585.75	595450	45	59	Empty	TRUE
75 kDa	Rv2220	glnA1	glutamine synthetase	gi|148662038|ref|YP_001283561.1|,gi|148823428|ref|YP_001288182.1|,gi|15609357|ref|NP_216736.1|,gi|197740834|ref|YP_002162148.1|,gi|397674106|ref|YP_006515641.1|,gi|525674832|ref|YP_008226317.1|	rs_myco_tuber1773_041514_cRAP123.fasta	53572.1	1	16	25	25	0.00747	0.504	TEKTPDDVFK	M	L	0.997	2.21	0.396	0	1	1	0	1	1179.59	1537030	2	11	Empty	TRUE
75 kDa	Rv2220	glnA1	glutamine synthetase	gi|148662038|ref|YP_001283561.1|,gi|148823428|ref|YP_001288182.1|,gi|15609357|ref|NP_216736.1|,gi|197740834|ref|YP_002162148.1|,gi|397674106|ref|YP_006515641.1|,gi|525674832|ref|YP_008226317.1|	rs_myco_tuber1773_041514_cRAP123.fasta	53572.1	1	16	25	25	0.00747	0.504	TPDDVFK	K	L	0.997	1.9	0.361	0	1	0	0	2	821.404	162683	5	11	Empty	TRUE
75 kDa	Rv2858c	aldC	Probable aldehyde dehydrogenase AldC [Mycobacterium tuberculosis H37Rv]	gi|15609995|ref|NP_217374.1|,gi|397674775|ref|YP_006516310.1|	rs_myco_tuber1773_041514_cRAP123.fasta	48257.6	0.625	1	1	1	0.000299	0.0352	AVESGNLSVNSHSSVR	R	F	0.997	3.17	0.413	0	0	1	0	2	1642.81	84888.5	401	416	Empty	TRUE
75 kDa	Rv2854c	proS	prolyl-tRNA synthetase	gi|148662686|ref|YP_001284209.1|,gi|148824035|ref|YP_001288789.1|,gi|15609982|ref|NP_217361.1|,gi|197738482|ref|YP_002159797.1|,gi|397674760|ref|YP_006516295.1|,gi|525675359|ref|YP_008226940.1|	rs_myco_tuber1773_041514_cRAP123.fasta	63302.9	1	4	4	4	0.0012	0.136	IVDGTSWITGADQPGR	R	H	0.997	3.46	0.492	0	1	0	0	2	1672.83	207343	365	380	Empty	TRUE
75 kDa	Rv2854c	proS	prolyl-tRNA synthetase	gi|148662686|ref|YP_001284209.1|,gi|148824035|ref|YP_001288789.1|,gi|15609982|ref|NP_217361.1|,gi|197738482|ref|YP_002159797.1|,gi|397674760|ref|YP_006516295.1|,gi|525675359|ref|YP_008226940.1|	rs_myco_tuber1773_041514_cRAP123.fasta	63302.9	1	4	4	4	0.0012	0.136	LGAALEPADYALLDDDDFAKHPFLVK	R	G	0.997	3.8	0.44	0	0	0	1	2	2844.45	197616	319	344	Empty	TRUE
75 kDa	Rv2854c	proS	prolyl-tRNA synthetase	gi|148662686|ref|YP_001284209.1|,gi|148824035|ref|YP_001288789.1|,gi|15609982|ref|NP_217361.1|,gi|197738482|ref|YP_002159797.1|,gi|397674760|ref|YP_006516295.1|,gi|525675359|ref|YP_008226940.1|	rs_myco_tuber1773_041514_cRAP123.fasta	63302.9	1	4	4	4	0.0012	0.136	TLRDDPADAEVASHK	R	L	0.997	2.87	0.249	0	0	1	0	2	1624.79	706576	12	26	Empty	TRUE
75 kDa	Rv2854c	proS	prolyl-tRNA synthetase	gi|148662686|ref|YP_001284209.1|,gi|148824035|ref|YP_001288789.1|,gi|15609982|ref|NP_217361.1|,gi|197738482|ref|YP_002159797.1|,gi|397674760|ref|YP_006516295.1|,gi|525675359|ref|YP_008226940.1|	rs_myco_tuber1773_041514_cRAP123.fasta	63302.9	1	4	4	4	0.0012	0.136	VIRDEMNAIGGQEILFPALLPR	R	A	0.997	5.46	0.562	0	0	1	0	2	2468.33	104883	58	79	Empty	TRUE
50 kDa	Rv1908c	katG	Catalase-peroxidase-peroxynitritase T KatG	gi|15609045|ref|NP_216424.1|,gi|397673776|ref|YP_006515311.1|	rs_myco_tuber1773_041514_cRAP123.fasta	80606.1	1	29	42	42	0.0116	0.485	AAGHNITVPFTPGR	K	T	0.997	3.4	0.467	0	1	1	0	2	1437.76	2038120	558	571	Empty	TRUE
50 kDa	Rv1908c	katG	Catalase-peroxidase-peroxynitritase T KatG	gi|15609045|ref|NP_216424.1|,gi|397673776|ref|YP_006515311.1|	rs_myco_tuber1773_041514_cRAP123.fasta	80606.1	1	29	42	42	0.0116	0.485	AAGHNITVPFTPGRTDASQEQTDVESFAVLEPK	K	A	0.997	3.34	0.275	0	0	0	1	2	3512.73	367337	558	590	Empty	TRUE
50 kDa	Rv1908c	katG	Catalase-peroxidase-peroxynitritase T KatG	gi|15609045|ref|NP_216424.1|,gi|397673776|ref|YP_006515311.1|	rs_myco_tuber1773_041514_cRAP123.fasta	80606.1	1	29	42	42	0.0116	0.485	ALVEVYGADDAQPK	R	F	0.997	2.63	0.434	0	1	0	0	2	1475.74	625217	706	719	Empty	TRUE
50 kDa	Rv1908c	katG	Catalase-peroxidase-peroxynitritase T KatG	gi|15609045|ref|NP_216424.1|,gi|397673776|ref|YP_006515311.1|	rs_myco_tuber1773_041514_cRAP123.fasta	80606.1	1	29	42	42	0.0116	0.485	AMNDVETAALIVGGHTFGK	M	T	0.997	4.05	0.641	0	1	2	0	1	1946.96	3598720	256	274	Empty	TRUE
50 kDa	Rv1908c	katG	Catalase-peroxidase-peroxynitritase T KatG	gi|15609045|ref|NP_216424.1|,gi|397673776|ref|YP_006515311.1|	rs_myco_tuber1773_041514_cRAP123.fasta	80606.1	1	29	42	42	0.0116	0.485	ANLLTLSAPEMTVLVGGLR	K	V	0.997	2.63	0.375	0	1	1	0	2	1971.09	365236	614	632	Empty	TRUE
50 kDa	Rv1908c	katG	Catalase-peroxidase-peroxynitritase T KatG	gi|15609045|ref|NP_216424.1|,gi|397673776|ref|YP_006515311.1|	rs_myco_tuber1773_041514_cRAP123.fasta	80606.1	1	29	42	42	0.0116	0.485	DGAGAGTIPDPFGGPGR	K	S	0.997	3.51	0.371	0	1	1	0	2	1541.73	1118110	357	373	Empty	TRUE
50 kDa	Rv1908c	katG	Catalase-peroxidase-peroxynitritase T KatG	gi|15609045|ref|NP_216424.1|,gi|397673776|ref|YP_006515311.1|	rs_myco_tuber1773_041514_cRAP123.fasta	80606.1	1	29	42	42	0.0116	0.485	DMGPVAR	R	Y	0.968	1.61	0.293	0	1	0	0	2	761.361	45806	419	425	Empty	TRUE
50 kDa	Rv1908c	katG	Catalase-peroxidase-peroxynitritase T KatG	gi|15609045|ref|NP_216424.1|,gi|397673776|ref|YP_006515311.1|	rs_myco_tuber1773_041514_cRAP123.fasta	80606.1	1	29	42	42	0.0116	0.485	EATWLGDER	K	Y	0.997	2.3	0.349	0	1	0	0	2	1076.5	305862	201	209	Empty	TRUE
50 kDa	Rv1908c	katG	Catalase-peroxidase-peroxynitritase T KatG	gi|15609045|ref|NP_216424.1|,gi|397673776|ref|YP_006515311.1|	rs_myco_tuber1773_041514_cRAP123.fasta	80606.1	1	29	42	42	0.0116	0.485	FAPLNSWPDNASLDK	R	A	0.997	2.96	0.445	0	1	0	0	2	1674.81	234101	129	143	Empty	TRUE
50 kDa	Rv1908c	katG	Catalase-peroxidase-peroxynitritase T KatG	gi|15609045|ref|NP_216424.1|,gi|397673776|ref|YP_006515311.1|	rs_myco_tuber1773_041514_cRAP123.fasta	80606.1	1	29	42	42	0.0116	0.485	FVQDFVAAWDK	K	V	0.997	2.38	0.319	0	1	0	0	2	1325.65	434477	720	730	Empty	TRUE
50 kDa	Rv1908c	katG	Catalase-peroxidase-peroxynitritase T KatG	gi|15609045|ref|NP_216424.1|,gi|397673776|ref|YP_006515311.1|	rs_myco_tuber1773_041514_cRAP123.fasta	80606.1	1	29	42	42	0.0116	0.485	GNPLPAEYMLLDK	K	A	0.997	2.17	0.457	0	1	0	0	2	1460.75	396104	601	613	Empty	TRUE
50 kDa	Rv1908c	katG	Catalase-peroxidase-peroxynitritase T KatG	gi|15609045|ref|NP_216424.1|,gi|397673776|ref|YP_006515311.1|	rs_myco_tuber1773_041514_cRAP123.fasta	80606.1	1	29	42	42	0.0116	0.485	IHDGRGGAGGGMQR	R	F	0.972	2.23	0.263	0	0	1	0	2	1368.66	26298.2	115	128	Empty	TRUE
50 kDa	Rv1908c	katG	Catalase-peroxidase-peroxynitritase T KatG	gi|15609045|ref|NP_216424.1|,gi|397673776|ref|YP_006515311.1|	rs_myco_tuber1773_041514_cRAP123.fasta	80606.1	1	29	42	42	0.0116	0.485	IRLQPQVGWEVNDPDGDLRK	R	V	0.997	3.94	0.523	0	0	1	0	2	2335.22	748299	497	516	Empty	TRUE
50 kDa	Rv1908c	katG	Catalase-peroxidase-peroxynitritase T KatG	gi|15609045|ref|NP_216424.1|,gi|397673776|ref|YP_006515311.1|	rs_myco_tuber1773_041514_cRAP123.fasta	80606.1	1	29	42	42	0.0116	0.485	LGANYKR	V	L	0.993	2.09	0.232	0	1	0	0	1	821.463	102487	634	640	Empty	TRUE
50 kDa	Rv1908c	katG	Catalase-peroxidase-peroxynitritase T KatG	gi|15609045|ref|NP_216424.1|,gi|397673776|ref|YP_006515311.1|	rs_myco_tuber1773_041514_cRAP123.fasta	80606.1	1	29	42	42	0.0116	0.485	LQPQVGWEVNDPDGDLRK	R	V	0.997	3.23	0.454	0	1	1	0	2	2066.03	4943340	499	516	Empty	TRUE
50 kDa	Rv1908c	katG	Catalase-peroxidase-peroxynitritase T KatG	gi|15609045|ref|NP_216424.1|,gi|397673776|ref|YP_006515311.1|	rs_myco_tuber1773_041514_cRAP123.fasta	80606.1	1	29	42	42	0.0116	0.485	QTLLWQDPVPAVSHDLVGEAEIASLK	K	S	0.997	3.87	0.535	0	0	1	1	2	2816.48	1077990	434	459	Empty	TRUE
50 kDa	Rv1908c	katG	Catalase-peroxidase-peroxynitritase T KatG	gi|15609045|ref|NP_216424.1|,gi|397673776|ref|YP_006515311.1|	rs_myco_tuber1773_041514_cRAP123.fasta	80606.1	1	29	42	42	0.0116	0.485	QTLLWQDPVPAVSHDLVGEAEIASLKSQIR	K	A	0.997	4.58	0.458	0	0	0	1	2	3300.76	263941	434	463	Empty	TRUE
50 kDa	Rv1908c	katG	Catalase-peroxidase-peroxynitritase T KatG	gi|15609045|ref|NP_216424.1|,gi|397673776|ref|YP_006515311.1|	rs_myco_tuber1773_041514_cRAP123.fasta	80606.1	1	29	42	42	0.0116	0.485	SPAGAWQYTAK	K	D	0.997	2.63	0.412	0	1	0	0	2	1179.58	632585	346	356	Empty	TRUE
50 kDa	Rv1908c	katG	Catalase-peroxidase-peroxynitritase T KatG	gi|15609045|ref|NP_216424.1|,gi|397673776|ref|YP_006515311.1|	rs_myco_tuber1773_041514_cRAP123.fasta	80606.1	1	29	42	42	0.0116	0.485	SPTMLATDLSLR	R	V	0.997	2.67	0.39	0	1	0	0	2	1320.68	321591	374	385	Empty	TRUE
50 kDa	Rv1908c	katG	Catalase-peroxidase-peroxynitritase T KatG	gi|15609045|ref|NP_216424.1|,gi|397673776|ref|YP_006515311.1|	rs_myco_tuber1773_041514_cRAP123.fasta	80606.1	1	29	42	42	0.0116	0.485	SPTMLATDLSLRVDPIYER	R	I	0.997	2.74	0.326	0	1	1	0	2	2193.12	617408	374	392	Empty	TRUE
50 kDa	Rv1908c	katG	Catalase-peroxidase-peroxynitritase T KatG	gi|15609045|ref|NP_216424.1|,gi|397673776|ref|YP_006515311.1|	rs_myco_tuber1773_041514_cRAP123.fasta	80606.1	1	29	42	42	0.0116	0.485	TDASQEQTDVESFAVLEPK	R	A	0.997	3.22	0.485	0	1	1	0	2	2093.99	1383200	572	590	Empty	TRUE
50 kDa	Rv1908c	katG	Catalase-peroxidase-peroxynitritase T KatG	gi|15609045|ref|NP_216424.1|,gi|397673776|ref|YP_006515311.1|	rs_myco_tuber1773_041514_cRAP123.fasta	80606.1	1	29	42	42	0.0116	0.485	THGAGPADLVGPEPEAAPLEQMGLGWK	K	S	0.997	4.73	0.561	0	0	2	0	2	2728.34	1123770	275	301	Empty	TRUE
50 kDa	Rv1908c	katG	Catalase-peroxidase-peroxynitritase T KatG	gi|15609045|ref|NP_216424.1|,gi|397673776|ref|YP_006515311.1|	rs_myco_tuber1773_041514_cRAP123.fasta	80606.1	1	29	42	42	0.0116	0.485	TLEEIQESFNSAAPGNIK	R	V	0.997	2.77	0.542	0	1	1	0	2	1947.97	2470990	520	537	Empty	TRUE
50 kDa	Rv1908c	katG	Catalase-peroxidase-peroxynitritase T KatG	gi|15609045|ref|NP_216424.1|,gi|397673776|ref|YP_006515311.1|	rs_myco_tuber1773_041514_cRAP123.fasta	80606.1	1	29	42	42	0.0116	0.485	VDLVFGSNSELR	R	A	0.997	3.25	0.468	0	1	0	0	2	1335.69	542753	694	705	Empty	TRUE
50 kDa	Rv1908c	katG	Catalase-peroxidase-peroxynitritase T KatG	gi|15609045|ref|NP_216424.1|,gi|397673776|ref|YP_006515311.1|	rs_myco_tuber1773_041514_cRAP123.fasta	80606.1	1	29	42	42	0.0116	0.485	VDPIYER	R	I	0.972	1.71	0.272	0	1	0	0	2	891.457	931552	386	392	Empty	TRUE
50 kDa	Rv1908c	katG	Catalase-peroxidase-peroxynitritase T KatG	gi|15609045|ref|NP_216424.1|,gi|397673776|ref|YP_006515311.1|	rs_myco_tuber1773_041514_cRAP123.fasta	80606.1	1	29	42	42	0.0116	0.485	VSFADLVVLGGCAAIEK	K	A	0.997	2.76	0.538	0	1	1	0	2	1748.93	1079670	538	554	Empty	TRUE
50 kDa	Rv1908c	katG	Catalase-peroxidase-peroxynitritase T KatG	gi|15609045|ref|NP_216424.1|,gi|397673776|ref|YP_006515311.1|	rs_myco_tuber1773_041514_cRAP123.fasta	80606.1	1	29	42	42	0.0116	0.485	WLEHPEELADEFAK	R	A	0.997	4.36	0.544	0	1	1	0	2	1713.81	1814660	397	410	Empty	TRUE
50 kDa	Rv1908c	katG	Catalase-peroxidase-peroxynitritase T KatG	gi|15609045|ref|NP_216424.1|,gi|397673776|ref|YP_006515311.1|	rs_myco_tuber1773_041514_cRAP123.fasta	80606.1	1	29	42	42	0.0116	0.485	WTGSRVDLVFGSNSELR	K	A	0.997	4.4	0.498	0	0	1	0	2	1922.97	522256	689	705	Empty	TRUE
50 kDa	Rv1908c	katG	Catalase-peroxidase-peroxynitritase T KatG	gi|15609045|ref|NP_216424.1|,gi|397673776|ref|YP_006515311.1|	rs_myco_tuber1773_041514_cRAP123.fasta	80606.1	1	29	42	42	0.0116	0.485	YLGPLVPK	R	Q	0.989	1.39	0.418	0	1	0	0	2	886.54	1938250	426	433	Empty	TRUE
50 kDa	Rv0644c	mmaA2	methoxy mycolic acid synthase 2	gi|148660418|ref|YP_001281941.1|,gi|148821848|ref|YP_001286602.1|,gi|15607784|ref|NP_215158.1|,gi|397672450|ref|YP_006513985.1|,gi|525673459|ref|YP_008224741.1|,gi|544161460|ref|YP_002160729.2|	rs_myco_tuber1773_041514_cRAP123.fasta	32725.1	1	4	4	4	0.00111	0.209	AIAQYDVNVVGLTLSK	R	N	0.997	2.76	0.427	0	1	0	0	2	1690.94	89215.6	82	97	Empty	TRUE
50 kDa	Rv0644c	mmaA2	methoxy mycolic acid synthase 2	gi|148660418|ref|YP_001281941.1|,gi|148821848|ref|YP_001286602.1|,gi|15607784|ref|NP_215158.1|,gi|397672450|ref|YP_006513985.1|,gi|525673459|ref|YP_008224741.1|,gi|544161460|ref|YP_002160729.2|	rs_myco_tuber1773_041514_cRAP123.fasta	32725.1	1	4	4	4	0.00111	0.209	FIATEIFPGGQPPTIEMVEEQSAK	K	T	0.996	2.81	0.255	0	0	1	0	2	2635.3	110169	194	217	Empty	TRUE
50 kDa	Rv0644c	mmaA2	methoxy mycolic acid synthase 2	gi|148660418|ref|YP_001281941.1|,gi|148821848|ref|YP_001286602.1|,gi|15607784|ref|NP_215158.1|,gi|397672450|ref|YP_006513985.1|,gi|525673459|ref|YP_008224741.1|,gi|544161460|ref|YP_002160729.2|	rs_myco_tuber1773_041514_cRAP123.fasta	32725.1	1	4	4	4	0.00111	0.209	HADFFAR	R	A	0.997	2.49	0.31	0	1	0	0	2	863.416	142924	147	153	Empty	TRUE
50 kDa	Rv0644c	mmaA2	methoxy mycolic acid synthase 2	gi|148660418|ref|YP_001281941.1|,gi|148821848|ref|YP_001286602.1|,gi|15607784|ref|NP_215158.1|,gi|397672450|ref|YP_006513985.1|,gi|525673459|ref|YP_008224741.1|,gi|544161460|ref|YP_002160729.2|	rs_myco_tuber1773_041514_cRAP123.fasta	32725.1	1	4	4	4	0.00111	0.209	VGYIDVNQFTLAK	R	-	0.997	2.24	0.31	0	1	0	0	2	1467.78	332874	275	287	Empty	TRUE
50 kDa	Rv1869c		ferredoxin reductase	gi|148661675|ref|YP_001283198.1|,gi|148823080|ref|YP_001287834.1|,gi|15609006|ref|NP_216385.1|,gi|197740507|ref|YP_002161821.1|,gi|397673734|ref|YP_006515269.1|,gi|525674533|ref|YP_008225971.1|	rs_myco_tuber1773_041514_cRAP123.fasta	43629.1	0.545	1	1	1	0.000277	0.056	TSDPDIYAVGDIAAAEHPLLGTR	R	V	0.997	3.65	0.467	0	0	1	0	2	2382.19	123950	270	292	Empty	TRUE
50 kDa	Rv0234c	gabD1	succinic semialdehyde dehydrogenase	gi|148659998|ref|YP_001281521.1|,gi|148821427|ref|YP_001286181.1|,gi|397672022|ref|YP_006513557.1|,gi|525673086|ref|YP_008224334.1|,gi|560883702|ref|WP_023641439.1|,gi|57116704|ref|NP_216247.2|	rs_myco_tuber1773_041514_cRAP123.fasta	54299.8	1	17	27	27	0.00748	0.401	AANIDEAVEIANATTFGLGSNAWTR	R	D	0.997	4.25	0.446	0	0	1	0	2	2592.27	109646	427	451	Empty	TRUE
50 kDa	Rv0234c	gabD1	succinic semialdehyde dehydrogenase	gi|148659998|ref|YP_001281521.1|,gi|148821427|ref|YP_001286181.1|,gi|397672022|ref|YP_006513557.1|,gi|525673086|ref|YP_008224334.1|,gi|560883702|ref|WP_023641439.1|,gi|57116704|ref|NP_216247.2|	rs_myco_tuber1773_041514_cRAP123.fasta	54299.8	1	17	27	27	0.00748	0.401	AANIDEAVEIANATTFGLGSNAWTRDETEQRR	R	F	0.997	6.02	0.532	0	0	0	1	2	3506.69	433767	427	458	Empty	TRUE
50 kDa	Rv0234c	gabD1	succinic semialdehyde dehydrogenase	gi|148659998|ref|YP_001281521.1|,gi|148821427|ref|YP_001286181.1|,gi|397672022|ref|YP_006513557.1|,gi|525673086|ref|YP_008224334.1|,gi|560883702|ref|WP_023641439.1|,gi|57116704|ref|NP_216247.2|	rs_myco_tuber1773_041514_cRAP123.fasta	54299.8	1	17	27	27	0.00748	0.401	ELSAHGIR	R	E	0.997	2.19	0.335	0	1	0	0	2	882.479	587960	493	500	Empty	TRUE
50 kDa	Rv0234c	gabD1	succinic semialdehyde dehydrogenase	gi|148659998|ref|YP_001281521.1|,gi|148821427|ref|YP_001286181.1|,gi|397672022|ref|YP_006513557.1|,gi|525673086|ref|YP_008224334.1|,gi|560883702|ref|WP_023641439.1|,gi|57116704|ref|NP_216247.2|	rs_myco_tuber1773_041514_cRAP123.fasta	54299.8	1	17	27	27	0.00748	0.401	FAAPALMAGNVGLLK	R	H	0.997	3.35	0.483	0	2	2	0	2	1472.83	1588670	197	211	Empty	TRUE
50 kDa	Rv0234c	gabD1	succinic semialdehyde dehydrogenase	gi|148659998|ref|YP_001281521.1|,gi|148821427|ref|YP_001286181.1|,gi|397672022|ref|YP_006513557.1|,gi|525673086|ref|YP_008224334.1|,gi|560883702|ref|WP_023641439.1|,gi|57116704|ref|NP_216247.2|	rs_myco_tuber1773_041514_cRAP123.fasta	54299.8	1	17	27	27	0.00748	0.401	FADYRQTSFAQR	R	A	0.997	3.58	0.549	0	1	1	0	2	1489.72	676248	90	101	Empty	TRUE
50 kDa	Rv0234c	gabD1	succinic semialdehyde dehydrogenase	gi|148659998|ref|YP_001281521.1|,gi|148821427|ref|YP_001286181.1|,gi|397672022|ref|YP_006513557.1|,gi|525673086|ref|YP_008224334.1|,gi|560883702|ref|WP_023641439.1|,gi|57116704|ref|NP_216247.2|	rs_myco_tuber1773_041514_cRAP123.fasta	54299.8	1	17	27	27	0.00748	0.401	HASNVPQCALYLADVIAR	K	G	0.997	5.53	0.679	0	1	1	0	2	1998.02	675625	212	229	Empty	TRUE
50 kDa	Rv0234c	gabD1	succinic semialdehyde dehydrogenase	gi|148659998|ref|YP_001281521.1|,gi|148821427|ref|YP_001286181.1|,gi|397672022|ref|YP_006513557.1|,gi|525673086|ref|YP_008224334.1|,gi|560883702|ref|WP_023641439.1|,gi|57116704|ref|NP_216247.2|	rs_myco_tuber1773_041514_cRAP123.fasta	54299.8	1	17	27	27	0.00748	0.401	PIATINPATGETVK	V	T	0.997	3.26	0.446	0	1	0	0	1	1411.78	499390	56	69	Empty	TRUE
50 kDa	Rv0234c	gabD1	succinic semialdehyde dehydrogenase	gi|148659998|ref|YP_001281521.1|,gi|148821427|ref|YP_001286181.1|,gi|397672022|ref|YP_006513557.1|,gi|525673086|ref|YP_008224334.1|,gi|560883702|ref|WP_023641439.1|,gi|57116704|ref|NP_216247.2|	rs_myco_tuber1773_041514_cRAP123.fasta	54299.8	1	17	27	27	0.00748	0.401	QVEDAAAAGAVIR	K	C	0.997	3.45	0.409	0	1	0	0	2	1270.67	3108530	373	385	Empty	TRUE
50 kDa	Rv0234c	gabD1	succinic semialdehyde dehydrogenase	gi|148659998|ref|YP_001281521.1|,gi|148821427|ref|YP_001286181.1|,gi|397672022|ref|YP_006513557.1|,gi|525673086|ref|YP_008224334.1|,gi|560883702|ref|WP_023641439.1|,gi|57116704|ref|NP_216247.2|	rs_myco_tuber1773_041514_cRAP123.fasta	54299.8	1	17	27	27	0.00748	0.401	TFTAATDDEVDAAIAR	K	A	0.997	3.52	0.51	0	1	1	0	2	1666.79	883676	70	85	Empty	TRUE
50 kDa	Rv0234c	gabD1	succinic semialdehyde dehydrogenase	gi|148659998|ref|YP_001281521.1|,gi|148821427|ref|YP_001286181.1|,gi|397672022|ref|YP_006513557.1|,gi|525673086|ref|YP_008224334.1|,gi|560883702|ref|WP_023641439.1|,gi|57116704|ref|NP_216247.2|	rs_myco_tuber1773_041514_cRAP123.fasta	54299.8	1	17	27	27	0.00748	0.401	TLAAAKAEALK	K	C	0.997	3.26	0.402	0	1	0	0	2	1086.65	181947	130	140	Empty	TRUE
50 kDa	Rv0234c	gabD1	succinic semialdehyde dehydrogenase	gi|148659998|ref|YP_001281521.1|,gi|148821427|ref|YP_001286181.1|,gi|397672022|ref|YP_006513557.1|,gi|525673086|ref|YP_008224334.1|,gi|560883702|ref|WP_023641439.1|,gi|57116704|ref|NP_216247.2|	rs_myco_tuber1773_041514_cRAP123.fasta	54299.8	1	17	27	27	0.00748	0.401	VGASAAYGR	K	Y	0.997	2.47	0.531	0	1	0	0	2	851.437	1768240	166	174	Empty	TRUE
50 kDa	Rv0234c	gabD1	succinic semialdehyde dehydrogenase	gi|148659998|ref|YP_001281521.1|,gi|148821427|ref|YP_001286181.1|,gi|397672022|ref|YP_006513557.1|,gi|525673086|ref|YP_008224334.1|,gi|560883702|ref|WP_023641439.1|,gi|57116704|ref|NP_216247.2|	rs_myco_tuber1773_041514_cRAP123.fasta	54299.8	1	17	27	27	0.00748	0.401	VGDPTDPDTDVGPLATEQGR	R	N	0.997	4.3	0.554	0	1	1	0	2	2039.95	657084	348	367	Empty	TRUE
50 kDa	Rv0234c	gabD1	succinic semialdehyde dehydrogenase	gi|148659998|ref|YP_001281521.1|,gi|148821427|ref|YP_001286181.1|,gi|397672022|ref|YP_006513557.1|,gi|525673086|ref|YP_008224334.1|,gi|560883702|ref|WP_023641439.1|,gi|57116704|ref|NP_216247.2|	rs_myco_tuber1773_041514_cRAP123.fasta	54299.8	1	17	27	27	0.00748	0.401	VGDPTDPDTDVGPLATEQGRNEVAK	R	Q	0.997	5.66	0.431	0	0	1	0	2	2581.24	426320	348	372	Empty	TRUE
50 kDa	Rv0234c	gabD1	succinic semialdehyde dehydrogenase	gi|148659998|ref|YP_001281521.1|,gi|148821427|ref|YP_001286181.1|,gi|397672022|ref|YP_006513557.1|,gi|525673086|ref|YP_008224334.1|,gi|560883702|ref|WP_023641439.1|,gi|57116704|ref|NP_216247.2|	rs_myco_tuber1773_041514_cRAP123.fasta	54299.8	1	17	27	27	0.00748	0.401	VGDPTDPDTDVGPLATEQGRNEVAKQVEDAAAAGAVIR	R	C	0.997	4.68	0.521	0	0	0	1	2	3832.9	322729	348	385	Empty	TRUE
50 kDa	Rv0234c	gabD1	succinic semialdehyde dehydrogenase	gi|148659998|ref|YP_001281521.1|,gi|148821427|ref|YP_001286181.1|,gi|397672022|ref|YP_006513557.1|,gi|525673086|ref|YP_008224334.1|,gi|560883702|ref|WP_023641439.1|,gi|57116704|ref|NP_216247.2|	rs_myco_tuber1773_041514_cRAP123.fasta	54299.8	1	17	27	27	0.00748	0.401	VQNNGQSCIAAK	R	R	0.997	2.57	0.361	0	1	0	0	2	1289.63	142332	312	323	Empty	TRUE
50 kDa	Rv0234c	gabD1	succinic semialdehyde dehydrogenase	gi|148659998|ref|YP_001281521.1|,gi|148821427|ref|YP_001286181.1|,gi|397672022|ref|YP_006513557.1|,gi|525673086|ref|YP_008224334.1|,gi|560883702|ref|WP_023641439.1|,gi|57116704|ref|NP_216247.2|	rs_myco_tuber1773_041514_cRAP123.fasta	54299.8	1	17	27	27	0.00748	0.401	VQNNGQSCIAAKR	R	F	0.997	3.29	0.424	0	1	1	0	2	1445.73	487748	312	324	Empty	TRUE
50 kDa	Rv0234c	gabD1	succinic semialdehyde dehydrogenase	gi|148659998|ref|YP_001281521.1|,gi|148821427|ref|YP_001286181.1|,gi|397672022|ref|YP_006513557.1|,gi|525673086|ref|YP_008224334.1|,gi|560883702|ref|WP_023641439.1|,gi|57116704|ref|NP_216247.2|	rs_myco_tuber1773_041514_cRAP123.fasta	54299.8	1	17	27	27	0.00748	0.401	YYAENAEALLADEPADAAK	R	V	0.997	3.08	0.511	0	1	1	0	2	2024.94	1519880	147	165	Empty	TRUE
50 kDa	Rv1860	apa modD	Alanine and proline rich secreted protein Apa	gi|148661666|ref|YP_001283189.1|,gi|148823071|ref|YP_001287825.1|,gi|397673725|ref|YP_006515260.1|,gi|525674524|ref|YP_008225962.1|,gi|560885654|ref|WP_023643329.1|,gi|57116926|ref|YP_177849.1|	rs_myco_tuber1773_041514_cRAP123.fasta	32686.8	1	5	7	7	0.00194	0.351	ALAESIRPLVAPPPAPAPAPAEPAPAPAPA	K	G	0.982	2.86	0.255	0	0	1	0	1	2807.55	399259	278	307	Empty	TRUE
50 kDa	Rv1860	apa modD	Alanine and proline rich secreted protein Apa	gi|148661666|ref|YP_001283189.1|,gi|148823071|ref|YP_001287825.1|,gi|397673725|ref|YP_006515260.1|,gi|525674524|ref|YP_008225962.1|,gi|560885654|ref|WP_023643329.1|,gi|57116926|ref|YP_177849.1|	rs_myco_tuber1773_041514_cRAP123.fasta	32686.8	1	5	7	7	0.00194	0.351	FSDPSKPNGQIWTGVIGSPAANAPDAGPPQR	K	W	0.997	4.3	0.555	0	0	1	1	2	3132.55	367994	228	258	Empty	TRUE
50 kDa	Rv1860	apa modD	Alanine and proline rich secreted protein Apa	gi|148661666|ref|YP_001283189.1|,gi|148823071|ref|YP_001287825.1|,gi|397673725|ref|YP_006515260.1|,gi|525674524|ref|YP_008225962.1|,gi|560885654|ref|WP_023643329.1|,gi|57116926|ref|YP_177849.1|	rs_myco_tuber1773_041514_cRAP123.fasta	32686.8	1	5	7	7	0.00194	0.351	INQETVSLDANGVSGSASYYEVK	R	F	0.997	3.25	0.389	0	0	1	0	2	2431.16	250723	205	227	Empty	TRUE
50 kDa	Rv1860	apa modD	Alanine and proline rich secreted protein Apa	gi|148661666|ref|YP_001283189.1|,gi|148823071|ref|YP_001287825.1|,gi|397673725|ref|YP_006515260.1|,gi|525674524|ref|YP_008225962.1|,gi|560885654|ref|WP_023643329.1|,gi|57116926|ref|YP_177849.1|	rs_myco_tuber1773_041514_cRAP123.fasta	32686.8	1	5	7	7	0.00194	0.351	LYASAEATDSK	K	A	0.997	2.45	0.401	0	1	0	0	2	1155.55	213181	174	184	Empty	TRUE
50 kDa	Rv1860	apa modD	Alanine and proline rich secreted protein Apa	gi|148661666|ref|YP_001283189.1|,gi|148823071|ref|YP_001287825.1|,gi|397673725|ref|YP_006515260.1|,gi|525674524|ref|YP_008225962.1|,gi|560885654|ref|WP_023643329.1|,gi|57116926|ref|YP_177849.1|	rs_myco_tuber1773_041514_cRAP123.fasta	32686.8	1	5	7	7	0.00194	0.351	TTGDPPFPGQPPPVANDTR	K	I	0.997	4.07	0.523	0	1	1	0	2	1963.95	598592	146	164	Empty	TRUE
50 kDa	Rv1860	apa modD	Alanine and proline rich secreted protein Apa	gi|148662142|ref|YP_001283665.1|,gi|148823515|ref|YP_001288269.1|,gi|15609452|ref|NP_216831.1|,gi|197740912|ref|YP_002162226.1|,gi|397674213|ref|YP_006515748.1|	rs_myco_tuber1773_041514_cRAP123.fasta	54578.2	1	7	7	7	0.00194	0.273	AIGYEAAYAGTSFATPDKLGTLR	R	Y	0.997	4.46	0.541	0	0	1	0	2	2373.21	429646	279	301	Empty	TRUE
50 kDa	Rv1860	apa modD	Alanine and proline rich secreted protein Apa	gi|148662142|ref|YP_001283665.1|,gi|148823515|ref|YP_001288269.1|,gi|15609452|ref|NP_216831.1|,gi|197740912|ref|YP_002162226.1|,gi|397674213|ref|YP_006515748.1|	rs_myco_tuber1773_041514_cRAP123.fasta	54578.2	1	7	7	7	0.00194	0.273	AQPGQVAAVSHGCPSALFR	K	G	0.997	3.83	0.496	0	0	1	0	2	1952.98	446357	474	492	Empty	TRUE
50 kDa	Rv1860	apa modD	Alanine and proline rich secreted protein Apa	gi|148662142|ref|YP_001283665.1|,gi|148823515|ref|YP_001288269.1|,gi|15609452|ref|NP_216831.1|,gi|197740912|ref|YP_002162226.1|,gi|397674213|ref|YP_006515748.1|	rs_myco_tuber1773_041514_cRAP123.fasta	54578.2	1	7	7	7	0.00194	0.273	GIDEDFLDLPR	R	Q	0.997	2.79	0.444	0	1	0	0	2	1289.64	181165	6	16	Empty	TRUE
50 kDa	Rv1860	apa modD	Alanine and proline rich secreted protein Apa	gi|148662142|ref|YP_001283665.1|,gi|148823515|ref|YP_001288269.1|,gi|15609452|ref|NP_216831.1|,gi|197740912|ref|YP_002162226.1|,gi|397674213|ref|YP_006515748.1|	rs_myco_tuber1773_041514_cRAP123.fasta	54578.2	1	7	7	7	0.00194	0.273	IDPFGVPASEK	R	I	0.997	2.05	0.387	0	1	0	0	2	1159.6	256120	129	139	Empty	TRUE
50 kDa	Rv1860	apa modD	Alanine and proline rich secreted protein Apa	gi|148662142|ref|YP_001283665.1|,gi|148823515|ref|YP_001288269.1|,gi|15609452|ref|NP_216831.1|,gi|197740912|ref|YP_002162226.1|,gi|397674213|ref|YP_006515748.1|	rs_myco_tuber1773_041514_cRAP123.fasta	54578.2	1	7	7	7	0.00194	0.273	LLDADGIDHVSASLNAVKEQTFYADTFGSSITQQR	R	V	0.997	5.91	0.627	0	0	0	1	2	3797.86	107929	150	184	Empty	TRUE
50 kDa	Rv1860	apa modD	Alanine and proline rich secreted protein Apa	gi|148662142|ref|YP_001283665.1|,gi|148823515|ref|YP_001288269.1|,gi|15609452|ref|NP_216831.1|,gi|197740912|ref|YP_002162226.1|,gi|397674213|ref|YP_006515748.1|	rs_myco_tuber1773_041514_cRAP123.fasta	54578.2	1	7	7	7	0.00194	0.273	QQLADAALSAAATAGASHADLR	R	V	0.997	4.46	0.502	0	0	1	0	2	2109.07	551283	17	38	Empty	TRUE
50 kDa	Rv1860	apa modD	Alanine and proline rich secreted protein Apa	gi|148662142|ref|YP_001283665.1|,gi|148823515|ref|YP_001288269.1|,gi|15609452|ref|NP_216831.1|,gi|197740912|ref|YP_002162226.1|,gi|397674213|ref|YP_006515748.1|	rs_myco_tuber1773_041514_cRAP123.fasta	54578.2	1	7	7	7	0.00194	0.273	SNGCSYADSPHHVPIQR	R	M	0.997	3.06	0.449	0	0	0	1	2	1924.87	166899	360	376	Empty	TRUE
50 kDa	Rv1617	pykA	pyruvate kinase	gi|148822824|ref|YP_001287578.1|,gi|15608755|ref|NP_216133.1|,gi|397673471|ref|YP_006515006.1|,gi|525674310|ref|YP_008225724.1|	rs_myco_tuber1773_041514_cRAP123.fasta	50698.5	1	25	37	38	0.0105	0.521	AEASDVANAVLDGADALMLSGETSVGKYPLAAVR	R	T	0.997	4.57	0.516	0	0	0	1	2	3377.69	352901	291	324	Empty	TRUE
50 kDa	Rv1617	pykA	pyruvate kinase	gi|148822824|ref|YP_001287578.1|,gi|15608755|ref|NP_216133.1|,gi|397673471|ref|YP_006515006.1|,gi|525674310|ref|YP_008225724.1|	rs_myco_tuber1773_041514_cRAP123.fasta	50698.5	1	25	37	38	0.0105	0.521	ALVAFTQSGDTVR	K	R	0.997	3.38	0.519	0	1	0	0	2	1364.72	699896	369	381	Empty	TRUE
50 kDa	Rv1617	pykA	pyruvate kinase	gi|148822824|ref|YP_001287578.1|,gi|15608755|ref|NP_216133.1|,gi|397673471|ref|YP_006515006.1|,gi|525674310|ref|YP_008225724.1|	rs_myco_tuber1773_041514_cRAP123.fasta	50698.5	1	25	37	38	0.0105	0.521	ALVAFTQSGDTVRR	K	L	0.997	2.91	0.296	0	0	1	0	2	1520.82	964693	369	382	Empty	TRUE
50 kDa	Rv1617	pykA	pyruvate kinase	gi|148822824|ref|YP_001287578.1|,gi|15608755|ref|NP_216133.1|,gi|397673471|ref|YP_006515006.1|,gi|525674310|ref|YP_008225724.1|	rs_myco_tuber1773_041514_cRAP123.fasta	50698.5	1	25	37	38	0.0105	0.521	ALVEAGMDVAR	R	M	0.997	2.63	0.401	0	2	0	0	2	1131.58	3481560	23	33	Empty	TRUE
50 kDa	Rv1617	pykA	pyruvate kinase	gi|148822824|ref|YP_001287578.1|,gi|15608755|ref|NP_216133.1|,gi|397673471|ref|YP_006515006.1|,gi|525674310|ref|YP_008225724.1|	rs_myco_tuber1773_041514_cRAP123.fasta	50698.5	1	25	37	38	0.0105	0.521	AVGVLADLQGPK	R	I	0.997	3.1	0.31	0	1	0	0	2	1167.67	2088590	61	72	Empty	TRUE
50 kDa	Rv1617	pykA	pyruvate kinase	gi|148822824|ref|YP_001287578.1|,gi|15608755|ref|NP_216133.1|,gi|397673471|ref|YP_006515006.1|,gi|525674310|ref|YP_008225724.1|	rs_myco_tuber1773_041514_cRAP123.fasta	50698.5	1	25	37	38	0.0105	0.521	FASGATHWAEGETVR	R	I	0.997	3.62	0.564	0	1	1	0	2	1618.76	993775	78	92	Empty	TRUE
50 kDa	Rv1617	pykA	pyruvate kinase	gi|148822824|ref|YP_001287578.1|,gi|15608755|ref|NP_216133.1|,gi|397673471|ref|YP_006515006.1|,gi|525674310|ref|YP_008225724.1|	rs_myco_tuber1773_041514_cRAP123.fasta	50698.5	1	25	37	38	0.0105	0.521	GDLGVELPLEEVPLVQK	R	R	0.997	2.66	0.359	0	1	1	0	2	1835.02	580780	243	259	Empty	TRUE
50 kDa	Rv1617	pykA	pyruvate kinase	gi|148822824|ref|YP_001287578.1|,gi|15608755|ref|NP_216133.1|,gi|397673471|ref|YP_006515006.1|,gi|525674310|ref|YP_008225724.1|	rs_myco_tuber1773_041514_cRAP123.fasta	50698.5	1	25	37	38	0.0105	0.521	GDLGVELPLEEVPLVQKR	R	A	0.997	3.81	0.466	0	1	1	0	2	1991.12	617689	243	260	Empty	TRUE
50 kDa	Rv1617	pykA	pyruvate kinase	gi|148822824|ref|YP_001287578.1|,gi|15608755|ref|NP_216133.1|,gi|397673471|ref|YP_006515006.1|,gi|525674310|ref|YP_008225724.1|	rs_myco_tuber1773_041514_cRAP123.fasta	50698.5	1	25	37	38	0.0105	0.521	GKIVCTLGPATQR	R	D	0.997	2.6	0.436	0	0	1	0	2	1400.77	155164	5	17	Empty	TRUE
50 kDa	Rv1617	pykA	pyruvate kinase	gi|148822824|ref|YP_001287578.1|,gi|15608755|ref|NP_216133.1|,gi|397673471|ref|YP_006515006.1|,gi|525674310|ref|YP_008225724.1|	rs_myco_tuber1773_041514_cRAP123.fasta	50698.5	1	25	37	38	0.0105	0.521	GKIVCTLGPATQRDDLVR	R	A	0.997	3.43	0.305	0	0	1	0	2	1999.08	1053660	5	22	Empty	TRUE
50 kDa	Rv1617	pykA	pyruvate kinase	gi|148822824|ref|YP_001287578.1|,gi|15608755|ref|NP_216133.1|,gi|397673471|ref|YP_006515006.1|,gi|525674310|ref|YP_008225724.1|	rs_myco_tuber1773_041514_cRAP123.fasta	50698.5	1	25	37	38	0.0105	0.521	IICAVEENSTAAPPLTHIPR	R	T	0.997	4.48	0.548	0	1	1	1	2	2189.14	2420740	329	348	Empty	TRUE
50 kDa	Rv1617	pykA	pyruvate kinase	gi|148822824|ref|YP_001287578.1|,gi|15608755|ref|NP_216133.1|,gi|397673471|ref|YP_006515006.1|,gi|525674310|ref|YP_008225724.1|	rs_myco_tuber1773_041514_cRAP123.fasta	50698.5	1	25	37	38	0.0105	0.521	ITVGACEGSHDR	R	V	0.997	3.16	0.46	0	1	1	0	2	1301.59	1700230	93	104	Empty	TRUE
50 kDa	Rv1617	pykA	pyruvate kinase	gi|148822824|ref|YP_001287578.1|,gi|15608755|ref|NP_216133.1|,gi|397673471|ref|YP_006515006.1|,gi|525674310|ref|YP_008225724.1|	rs_myco_tuber1773_041514_cRAP123.fasta	50698.5	1	25	37	38	0.0105	0.521	ITVGACEGSHDRVSTTYKR	R	L	0.997	3.15	0.363	0	0	1	1	2	2137.05	718083	93	111	Empty	TRUE
50 kDa	Rv1617	pykA	pyruvate kinase	gi|148822824|ref|YP_001287578.1|,gi|15608755|ref|NP_216133.1|,gi|397673471|ref|YP_006515006.1|,gi|525674310|ref|YP_008225724.1|	rs_myco_tuber1773_041514_cRAP123.fasta	50698.5	1	25	37	38	0.0105	0.521	IVCTLGPATQR	K	D	0.997	2.85	0.459	0	2	0	0	2	1215.65	802470	7	17	Empty	TRUE
50 kDa	Rv1617	pykA	pyruvate kinase	gi|148822824|ref|YP_001287578.1|,gi|15608755|ref|NP_216133.1|,gi|397673471|ref|YP_006515006.1|,gi|525674310|ref|YP_008225724.1|	rs_myco_tuber1773_041514_cRAP123.fasta	50698.5	1	25	37	38	0.0105	0.521	IVCTLGPATQRDDLVR	K	A	0.953	2.82	0.184	0	1	0	0	2	1813.96	282550	7	22	Empty	TRUE
50 kDa	Rv1617	pykA	pyruvate kinase	gi|148822824|ref|YP_001287578.1|,gi|15608755|ref|NP_216133.1|,gi|397673471|ref|YP_006515006.1|,gi|525674310|ref|YP_008225724.1|	rs_myco_tuber1773_041514_cRAP123.fasta	50698.5	1	25	37	38	0.0105	0.521	LAQDAVAGDR	R	V	0.997	2.88	0.435	0	1	0	0	2	1015.52	306614	112	121	Empty	TRUE
50 kDa	Rv1617	pykA	pyruvate kinase	gi|148822824|ref|YP_001287578.1|,gi|15608755|ref|NP_216133.1|,gi|397673471|ref|YP_006515006.1|,gi|525674310|ref|YP_008225724.1|	rs_myco_tuber1773_041514_cRAP123.fasta	50698.5	1	25	37	38	0.0105	0.521	LAQDAVAGDRVLVDDGK	R	V	0.997	4.44	0.374	0	0	1	0	2	1741.91	414611	112	128	Empty	TRUE
50 kDa	Rv1617	pykA	pyruvate kinase	gi|148822824|ref|YP_001287578.1|,gi|15608755|ref|NP_216133.1|,gi|397673471|ref|YP_006515006.1|,gi|525674310|ref|YP_008225724.1|	rs_myco_tuber1773_041514_cRAP123.fasta	50698.5	1	25	37	38	0.0105	0.521	MNFSHGDYDDHKVAYER	R	V	0.997	4.06	0.548	0	0	1	1	2	2099.89	1124380	34	50	Empty	TRUE
50 kDa	Rv1617	pykA	pyruvate kinase	gi|148822824|ref|YP_001287578.1|,gi|15608755|ref|NP_216133.1|,gi|397673471|ref|YP_006515006.1|,gi|525674310|ref|YP_008225724.1|	rs_myco_tuber1773_041514_cRAP123.fasta	50698.5	1	25	37	38	0.0105	0.521	QVDKSLLELAR	R	Y	0.997	3.76	0.342	0	1	1	0	2	1271.73	1280350	428	438	Empty	TRUE
50 kDa	Rv1617	pykA	pyruvate kinase	gi|148822824|ref|YP_001287578.1|,gi|15608755|ref|NP_216133.1|,gi|397673471|ref|YP_006515006.1|,gi|525674310|ref|YP_008225724.1|	rs_myco_tuber1773_041514_cRAP123.fasta	50698.5	1	25	37	38	0.0105	0.521	RGVISYAAR	K	D	0.997	3.43	0.229	0	1	0	0	2	992.563	838757	351	359	Empty	TRUE
50 kDa	Rv1617	pykA	pyruvate kinase	gi|148822824|ref|YP_001287578.1|,gi|15608755|ref|NP_216133.1|,gi|397673471|ref|YP_006515006.1|,gi|525674310|ref|YP_008225724.1|	rs_myco_tuber1773_041514_cRAP123.fasta	50698.5	1	25	37	38	0.0105	0.521	RVPVIAK	R	L	0.997	2.62	0.212	0	1	0	0	2	782.525	1255250	212	218	Empty	TRUE
50 kDa	Rv1617	pykA	pyruvate kinase	gi|148822824|ref|YP_001287578.1|,gi|15608755|ref|NP_216133.1|,gi|397673471|ref|YP_006515006.1|,gi|525674310|ref|YP_008225724.1|	rs_myco_tuber1773_041514_cRAP123.fasta	50698.5	1	25	37	38	0.0105	0.521	SPADVELVHEVMDR	R	I	0.997	3.94	0.482	0	2	1	0	2	1596.77	1464010	195	208	Empty	TRUE
50 kDa	Rv1617	pykA	pyruvate kinase	gi|148822824|ref|YP_001287578.1|,gi|15608755|ref|NP_216133.1|,gi|397673471|ref|YP_006515006.1|,gi|525674310|ref|YP_008225724.1|	rs_myco_tuber1773_041514_cRAP123.fasta	50698.5	1	25	37	38	0.0105	0.521	TVGACEGSHDR	I	V	0.997	2.19	0.541	0	1	0	0	1	1188.51	13565.4	94	104	Empty	TRUE
50 kDa	Rv1617	pykA	pyruvate kinase	gi|148822824|ref|YP_001287578.1|,gi|15608755|ref|NP_216133.1|,gi|397673471|ref|YP_006515006.1|,gi|525674310|ref|YP_008225724.1|	rs_myco_tuber1773_041514_cRAP123.fasta	50698.5	1	25	37	38	0.0105	0.521	VGACEGSHDR	T	V	0.981	1.81	0.29	0	1	0	0	1	1087.46	38265.9	95	104	Empty	TRUE
50 kDa	Rv1617	pykA	pyruvate kinase	gi|148822824|ref|YP_001287578.1|,gi|15608755|ref|NP_216133.1|,gi|397673471|ref|YP_006515006.1|,gi|525674310|ref|YP_008225724.1|	rs_myco_tuber1773_041514_cRAP123.fasta	50698.5	1	25	37	38	0.0105	0.521	VRVASDATGR	R	A	0.997	2.61	0.34	0	1	0	0	2	1031.56	38648.3	51	60	Empty	TRUE
50 kDa	Rv1843c	guaB1	inosine 5-monophosphate dehydrogenase [Mycobacterium tuberculosis H37Ra]	gi|148661649|ref|YP_001283172.1|,gi|148823054|ref|YP_001287808.1|,gi|15608980|ref|NP_216359.1|,gi|397673708|ref|YP_006515243.1|,gi|525674507|ref|YP_008225945.1|	rs_myco_tuber1773_041514_cRAP123.fasta	49964.5	1	27	37	38	0.0105	0.701	AGIYTPATDSAGR	R	L	0.997	2.38	0.433	0	1	0	0	2	1279.63	1037110	203	215	Empty	TRUE
50 kDa	Rv1843c	guaB1	inosine 5-monophosphate dehydrogenase [Mycobacterium tuberculosis H37Ra]	gi|148661649|ref|YP_001283172.1|,gi|148823054|ref|YP_001287808.1|,gi|15608980|ref|NP_216359.1|,gi|397673708|ref|YP_006515243.1|,gi|525674507|ref|YP_008225945.1|	rs_myco_tuber1773_041514_cRAP123.fasta	49964.5	1	27	37	38	0.0105	0.701	AHGVAVVILEGRPIGLVR	R	E	0.997	3.98	0.447	0	0	1	1	2	1856.12	1013470	120	137	Empty	TRUE
50 kDa	Rv1843c	guaB1	inosine 5-monophosphate dehydrogenase [Mycobacterium tuberculosis H37Ra]	gi|148661649|ref|YP_001283172.1|,gi|148823054|ref|YP_001287808.1|,gi|15608980|ref|NP_216359.1|,gi|397673708|ref|YP_006515243.1|,gi|525674507|ref|YP_008225945.1|	rs_myco_tuber1773_041514_cRAP123.fasta	49964.5	1	27	37	38	0.0105	0.701	ALAEAGVDVLVIDTAHGHQVK	R	T	0.997	3.93	0.453	0	0	0	1	2	2143.15	576486	234	254	Empty	TRUE
50 kDa	Rv1843c	guaB1	inosine 5-monophosphate dehydrogenase [Mycobacterium tuberculosis H37Ra]	gi|148661649|ref|YP_001283172.1|,gi|148823054|ref|YP_001287808.1|,gi|15608980|ref|NP_216359.1|,gi|397673708|ref|YP_006515243.1|,gi|525674507|ref|YP_008225945.1|	rs_myco_tuber1773_041514_cRAP123.fasta	49964.5	1	27	37	38	0.0105	0.701	ALFEEGISTSR	K	M	0.997	2.38	0.48	0	1	0	0	2	1209.61	573134	409	419	Empty	TRUE
50 kDa	Rv1843c	guaB1	inosine 5-monophosphate dehydrogenase [Mycobacterium tuberculosis H37Ra]	gi|148661649|ref|YP_001283172.1|,gi|148823054|ref|YP_001287808.1|,gi|15608980|ref|NP_216359.1|,gi|397673708|ref|YP_006515243.1|,gi|525674507|ref|YP_008225945.1|	rs_myco_tuber1773_041514_cRAP123.fasta	49964.5	1	27	37	38	0.0105	0.701	AVSALDLGLPLAAGNVVSAEGTR	K	D	0.997	5.22	0.622	0	1	1	0	2	2181.19	1719880	261	283	Empty	TRUE
50 kDa	Rv1843c	guaB1	inosine 5-monophosphate dehydrogenase [Mycobacterium tuberculosis H37Ra]	gi|148661649|ref|YP_001283172.1|,gi|148823054|ref|YP_001287808.1|,gi|15608980|ref|NP_216359.1|,gi|397673708|ref|YP_006515243.1|,gi|525674507|ref|YP_008225945.1|	rs_myco_tuber1773_041514_cRAP123.fasta	49964.5	1	27	37	38	0.0105	0.701	AVSALDLGLPLAAGNVVSAEGTRDLLK	K	A	0.997	4.37	0.472	0	0	1	0	2	2650.48	255357	261	287	Empty	TRUE
50 kDa	Rv1843c	guaB1	inosine 5-monophosphate dehydrogenase [Mycobacterium tuberculosis H37Ra]	gi|148661649|ref|YP_001283172.1|,gi|148823054|ref|YP_001287808.1|,gi|15608980|ref|NP_216359.1|,gi|397673708|ref|YP_006515243.1|,gi|525674507|ref|YP_008225945.1|	rs_myco_tuber1773_041514_cRAP123.fasta	49964.5	1	27	37	38	0.0105	0.701	AVVGVQSGAGFAEGHPLPAGW	R	-	0.997	2.91	0.29	0	1	0	0	2	2007.01	304559	459	479	Empty	TRUE
50 kDa	Rv1843c	guaB1	inosine 5-monophosphate dehydrogenase [Mycobacterium tuberculosis H37Ra]	gi|148661649|ref|YP_001283172.1|,gi|148823054|ref|YP_001287808.1|,gi|15608980|ref|NP_216359.1|,gi|397673708|ref|YP_006515243.1|,gi|525674507|ref|YP_008225945.1|	rs_myco_tuber1773_041514_cRAP123.fasta	49964.5	1	27	37	38	0.0105	0.701	DIAVTDYVTAPAGTEPR	R	K	0.997	4.29	0.505	0	1	0	0	2	1775.88	264804	152	168	Empty	TRUE
50 kDa	Rv1843c	guaB1	inosine 5-monophosphate dehydrogenase [Mycobacterium tuberculosis H37Ra]	gi|148661649|ref|YP_001283172.1|,gi|148823054|ref|YP_001287808.1|,gi|15608980|ref|NP_216359.1|,gi|397673708|ref|YP_006515243.1|,gi|525674507|ref|YP_008225945.1|	rs_myco_tuber1773_041514_cRAP123.fasta	49964.5	1	27	37	38	0.0105	0.701	DLVLDTPVTLAPDDSVSDAMALIHKR	R	A	0.997	4.42	0.554	0	0	0	2	2	2792.45	633549	94	119	Empty	TRUE
50 kDa	Rv1843c	guaB1	inosine 5-monophosphate dehydrogenase [Mycobacterium tuberculosis H37Ra]	gi|148661649|ref|YP_001283172.1|,gi|148823054|ref|YP_001287808.1|,gi|15608980|ref|NP_216359.1|,gi|397673708|ref|YP_006515243.1|,gi|525674507|ref|YP_008225945.1|	rs_myco_tuber1773_041514_cRAP123.fasta	49964.5	1	27	37	38	0.0105	0.701	DRDDQPYKESYGMASK	R	R	0.997	3.61	0.49	0	0	2	1	2	1889.83	469567	375	390	Empty	TRUE
50 kDa	Rv1843c	guaB1	inosine 5-monophosphate dehydrogenase [Mycobacterium tuberculosis H37Ra]	gi|148661649|ref|YP_001283172.1|,gi|148823054|ref|YP_001287808.1|,gi|15608980|ref|NP_216359.1|,gi|397673708|ref|YP_006515243.1|,gi|525674507|ref|YP_008225945.1|	rs_myco_tuber1773_041514_cRAP123.fasta	49964.5	1	27	37	38	0.0105	0.701	ESSCLGVDR	R	F	0.997	2.39	0.449	0	1	0	0	2	1022.46	476535	138	146	Empty	TRUE
50 kDa	Rv1843c	guaB1	inosine 5-monophosphate dehydrogenase [Mycobacterium tuberculosis H37Ra]	gi|148661649|ref|YP_001283172.1|,gi|148823054|ref|YP_001287808.1|,gi|15608980|ref|NP_216359.1|,gi|397673708|ref|YP_006515243.1|,gi|525674507|ref|YP_008225945.1|	rs_myco_tuber1773_041514_cRAP123.fasta	49964.5	1	27	37	38	0.0105	0.701	ESSCLGVDRFTR	R	V	0.997	2.55	0.264	0	1	0	0	2	1426.67	249356	138	149	Empty	TRUE
50 kDa	Rv1843c	guaB1	inosine 5-monophosphate dehydrogenase [Mycobacterium tuberculosis H37Ra]	gi|148661649|ref|YP_001283172.1|,gi|148823054|ref|YP_001287808.1|,gi|15608980|ref|NP_216359.1|,gi|397673708|ref|YP_006515243.1|,gi|525674507|ref|YP_008225945.1|	rs_myco_tuber1773_041514_cRAP123.fasta	49964.5	1	27	37	38	0.0105	0.701	FLDGHPPGYDLTYNDVFIVPNR	R	S	0.997	3.8	0.395	0	0	1	0	2	2549.25	253007	4	25	Empty	TRUE
50 kDa	Rv1843c	guaB1	inosine 5-monophosphate dehydrogenase [Mycobacterium tuberculosis H37Ra]	gi|148661649|ref|YP_001283172.1|,gi|148823054|ref|YP_001287808.1|,gi|15608980|ref|NP_216359.1|,gi|397673708|ref|YP_006515243.1|,gi|525674507|ref|YP_008225945.1|	rs_myco_tuber1773_041514_cRAP123.fasta	49964.5	1	27	37	38	0.0105	0.701	IGAAVGINGDVGAK	R	A	0.997	3.48	0.462	0	1	0	0	2	1241.68	918325	218	231	Empty	TRUE
50 kDa	Rv1843c	guaB1	inosine 5-monophosphate dehydrogenase [Mycobacterium tuberculosis H37Ra]	gi|148661649|ref|YP_001283172.1|,gi|148823054|ref|YP_001287808.1|,gi|15608980|ref|NP_216359.1|,gi|397673708|ref|YP_006515243.1|,gi|525674507|ref|YP_008225945.1|	rs_myco_tuber1773_041514_cRAP123.fasta	49964.5	1	27	37	38	0.0105	0.701	KALFEEGISTSR	R	M	0.997	3.03	0.408	0	0	1	0	2	1337.71	1345430	408	419	Empty	TRUE
50 kDa	Rv1843c	guaB1	inosine 5-monophosphate dehydrogenase [Mycobacterium tuberculosis H37Ra]	gi|148661649|ref|YP_001283172.1|,gi|148823054|ref|YP_001287808.1|,gi|15608980|ref|NP_216359.1|,gi|397673708|ref|YP_006515243.1|,gi|525674507|ref|YP_008225945.1|	rs_myco_tuber1773_041514_cRAP123.fasta	49964.5	1	27	37	38	0.0105	0.701	MAETVAR	R	R	0.995	2.01	0.257	0	1	0	0	2	777.392	267898	61	67	Empty	TRUE
50 kDa	Rv1843c	guaB1	inosine 5-monophosphate dehydrogenase [Mycobacterium tuberculosis H37Ra]	gi|148661649|ref|YP_001283172.1|,gi|148823054|ref|YP_001287808.1|,gi|15608980|ref|NP_216359.1|,gi|397673708|ref|YP_006515243.1|,gi|525674507|ref|YP_008225945.1|	rs_myco_tuber1773_041514_cRAP123.fasta	49964.5	1	27	37	38	0.0105	0.701	MGLDPDRGGVEDLIDHITSGVR	R	S	0.997	3.49	0.359	0	0	1	1	2	2368.16	357526	420	441	Empty	TRUE
50 kDa	Rv1843c	guaB1	inosine 5-monophosphate dehydrogenase [Mycobacterium tuberculosis H37Ra]	gi|148661649|ref|YP_001283172.1|,gi|148823054|ref|YP_001287808.1|,gi|15608980|ref|NP_216359.1|,gi|397673708|ref|YP_006515243.1|,gi|525674507|ref|YP_008225945.1|	rs_myco_tuber1773_041514_cRAP123.fasta	49964.5	1	27	37	38	0.0105	0.701	MMTGVGRPQFSAVLECASAAR	R	Q	0.997	4.87	0.553	0	0	2	0	2	2271.07	947631	307	327	Empty	TRUE
50 kDa	Rv1843c	guaB1	inosine 5-monophosphate dehydrogenase [Mycobacterium tuberculosis H37Ra]	gi|148661649|ref|YP_001283172.1|,gi|148823054|ref|YP_001287808.1|,gi|15608980|ref|NP_216359.1|,gi|397673708|ref|YP_006515243.1|,gi|525674507|ref|YP_008225945.1|	rs_myco_tuber1773_041514_cRAP123.fasta	49964.5	1	27	37	38	0.0105	0.701	QTVAFVK	K	S	0.997	1.8	0.349	0	1	0	0	2	792.461	1017430	85	91	Empty	TRUE
50 kDa	Rv1843c	guaB1	inosine 5-monophosphate dehydrogenase [Mycobacterium tuberculosis H37Ra]	gi|148661649|ref|YP_001283172.1|,gi|148823054|ref|YP_001287808.1|,gi|15608980|ref|NP_216359.1|,gi|397673708|ref|YP_006515243.1|,gi|525674507|ref|YP_008225945.1|	rs_myco_tuber1773_041514_cRAP123.fasta	49964.5	1	27	37	38	0.0105	0.701	RGGIVILPQDLPIPAVK	R	Q	0.997	3.71	0.435	0	1	0	0	2	1786.1	318058	68	84	Empty	TRUE
50 kDa	Rv1843c	guaB1	inosine 5-monophosphate dehydrogenase [Mycobacterium tuberculosis H37Ra]	gi|148661649|ref|YP_001283172.1|,gi|148823054|ref|YP_001287808.1|,gi|15608980|ref|NP_216359.1|,gi|397673708|ref|YP_006515243.1|,gi|525674507|ref|YP_008225945.1|	rs_myco_tuber1773_041514_cRAP123.fasta	49964.5	1	27	37	38	0.0105	0.701	RMAETVAR	R	R	0.997	3.2	0.296	0	1	0	0	2	933.493	146926	60	67	Empty	TRUE
50 kDa	Rv1843c	guaB1	inosine 5-monophosphate dehydrogenase [Mycobacterium tuberculosis H37Ra]	gi|148661649|ref|YP_001283172.1|,gi|148823054|ref|YP_001287808.1|,gi|15608980|ref|NP_216359.1|,gi|397673708|ref|YP_006515243.1|,gi|525674507|ref|YP_008225945.1|	rs_myco_tuber1773_041514_cRAP123.fasta	49964.5	1	27	37	38	0.0105	0.701	RMAETVARR	R	G	0.997	2.14	0.295	0	0	1	0	2	1089.59	38190.5	60	68	Empty	TRUE
50 kDa	Rv1843c	guaB1	inosine 5-monophosphate dehydrogenase [Mycobacterium tuberculosis H37Ra]	gi|148661649|ref|YP_001283172.1|,gi|148823054|ref|YP_001287808.1|,gi|15608980|ref|NP_216359.1|,gi|397673708|ref|YP_006515243.1|,gi|525674507|ref|YP_008225945.1|	rs_myco_tuber1773_041514_cRAP123.fasta	49964.5	1	27	37	38	0.0105	0.701	SRDLVLDTPVTLAPDDSVSDAMALIHKR	K	A	0.997	5.73	0.6	0	0	0	1	2	3035.58	428020	92	119	Empty	TRUE
50 kDa	Rv1843c	guaB1	inosine 5-monophosphate dehydrogenase [Mycobacterium tuberculosis H37Ra]	gi|148661649|ref|YP_001283172.1|,gi|148823054|ref|YP_001287808.1|,gi|15608980|ref|NP_216359.1|,gi|397673708|ref|YP_006515243.1|,gi|525674507|ref|YP_008225945.1|	rs_myco_tuber1773_041514_cRAP123.fasta	49964.5	1	27	37	38	0.0105	0.701	STCTYVGASNLAELHER	R	A	0.997	4.08	0.549	0	1	1	0	2	1907.89	2322490	442	458	Empty	TRUE
50 kDa	Rv1843c	guaB1	inosine 5-monophosphate dehydrogenase [Mycobacterium tuberculosis H37Ra]	gi|148661649|ref|YP_001283172.1|,gi|148823054|ref|YP_001287808.1|,gi|15608980|ref|NP_216359.1|,gi|397673708|ref|YP_006515243.1|,gi|525674507|ref|YP_008225945.1|	rs_myco_tuber1773_041514_cRAP123.fasta	49964.5	1	27	37	38	0.0105	0.701	TGADNPFDR	R	A	0.997	2.9	0.333	0	1	0	0	2	992.443	671340	397	405	Empty	TRUE
50 kDa	Rv1843c	guaB1	inosine 5-monophosphate dehydrogenase [Mycobacterium tuberculosis H37Ra]	gi|148661649|ref|YP_001283172.1|,gi|148823054|ref|YP_001287808.1|,gi|15608980|ref|NP_216359.1|,gi|397673708|ref|YP_006515243.1|,gi|525674507|ref|YP_008225945.1|	rs_myco_tuber1773_041514_cRAP123.fasta	49964.5	1	27	37	38	0.0105	0.701	VGVGPGAMCTTR	K	M	0.997	3.2	0.257	0	2	0	0	2	1205.58	491425	295	306	Empty	TRUE
50 kDa	Rv1843c	guaB1	inosine 5-monophosphate dehydrogenase [Mycobacterium tuberculosis H37Ra]	gi|148661649|ref|YP_001283172.1|,gi|148823054|ref|YP_001287808.1|,gi|15608980|ref|NP_216359.1|,gi|397673708|ref|YP_006515243.1|,gi|525674507|ref|YP_008225945.1|	rs_myco_tuber1773_041514_cRAP123.fasta	49964.5	1	27	37	38	0.0105	0.701	VRDIAVTDYVTAPAGTEPR	R	K	0.997	4.86	0.638	0	1	1	0	2	2031.05	1147810	150	168	Empty	TRUE
50 kDa	Rv0066c	icd2	isocitrate dehydrogenase (NADP) Icd2	gi|148659826|ref|YP_001281349.1|,gi|148821257|ref|YP_001286011.1|,gi|15607208|ref|NP_214580.1|,gi|197738051|ref|YP_002159367.1|,gi|397671847|ref|YP_006513381.1|,gi|525672936|ref|YP_008224166.1|	rs_myco_tuber1773_041514_cRAP123.fasta	82552.2	1	3	3	3	0.000831	0.0591	AVNPESTFSR	K	I	0.997	2.61	0.514	0	1	0	0	2	1107.54	346144	377	386	Empty	TRUE
50 kDa	Rv0066c	icd2	isocitrate dehydrogenase (NADP) Icd2	gi|148659826|ref|YP_001281349.1|,gi|148821257|ref|YP_001286011.1|,gi|15607208|ref|NP_214580.1|,gi|197738051|ref|YP_002159367.1|,gi|397671847|ref|YP_006513381.1|,gi|525672936|ref|YP_008224166.1|	rs_myco_tuber1773_041514_cRAP123.fasta	82552.2	1	3	3	3	0.000831	0.0591	ILAEFPDYLTEEQRVPDNLAELGR	R	L	0.997	3.95	0.419	0	0	1	0	2	2788.42	133703	50	73	Empty	TRUE
50 kDa	Rv0066c	icd2	isocitrate dehydrogenase (NADP) Icd2	gi|148659826|ref|YP_001281349.1|,gi|148821257|ref|YP_001286011.1|,gi|15607208|ref|NP_214580.1|,gi|197738051|ref|YP_002159367.1|,gi|397671847|ref|YP_006513381.1|,gi|525672936|ref|YP_008224166.1|	rs_myco_tuber1773_041514_cRAP123.fasta	82552.2	1	3	3	3	0.000831	0.0591	LLDNDKSPSR	K	K	0.997	3.52	0.42	0	0	1	0	2	1144.6	96995.4	643	652	Empty	TRUE
50 kDa	Rv3150	nuoF	NADH dehydrogenase subunit F	gi|148663005|ref|YP_001284528.1|,gi|148824344|ref|YP_001289098.1|,gi|15610286|ref|NP_217666.1|,gi|197738766|ref|YP_002160081.1|,gi|397675078|ref|YP_006516613.1|,gi|525675631|ref|YP_008227246.1|	rs_myco_tuber1773_041514_cRAP123.fasta	48102.3	1	3	3	3	0.000831	0.0809	ALEIFDETTCVVR	K	A	0.997	3.2	0.548	0	1	0	0	2	1552.77	361734	327	339	Empty	TRUE
50 kDa	Rv3150	nuoF	NADH dehydrogenase subunit F	gi|148663005|ref|YP_001284528.1|,gi|148824344|ref|YP_001289098.1|,gi|15610286|ref|NP_217666.1|,gi|197738766|ref|YP_002160081.1|,gi|397675078|ref|YP_006516613.1|,gi|525675631|ref|YP_008227246.1|	rs_myco_tuber1773_041514_cRAP123.fasta	48102.3	1	3	3	3	0.000831	0.0809	GGAGFATGTK	R	W	0.997	2.26	0.388	0	1	0	0	2	866.437	319820	63	72	Empty	TRUE
50 kDa	Rv3150	nuoF	NADH dehydrogenase subunit F	gi|148663005|ref|YP_001284528.1|,gi|148824344|ref|YP_001289098.1|,gi|15610286|ref|NP_217666.1|,gi|197738766|ref|YP_002160081.1|,gi|397675078|ref|YP_006516613.1|,gi|525675631|ref|YP_008227246.1|	rs_myco_tuber1773_041514_cRAP123.fasta	48102.3	1	3	3	3	0.000831	0.0809	TTQATPLTPVISR	M	H	0.997	3.35	0.451	0	1	0	0	1	1384.78	245570	2	14	Empty	TRUE
50 kDa	Rv2988c	leuC	isopropylmalate isomerase large subunit	gi|148662838|ref|YP_001284361.1|,gi|148824178|ref|YP_001288932.1|,gi|15610125|ref|NP_217504.1|,gi|197738612|ref|YP_002159927.1|,gi|397674909|ref|YP_006516444.1|,gi|525675485|ref|YP_008227079.1|	rs_myco_tuber1773_041514_cRAP123.fasta	50184.4	1	8	9	9	0.00249	0.228	AGMVAPDETTYAFLR	R	G	0.997	3.55	0.418	0	1	0	0	2	1657.79	305331	237	251	Empty	TRUE
50 kDa	Rv2988c	leuC	isopropylmalate isomerase large subunit	gi|148662838|ref|YP_001284361.1|,gi|148824178|ref|YP_001288932.1|,gi|15610125|ref|NP_217504.1|,gi|197738612|ref|YP_002159927.1|,gi|397674909|ref|YP_006516444.1|,gi|525675485|ref|YP_008227079.1|	rs_myco_tuber1773_041514_cRAP123.fasta	50184.4	1	8	9	9	0.00249	0.228	AQAEAEGLGEIFTDAGAQWR	R	Q	0.997	4.3	0.544	0	0	1	0	2	2120	134471	391	410	Empty	TRUE
50 kDa	Rv2988c	leuC	isopropylmalate isomerase large subunit	gi|148662838|ref|YP_001284361.1|,gi|148824178|ref|YP_001288932.1|,gi|15610125|ref|NP_217504.1|,gi|197738612|ref|YP_002159927.1|,gi|397674909|ref|YP_006516444.1|,gi|525675485|ref|YP_008227079.1|	rs_myco_tuber1773_041514_cRAP123.fasta	50184.4	1	8	9	9	0.00249	0.228	IGTGGGQGHVIEYR	K	G	0.997	3.43	0.508	0	0	1	0	2	1443.73	308708	198	211	Empty	TRUE
50 kDa	Rv2988c	leuC	isopropylmalate isomerase large subunit	gi|148662838|ref|YP_001284361.1|,gi|148824178|ref|YP_001288932.1|,gi|15610125|ref|NP_217504.1|,gi|197738612|ref|YP_002159927.1|,gi|397674909|ref|YP_006516444.1|,gi|525675485|ref|YP_008227079.1|	rs_myco_tuber1773_041514_cRAP123.fasta	50184.4	1	8	9	9	0.00249	0.228	RPELTLATEDHNVPTVDIDQPIADPVSR	R	T	0.997	4.33	0.275	0	0	0	1	2	3098.58	541809	60	87	Empty	TRUE
50 kDa	Rv2988c	leuC	isopropylmalate isomerase large subunit	gi|148662838|ref|YP_001284361.1|,gi|148824178|ref|YP_001288932.1|,gi|15610125|ref|NP_217504.1|,gi|197738612|ref|YP_002159927.1|,gi|397674909|ref|YP_006516444.1|,gi|525675485|ref|YP_008227079.1|	rs_myco_tuber1773_041514_cRAP123.fasta	50184.4	1	8	9	9	0.00249	0.228	THLVSPAVAAATAVR	R	G	0.997	4.04	0.451	0	0	1	0	2	1463.83	350946	449	463	Empty	TRUE
50 kDa	Rv2988c	leuC	isopropylmalate isomerase large subunit	gi|148662838|ref|YP_001284361.1|,gi|148824178|ref|YP_001288932.1|,gi|15610125|ref|NP_217504.1|,gi|197738612|ref|YP_002159927.1|,gi|397674909|ref|YP_006516444.1|,gi|525675485|ref|YP_008227079.1|	rs_myco_tuber1773_041514_cRAP123.fasta	50184.4	1	8	9	9	0.00249	0.228	TQVETLR	R	R	0.971	1.75	0.31	0	1	0	0	2	846.468	111848	88	94	Empty	TRUE
50 kDa	Rv2988c	leuC	isopropylmalate isomerase large subunit	gi|148662838|ref|YP_001284361.1|,gi|148824178|ref|YP_001288932.1|,gi|15610125|ref|NP_217504.1|,gi|197738612|ref|YP_002159927.1|,gi|397674909|ref|YP_006516444.1|,gi|525675485|ref|YP_008227079.1|	rs_myco_tuber1773_041514_cRAP123.fasta	50184.4	1	8	9	9	0.00249	0.228	VRRPELTLATEDHNVPTVDIDQPIADPVSR	R	T	0.997	5.7	0.638	0	0	0	1	2	3353.75	860859	58	87	Empty	TRUE
50 kDa	Rv2988c	leuC	isopropylmalate isomerase large subunit	gi|148662838|ref|YP_001284361.1|,gi|148824178|ref|YP_001288932.1|,gi|15610125|ref|NP_217504.1|,gi|197738612|ref|YP_002159927.1|,gi|397674909|ref|YP_006516444.1|,gi|525675485|ref|YP_008227079.1|	rs_myco_tuber1773_041514_cRAP123.fasta	50184.4	1	8	9	9	0.00249	0.228	VVAEVLR	R	G	0.977	2.03	0.205	0	1	0	0	2	785.488	357480	364	370	Empty	TRUE
50 kDa	Rv2391	sirA	ferredoxin-dependent sulfite reductase	gi|148662224|ref|YP_001283747.1|,gi|148823594|ref|YP_001288348.1|,gi|15609528|ref|NP_216907.1|,gi|197740983|ref|YP_002162297.1|,gi|397674291|ref|YP_006515826.1|,gi|494696766|ref|YP_007962269.1|	rs_myco_tuber1773_041514_cRAP123.fasta	62998.6	1	18	21	21	0.00582	0.313	AGNPLDVRER	K	I	0.994	2.36	0.228	0	0	1	0	2	1126.6	719549	40	49	Empty	TRUE
50 kDa	Rv2391	sirA	ferredoxin-dependent sulfite reductase	gi|148662224|ref|YP_001283747.1|,gi|148823594|ref|YP_001288348.1|,gi|15609528|ref|NP_216907.1|,gi|197740983|ref|YP_002162297.1|,gi|397674291|ref|YP_006515826.1|,gi|494696766|ref|YP_007962269.1|	rs_myco_tuber1773_041514_cRAP123.fasta	62998.6	1	18	21	21	0.00582	0.313	AQHLVPELER	R	R	0.997	2.72	0.457	0	1	1	0	2	1191.65	1118490	442	451	Empty	TRUE
50 kDa	Rv2391	sirA	ferredoxin-dependent sulfite reductase	gi|148662224|ref|YP_001283747.1|,gi|148823594|ref|YP_001288348.1|,gi|15609528|ref|NP_216907.1|,gi|197740983|ref|YP_002162297.1|,gi|397674291|ref|YP_006515826.1|,gi|494696766|ref|YP_007962269.1|	rs_myco_tuber1773_041514_cRAP123.fasta	62998.6	1	18	21	21	0.00582	0.313	CDGGALSAAALR	R	T	0.997	3.46	0.519	0	1	0	0	2	1161.57	556227	108	119	Empty	TRUE
50 kDa	Rv2391	sirA	ferredoxin-dependent sulfite reductase	gi|148662224|ref|YP_001283747.1|,gi|148823594|ref|YP_001288348.1|,gi|15609528|ref|NP_216907.1|,gi|197740983|ref|YP_002162297.1|,gi|397674291|ref|YP_006515826.1|,gi|494696766|ref|YP_007962269.1|	rs_myco_tuber1773_041514_cRAP123.fasta	62998.6	1	18	21	21	0.00582	0.313	EQGYDGTWTGDDNIDKLEAK	R	Y	0.997	3.18	0.394	0	0	1	0	2	2255.01	572027	81	100	Empty	TRUE
50 kDa	Rv2391	sirA	ferredoxin-dependent sulfite reductase	gi|148662224|ref|YP_001283747.1|,gi|148823594|ref|YP_001288348.1|,gi|15609528|ref|NP_216907.1|,gi|197740983|ref|YP_002162297.1|,gi|397674291|ref|YP_006515826.1|,gi|494696766|ref|YP_007962269.1|	rs_myco_tuber1773_041514_cRAP123.fasta	62998.6	1	18	21	21	0.00582	0.313	ERIENIYAK	R	Q	0.997	2.6	0.379	0	0	1	0	2	1135.61	498507	48	56	Empty	TRUE
50 kDa	Rv2391	sirA	ferredoxin-dependent sulfite reductase	gi|148662224|ref|YP_001283747.1|,gi|148823594|ref|YP_001288348.1|,gi|15609528|ref|NP_216907.1|,gi|197740983|ref|YP_002162297.1|,gi|397674291|ref|YP_006515826.1|,gi|494696766|ref|YP_007962269.1|	rs_myco_tuber1773_041514_cRAP123.fasta	62998.6	1	18	21	21	0.00582	0.313	FAQWVIR	R	A	0.997	2.01	0.299	0	1	0	0	2	919.515	1249430	550	556	Empty	TRUE
50 kDa	Rv2391	sirA	ferredoxin-dependent sulfite reductase	gi|148662224|ref|YP_001283747.1|,gi|148823594|ref|YP_001288348.1|,gi|15609528|ref|NP_216907.1|,gi|197740983|ref|YP_002162297.1|,gi|397674291|ref|YP_006515826.1|,gi|494696766|ref|YP_007962269.1|	rs_myco_tuber1773_041514_cRAP123.fasta	62998.6	1	18	21	21	0.00582	0.313	IQIADIGFK	R	G	0.997	2.4	0.355	0	1	0	0	2	1004.58	479373	478	486	Empty	TRUE
50 kDa	Rv2391	sirA	ferredoxin-dependent sulfite reductase	gi|148662224|ref|YP_001283747.1|,gi|148823594|ref|YP_001288348.1|,gi|15609528|ref|NP_216907.1|,gi|197740983|ref|YP_002162297.1|,gi|397674291|ref|YP_006515826.1|,gi|494696766|ref|YP_007962269.1|	rs_myco_tuber1773_041514_cRAP123.fasta	62998.6	1	18	21	21	0.00582	0.313	LKNGLNAVGVAPIAGR	R	V	0.997	2.15	0.32	0	0	1	0	2	1549.92	110333	345	360	Empty	TRUE
50 kDa	Rv2391	sirA	ferredoxin-dependent sulfite reductase	gi|148662224|ref|YP_001283747.1|,gi|148823594|ref|YP_001288348.1|,gi|15609528|ref|NP_216907.1|,gi|197740983|ref|YP_002162297.1|,gi|397674291|ref|YP_006515826.1|,gi|494696766|ref|YP_007962269.1|	rs_myco_tuber1773_041514_cRAP123.fasta	62998.6	1	18	21	21	0.00582	0.313	LSFAETR	K	V	0.992	2.03	0.239	0	1	0	0	2	823.431	562206	433	439	Empty	TRUE
50 kDa	Rv2391	sirA	ferredoxin-dependent sulfite reductase	gi|148662224|ref|YP_001283747.1|,gi|148823594|ref|YP_001288348.1|,gi|15609528|ref|NP_216907.1|,gi|197740983|ref|YP_002162297.1|,gi|397674291|ref|YP_006515826.1|,gi|494696766|ref|YP_007962269.1|	rs_myco_tuber1773_041514_cRAP123.fasta	62998.6	1	18	21	21	0.00582	0.313	NGLNAVGVAPIAGR	K	V	0.997	3.34	0.449	0	1	0	0	2	1308.74	470118	347	360	Empty	TRUE
50 kDa	Rv2391	sirA	ferredoxin-dependent sulfite reductase	gi|148662224|ref|YP_001283747.1|,gi|148823594|ref|YP_001288348.1|,gi|15609528|ref|NP_216907.1|,gi|197740983|ref|YP_002162297.1|,gi|397674291|ref|YP_006515826.1|,gi|494696766|ref|YP_007962269.1|	rs_myco_tuber1773_041514_cRAP123.fasta	62998.6	1	18	21	21	0.00582	0.313	QGFDSIDKTDLR	K	G	0.997	3.59	0.559	0	1	1	0	2	1394.69	1558530	57	68	Empty	TRUE
50 kDa	Rv2391	sirA	ferredoxin-dependent sulfite reductase	gi|148662224|ref|YP_001283747.1|,gi|148823594|ref|YP_001288348.1|,gi|15609528|ref|NP_216907.1|,gi|197740983|ref|YP_002162297.1|,gi|397674291|ref|YP_006515826.1|,gi|494696766|ref|YP_007962269.1|	rs_myco_tuber1773_041514_cRAP123.fasta	62998.6	1	18	21	21	0.00582	0.313	RLEDINSQLDVPITVNINGCPNSCAR	R	I	0.997	5.68	0.648	0	0	1	0	2	2955.44	355591	452	477	Empty	TRUE
50 kDa	Rv2391	sirA	ferredoxin-dependent sulfite reductase	gi|148662224|ref|YP_001283747.1|,gi|148823594|ref|YP_001288348.1|,gi|15609528|ref|NP_216907.1|,gi|197740983|ref|YP_002162297.1|,gi|397674291|ref|YP_006515826.1|,gi|494696766|ref|YP_007962269.1|	rs_myco_tuber1773_041514_cRAP123.fasta	62998.6	1	18	21	21	0.00582	0.313	RYIGKPDFADLPR	R	K	0.997	3.04	0.444	0	0	1	0	2	1547.83	506033	202	214	Empty	TRUE
50 kDa	Rv2391	sirA	ferredoxin-dependent sulfite reductase	gi|148662224|ref|YP_001283747.1|,gi|148823594|ref|YP_001288348.1|,gi|15609528|ref|NP_216907.1|,gi|197740983|ref|YP_002162297.1|,gi|397674291|ref|YP_006515826.1|,gi|494696766|ref|YP_007962269.1|	rs_myco_tuber1773_041514_cRAP123.fasta	62998.6	1	18	21	21	0.00582	0.313	TLGQISTEFAR	R	D	0.997	2.46	0.327	0	1	0	0	2	1222.64	366118	120	130	Empty	TRUE
50 kDa	Rv2391	sirA	ferredoxin-dependent sulfite reductase	gi|148662224|ref|YP_001283747.1|,gi|148823594|ref|YP_001288348.1|,gi|15609528|ref|NP_216907.1|,gi|197740983|ref|YP_002162297.1|,gi|397674291|ref|YP_006515826.1|,gi|494696766|ref|YP_007962269.1|	rs_myco_tuber1773_041514_cRAP123.fasta	62998.6	1	18	21	21	0.00582	0.313	VRAQHLVPELER	R	R	0.997	3.22	0.333	0	0	1	0	2	1446.82	464592	440	451	Empty	TRUE
50 kDa	Rv2391	sirA	ferredoxin-dependent sulfite reductase	gi|148662224|ref|YP_001283747.1|,gi|148823594|ref|YP_001288348.1|,gi|15609528|ref|NP_216907.1|,gi|197740983|ref|YP_002162297.1|,gi|397674291|ref|YP_006515826.1|,gi|494696766|ref|YP_007962269.1|	rs_myco_tuber1773_041514_cRAP123.fasta	62998.6	1	18	21	21	0.00582	0.313	VRCDGGALSAAALR	R	T	0.997	4.82	0.353	0	1	0	0	2	1416.74	209174	106	119	Empty	TRUE
50 kDa	Rv2391	sirA	ferredoxin-dependent sulfite reductase	gi|148662224|ref|YP_001283747.1|,gi|148823594|ref|YP_001288348.1|,gi|15609528|ref|NP_216907.1|,gi|197740983|ref|YP_002162297.1|,gi|397674291|ref|YP_006515826.1|,gi|494696766|ref|YP_007962269.1|	rs_myco_tuber1773_041514_cRAP123.fasta	62998.6	1	18	21	21	0.00582	0.313	VTSDELGDYIDR	K	V	0.997	3.16	0.377	0	1	0	0	2	1382.64	357252	524	535	Empty	TRUE
50 kDa	Rv2391	sirA	ferredoxin-dependent sulfite reductase	gi|148662224|ref|YP_001283747.1|,gi|148823594|ref|YP_001288348.1|,gi|15609528|ref|NP_216907.1|,gi|197740983|ref|YP_002162297.1|,gi|397674291|ref|YP_006515826.1|,gi|494696766|ref|YP_007962269.1|	rs_myco_tuber1773_041514_cRAP123.fasta	62998.6	1	18	21	21	0.00582	0.313	YIGKPDFADLPR	R	K	0.997	2.33	0.355	0	1	1	0	2	1391.73	2107570	203	214	Empty	TRUE
50 kDa	Rv1074c	fadA3	acetyl-CoA acetyltransferase	gi|148660859|ref|YP_001282382.1|,gi|148822283|ref|YP_001287037.1|,gi|15608214|ref|NP_215590.1|,gi|197739802|ref|YP_002161116.1|,gi|397672906|ref|YP_006514441.1|	rs_myco_tuber1773_041514_cRAP123.fasta	42656.1	1	13	15	15	0.00415	0.657	AALDKVPALNPHQIDDLMMGCGLPGGESGFNIAR	R	V	0.997	4.4	0.46	0	0	0	1	2	3596.73	228161	37	70	Empty	TRUE
50 kDa	Rv1074c	fadA3	acetyl-CoA acetyltransferase	gi|148660859|ref|YP_001282382.1|,gi|148822283|ref|YP_001287037.1|,gi|15608214|ref|NP_215590.1|,gi|197739802|ref|YP_002161116.1|,gi|397672906|ref|YP_006514441.1|	rs_myco_tuber1773_041514_cRAP123.fasta	42656.1	1	13	15	15	0.00415	0.657	AGEGDAFISAGVETVSR	K	F	0.997	4.22	0.579	0	1	0	0	2	1665.81	727678	106	122	Empty	TRUE
50 kDa	Rv1074c	fadA3	acetyl-CoA acetyltransferase	gi|148660859|ref|YP_001282382.1|,gi|148822283|ref|YP_001287037.1|,gi|15608214|ref|NP_215590.1|,gi|197739802|ref|YP_002161116.1|,gi|397672906|ref|YP_006514441.1|	rs_myco_tuber1773_041514_cRAP123.fasta	42656.1	1	13	15	15	0.00415	0.657	EITPVTLPDGTTVSTDDGPRPGTTYEK	R	V	0.997	3.91	0.498	0	0	1	0	2	2847.39	813808	213	239	Empty	TRUE
50 kDa	Rv1074c	fadA3	acetyl-CoA acetyltransferase	gi|148660859|ref|YP_001282382.1|,gi|148822283|ref|YP_001287037.1|,gi|15608214|ref|NP_215590.1|,gi|197739802|ref|YP_002161116.1|,gi|397672906|ref|YP_006514441.1|	rs_myco_tuber1773_041514_cRAP123.fasta	42656.1	1	13	15	15	0.00415	0.657	ELGIDEDKLNISGGAIALGHPFGMTGAR	R	I	0.997	3.33	0.357	0	0	0	1	2	2839.44	245905	341	368	Empty	TRUE
50 kDa	Rv1074c	fadA3	acetyl-CoA acetyltransferase	gi|148660859|ref|YP_001282382.1|,gi|148822283|ref|YP_001287037.1|,gi|15608214|ref|NP_215590.1|,gi|197739802|ref|YP_002161116.1|,gi|397672906|ref|YP_006514441.1|	rs_myco_tuber1773_041514_cRAP123.fasta	42656.1	1	13	15	15	0.00415	0.657	GNSDSWPDTKNPLFDGAQER	K	S	0.997	3.75	0.528	0	0	1	0	2	2234.01	342733	126	145	Empty	TRUE
50 kDa	Rv1074c	fadA3	acetyl-CoA acetyltransferase	gi|148660859|ref|YP_001282382.1|,gi|148822283|ref|YP_001287037.1|,gi|15608214|ref|NP_215590.1|,gi|197739802|ref|YP_002161116.1|,gi|397672906|ref|YP_006514441.1|	rs_myco_tuber1773_041514_cRAP123.fasta	42656.1	1	13	15	15	0.00415	0.657	GSLVGMRPDDLAVQMVR	K	A	0.997	3.09	0.459	0	0	1	0	2	1859.95	173398	20	36	Empty	TRUE
50 kDa	Rv1074c	fadA3	acetyl-CoA acetyltransferase	gi|148660859|ref|YP_001282382.1|,gi|148822283|ref|YP_001287037.1|,gi|15608214|ref|NP_215590.1|,gi|197739802|ref|YP_002161116.1|,gi|397672906|ref|YP_006514441.1|	rs_myco_tuber1773_041514_cRAP123.fasta	42656.1	1	13	15	15	0.00415	0.657	IVSTGVSGLSPEIMGLGPIEASKK	R	A	0.997	3.68	0.296	0	0	1	0	2	2386.29	515082	287	310	Empty	TRUE
50 kDa	Rv1074c	fadA3	acetyl-CoA acetyltransferase	gi|148660859|ref|YP_001282382.1|,gi|148822283|ref|YP_001287037.1|,gi|15608214|ref|NP_215590.1|,gi|197739802|ref|YP_002161116.1|,gi|397672906|ref|YP_006514441.1|	rs_myco_tuber1773_041514_cRAP123.fasta	42656.1	1	13	15	15	0.00415	0.657	PEAVIVSTAR	M	S	0.997	3.06	0.414	0	1	0	0	1	1042.59	882881	2	11	Empty	TRUE
50 kDa	Rv1074c	fadA3	acetyl-CoA acetyltransferase	gi|148660859|ref|YP_001282382.1|,gi|148822283|ref|YP_001287037.1|,gi|15608214|ref|NP_215590.1|,gi|197739802|ref|YP_002161116.1|,gi|397672906|ref|YP_006514441.1|	rs_myco_tuber1773_041514_cRAP123.fasta	42656.1	1	13	15	15	0.00415	0.657	SAAAAAGADEWHDPR	R	T	0.997	3.47	0.532	0	1	1	0	2	1524.68	629571	146	160	Empty	TRUE
50 kDa	Rv1074c	fadA3	acetyl-CoA acetyltransferase	gi|148660859|ref|YP_001282382.1|,gi|148822283|ref|YP_001287037.1|,gi|15608214|ref|NP_215590.1|,gi|197739802|ref|YP_002161116.1|,gi|397672906|ref|YP_006514441.1|	rs_myco_tuber1773_041514_cRAP123.fasta	42656.1	1	13	15	15	0.00415	0.657	SQNRAEEAIK	R	N	0.997	3.07	0.396	0	1	0	0	2	1145.59	36431	197	206	Empty	TRUE
50 kDa	Rv1074c	fadA3	acetyl-CoA acetyltransferase	gi|148660859|ref|YP_001282382.1|,gi|148822283|ref|YP_001287037.1|,gi|15608214|ref|NP_215590.1|,gi|197739802|ref|YP_002161116.1|,gi|397672906|ref|YP_006514441.1|	rs_myco_tuber1773_041514_cRAP123.fasta	42656.1	1	13	15	15	0.00415	0.657	VSELKPAFRPNGTVTAGNACPLNDGAAAVVITSDTK	K	A	0.997	3.78	0.295	0	0	0	1	2	3641.86	168748	240	275	Empty	TRUE
50 kDa	Rv1074c	fadA3	acetyl-CoA acetyltransferase	gi|148660859|ref|YP_001282382.1|,gi|148822283|ref|YP_001287037.1|,gi|15608214|ref|NP_215590.1|,gi|197739802|ref|YP_002161116.1|,gi|397672906|ref|YP_006514441.1|	rs_myco_tuber1773_041514_cRAP123.fasta	42656.1	1	13	15	15	0.00415	0.657	VVAVALGYDFLPGTTVNR	R	Y	0.997	3.54	0.495	0	1	1	0	2	1892.03	646474	71	88	Empty	TRUE
50 kDa	Rv1074c	fadA3	acetyl-CoA acetyltransferase	gi|148660859|ref|YP_001282382.1|,gi|148822283|ref|YP_001287037.1|,gi|15608214|ref|NP_215590.1|,gi|197739802|ref|YP_002161116.1|,gi|397672906|ref|YP_006514441.1|	rs_myco_tuber1773_041514_cRAP123.fasta	42656.1	1	13	15	15	0.00415	0.657	YCSSSLQTTR	R	M	0.997	2.75	0.493	0	1	0	0	2	1202.55	353250	89	98	Empty	TRUE
50 kDa	Rv0904c	accD3	acetyl-CoA carboxylase carboxyl transferase subunit beta	gi|148660682|ref|YP_001282205.1|,gi|148822113|ref|YP_001286867.1|,gi|15608044|ref|NP_215419.1|,gi|197739651|ref|YP_002160965.1|,gi|397672722|ref|YP_006514257.1|,gi|525673689|ref|YP_008225003.1|	rs_myco_tuber1773_041514_cRAP123.fasta	51773	1	6	8	8	0.00222	0.176	AATGADESVQTGEGR	R	V	0.997	3.78	0.47	0	1	0	0	2	1448.66	119205	44	58	Empty	TRUE
50 kDa	Rv0904c	accD3	acetyl-CoA carboxylase carboxyl transferase subunit beta	gi|148660682|ref|YP_001282205.1|,gi|148822113|ref|YP_001286867.1|,gi|15608044|ref|NP_215419.1|,gi|197739651|ref|YP_002160965.1|,gi|397672722|ref|YP_006514257.1|,gi|525673689|ref|YP_008225003.1|	rs_myco_tuber1773_041514_cRAP123.fasta	51773	1	6	8	8	0.00222	0.176	AVGGGGSTVGPAALR	R	E	0.997	3.75	0.413	0	1	0	0	2	1269.69	425646	302	316	Empty	TRUE
50 kDa	Rv0904c	accD3	acetyl-CoA carboxylase carboxyl transferase subunit beta	gi|148660682|ref|YP_001282205.1|,gi|148822113|ref|YP_001286867.1|,gi|15608044|ref|NP_215419.1|,gi|197739651|ref|YP_002160965.1|,gi|397672722|ref|YP_006514257.1|,gi|525673689|ref|YP_008225003.1|	rs_myco_tuber1773_041514_cRAP123.fasta	51773	1	6	8	8	0.00222	0.176	DTAHAAELAAAQGIR	R	S	0.997	3.89	0.538	0	0	1	0	2	1494.77	353466	415	429	Empty	TRUE
50 kDa	Rv0904c	accD3	acetyl-CoA carboxylase carboxyl transferase subunit beta	gi|148660682|ref|YP_001282205.1|,gi|148822113|ref|YP_001286867.1|,gi|15608044|ref|NP_215419.1|,gi|197739651|ref|YP_002160965.1|,gi|397672722|ref|YP_006514257.1|,gi|525673689|ref|YP_008225003.1|	rs_myco_tuber1773_041514_cRAP123.fasta	51773	1	6	8	8	0.00222	0.176	FGGQPTVVLGQQR	R	A	0.997	3.21	0.475	0	1	0	0	2	1386.75	440776	289	301	Empty	TRUE
50 kDa	Rv0904c	accD3	acetyl-CoA carboxylase carboxyl transferase subunit beta	gi|148660682|ref|YP_001282205.1|,gi|148822113|ref|YP_001286867.1|,gi|15608044|ref|NP_215419.1|,gi|197739651|ref|YP_002160965.1|,gi|397672722|ref|YP_006514257.1|,gi|525673689|ref|YP_008225003.1|	rs_myco_tuber1773_041514_cRAP123.fasta	51773	1	6	8	8	0.00222	0.176	SRITTDQLR	M	H	0.997	2.65	0.345	0	1	1	0	1	1089.6	354006	2	10	Empty	TRUE
50 kDa	Rv0904c	accD3	acetyl-CoA carboxylase carboxyl transferase subunit beta	gi|148660682|ref|YP_001282205.1|,gi|148822113|ref|YP_001286867.1|,gi|15608044|ref|NP_215419.1|,gi|197739651|ref|YP_002160965.1|,gi|397672722|ref|YP_006514257.1|,gi|525673689|ref|YP_008225003.1|	rs_myco_tuber1773_041514_cRAP123.fasta	51773	1	6	8	8	0.00222	0.176	VLLSGTDQGEAATTLLALAR	R	F	0.997	5.07	0.608	0	1	1	0	2	2000.1	334324	269	288	Empty	TRUE
50 kDa	Rv3255c	manA	mannose-6-phosphate isomerase	gi|148663118|ref|YP_001284641.1|,gi|148824457|ref|YP_001289211.1|,gi|15610391|ref|NP_217772.1|,gi|397675196|ref|YP_006516731.1|,gi|525675728|ref|YP_008227357.1|,gi|544162092|ref|YP_008537829.1|	rs_myco_tuber1773_041514_cRAP123.fasta	43372.1	1	7	7	7	0.00194	0.228	ARFGDVLPFLVK	R	V	0.992	2	0.271	0	0	1	0	2	1361.79	32852.1	75	86	Empty	TRUE
50 kDa	Rv3255c	manA	mannose-6-phosphate isomerase	gi|148663118|ref|YP_001284641.1|,gi|148824457|ref|YP_001289211.1|,gi|15610391|ref|NP_217772.1|,gi|397675196|ref|YP_006516731.1|,gi|525675728|ref|YP_008227357.1|,gi|544162092|ref|YP_008537829.1|	rs_myco_tuber1773_041514_cRAP123.fasta	43372.1	1	7	7	7	0.00194	0.228	FGDVLPFLVK	R	V	0.997	1.87	0.379	0	1	0	0	2	1134.66	360805	77	86	Empty	TRUE
50 kDa	Rv3255c	manA	mannose-6-phosphate isomerase	gi|148663118|ref|YP_001284641.1|,gi|148824457|ref|YP_001289211.1|,gi|15610391|ref|NP_217772.1|,gi|397675196|ref|YP_006516731.1|,gi|525675728|ref|YP_008227357.1|,gi|544162092|ref|YP_008537829.1|	rs_myco_tuber1773_041514_cRAP123.fasta	43372.1	1	7	7	7	0.00194	0.228	GTAAWVAADDGPIR	R	L	0.997	3.61	0.435	0	1	0	0	2	1399.7	373087	379	392	Empty	TRUE
50 kDa	Rv3255c	manA	mannose-6-phosphate isomerase	gi|148663118|ref|YP_001284641.1|,gi|148824457|ref|YP_001289211.1|,gi|15610391|ref|NP_217772.1|,gi|397675196|ref|YP_006516731.1|,gi|525675728|ref|YP_008227357.1|,gi|544162092|ref|YP_008537829.1|	rs_myco_tuber1773_041514_cRAP123.fasta	43372.1	1	7	7	7	0.00194	0.228	HVDVPELLR	K	V	0.997	2.43	0.42	0	1	0	0	2	1077.61	521605	290	298	Empty	TRUE
50 kDa	Rv3255c	manA	mannose-6-phosphate isomerase	gi|148663118|ref|YP_001284641.1|,gi|148824457|ref|YP_001289211.1|,gi|15610391|ref|NP_217772.1|,gi|397675196|ref|YP_006516731.1|,gi|525675728|ref|YP_008227357.1|,gi|544162092|ref|YP_008537829.1|	rs_myco_tuber1773_041514_cRAP123.fasta	43372.1	1	7	7	7	0.00194	0.228	ISLAPGEAIFLPAGNLHAYVR	R	G	0.997	3.77	0.508	0	0	1	0	2	2209.21	283266	248	268	Empty	TRUE
50 kDa	Rv3255c	manA	mannose-6-phosphate isomerase	gi|148663118|ref|YP_001284641.1|,gi|148824457|ref|YP_001289211.1|,gi|15610391|ref|NP_217772.1|,gi|397675196|ref|YP_006516731.1|,gi|525675728|ref|YP_008227357.1|,gi|544162092|ref|YP_008537829.1|	rs_myco_tuber1773_041514_cRAP123.fasta	43372.1	1	7	7	7	0.00194	0.228	VLAADEPLSLQAHPSAEQAVEGYLREER	K	M	0.997	4.3	0.292	0	0	0	1	2	3078.55	332553	87	114	Empty	TRUE
50 kDa	Rv3255c	manA	mannose-6-phosphate isomerase	gi|148663118|ref|YP_001284641.1|,gi|148824457|ref|YP_001289211.1|,gi|15610391|ref|NP_217772.1|,gi|397675196|ref|YP_006516731.1|,gi|525675728|ref|YP_008227357.1|,gi|544162092|ref|YP_008537829.1|	rs_myco_tuber1773_041514_cRAP123.fasta	43372.1	1	7	7	7	0.00194	0.228	VLDFAPTPK	R	A	0.997	2.27	0.419	0	1	0	0	2	987.551	602146	299	307	Empty	TRUE
50 kDa	Rv0785		FAD-binding dehydrogenase	gi|148660562|ref|YP_001282085.1|,gi|148821991|ref|YP_001286745.1|,gi|15607925|ref|NP_215299.1|,gi|397672598|ref|YP_006514133.1|,gi|525673585|ref|YP_008224886.1|,gi|560883938|ref|WP_023641671.1|	rs_myco_tuber1773_041514_cRAP123.fasta	61252.6	0.998	2	2	2	0.000554	0.0424	DREVVNKYSK	R	D	0.997	2.31	0.453	0	0	1	0	2	1237.65	55152.1	443	452	Empty	TRUE
50 kDa	Rv0785		FAD-binding dehydrogenase	gi|148660562|ref|YP_001282085.1|,gi|148821991|ref|YP_001286745.1|,gi|15607925|ref|NP_215299.1|,gi|397672598|ref|YP_006514133.1|,gi|525673585|ref|YP_008224886.1|,gi|560883938|ref|WP_023641671.1|	rs_myco_tuber1773_041514_cRAP123.fasta	61252.6	0.998	2	2	2	0.000554	0.0424	GGYDAQGHGNSVPR	R	F	0.997	2.76	0.48	0	0	1	0	2	1414.65	121662	143	156	Empty	TRUE
50 kDa	Rv0642c	mmaA2	Methoxy mycolic acid synthase 4 MmaA4	gi|15607782|ref|NP_215156.1|,gi|397672448|ref|YP_006513983.1|	rs_myco_tuber1773_041514_cRAP123.fasta	34671.2	0.545	1	1	1	0.000277	0.0399	AIEVTSEEVYNR	K	Y	0.997	2.56	0.376	0	1	0	0	2	1409.69	271243	259	270	Empty	TRUE
50 kDa	Rv0243	fadA2	acetyl-CoA acetyltransferase	gi|148821437|ref|YP_001286191.1|,gi|15607384|ref|NP_214757.1|,gi|397672032|ref|YP_006513567.1|,gi|525673094|ref|YP_008224344.1|,gi|560885082|ref|WP_023642783.1|	rs_myco_tuber1773_041514_cRAP123.fasta	46108.6	0.998	2	2	2	0.000554	0.0795	LKLVGTLPASLGVEIPANSEPR	R	T	0.997	3.76	0.553	0	0	1	0	2	2261.29	182954	157	178	Empty	TRUE
50 kDa	Rv0243	fadA2	acetyl-CoA acetyltransferase	gi|148821437|ref|YP_001286191.1|,gi|15607384|ref|NP_214757.1|,gi|397672032|ref|YP_006513567.1|,gi|525673094|ref|YP_008224344.1|,gi|560885082|ref|WP_023642783.1|	rs_myco_tuber1773_041514_cRAP123.fasta	46108.6	0.998	2	2	2	0.000554	0.0795	RVDQDELAAASHR	K	N	0.997	3.9	0.416	0	0	1	0	2	1467.73	351820	198	210	Empty	TRUE
50 kDa	Rv0243	fadA2	acetyl-CoA acetyltransferase	gi|148660636|ref|YP_001282159.1|,gi|148822067|ref|YP_001286821.1|,gi|15607999|ref|NP_215374.1|,gi|397672675|ref|YP_006514210.1|,gi|525673649|ref|YP_008224959.1|,gi|544161505|ref|YP_002160925.2|	rs_myco_tuber1773_041514_cRAP123.fasta	42415.1	1	3	3	3	0.000831	0.117	FCASGLEAVNTAAQK	R	V	0.997	3.2	0.562	0	1	0	0	2	1566.76	154669	91	105	Empty	TRUE
50 kDa	Rv0243	fadA2	acetyl-CoA acetyltransferase	gi|148660636|ref|YP_001282159.1|,gi|148822067|ref|YP_001286821.1|,gi|15607999|ref|NP_215374.1|,gi|397672675|ref|YP_006514210.1|,gi|525673649|ref|YP_008224959.1|,gi|544161505|ref|YP_002160925.2|	rs_myco_tuber1773_041514_cRAP123.fasta	42415.1	1	3	3	3	0.000831	0.117	LKPAFEGLAALGGFDDVALQK	K	Y	0.997	3.16	0.384	0	0	1	0	2	2160.17	182025	221	241	Empty	TRUE
50 kDa	Rv0243	fadA2	acetyl-CoA acetyltransferase	gi|148660636|ref|YP_001282159.1|,gi|148822067|ref|YP_001286821.1|,gi|15607999|ref|NP_215374.1|,gi|397672675|ref|YP_006514210.1|,gi|525673649|ref|YP_008224959.1|,gi|544161505|ref|YP_002160925.2|	rs_myco_tuber1773_041514_cRAP123.fasta	42415.1	1	3	3	3	0.000831	0.117	SEEAFIYEAIR	M	T	0.997	2.87	0.426	0	1	0	0	1	1327.65	169531	2	12	Empty	TRUE
50 kDa	Rv1257c		oxidoreductase	gi|148661044|ref|YP_001282567.1|,gi|148822474|ref|YP_001287228.1|,gi|15608397|ref|NP_215773.1|,gi|197739972|ref|YP_002161286.1|,gi|397673097|ref|YP_006514632.1|,gi|525673993|ref|YP_008225361.1|	rs_myco_tuber1773_041514_cRAP123.fasta	47270.2	0.998	2	2	2	0.000554	0.0725	AFDPSAGKPLAIIRPR	R	R	0.997	2.43	0.239	0	0	0	1	2	1708.99	218625	33	48	Empty	TRUE
50 kDa	Rv1257c		oxidoreductase	gi|148661044|ref|YP_001282567.1|,gi|148822474|ref|YP_001287228.1|,gi|15608397|ref|NP_215773.1|,gi|197739972|ref|YP_002161286.1|,gi|397673097|ref|YP_006514632.1|,gi|525673993|ref|YP_008225361.1|	rs_myco_tuber1773_041514_cRAP123.fasta	47270.2	0.998	2	2	2	0.000554	0.0725	IKQALDPQGILNPGSAI	R	-	0.997	2.78	0.325	0	1	0	0	2	1734.98	121778	439	455	Empty	TRUE
50 kDa	Rv1627c		lipid-transfer protein	gi|148661422|ref|YP_001282945.1|,gi|148822834|ref|YP_001287588.1|,gi|15608765|ref|NP_216143.1|,gi|397673481|ref|YP_006515016.1|,gi|525674319|ref|YP_008225734.1|,gi|544161708|ref|YP_002161608.2|	rs_myco_tuber1773_041514_cRAP123.fasta	42385.9	0.545	1	1	1	0.000277	0.0224	HGLDNPNAR	R	Y	0.997	2.69	0.432	0	1	0	0	2	993.486	28900.3	178	186	Empty	TRUE
50 kDa	Rv1844c	gnd1	6-phosphogluconate dehydrogenase Gnd1	gi|148823055|ref|YP_001287809.1|,gi|397673709|ref|YP_006515244.1|,gi|525674508|ref|YP_008225946.1|,gi|560884759|ref|WP_023642470.1|,gi|560887022|ref|WP_023644643.1|,gi|57116925|ref|YP_177848.1|	rs_myco_tuber1773_041514_cRAP123.fasta	51361.8	1	18	22	22	0.00609	0.299	ALSGSVGQR	R	S	0.997	2.24	0.328	0	1	0	0	2	874.474	149556	296	304	Empty	TRUE
50 kDa	Rv1844c	gnd1	6-phosphogluconate dehydrogenase Gnd1	gi|148823055|ref|YP_001287809.1|,gi|397673709|ref|YP_006515244.1|,gi|525674508|ref|YP_008225946.1|,gi|560884759|ref|WP_023642470.1|,gi|560887022|ref|WP_023644643.1|,gi|57116925|ref|YP_177848.1|	rs_myco_tuber1773_041514_cRAP123.fasta	51361.8	1	18	22	22	0.00609	0.299	DFFGAHTYGR	R	I	0.997	1.92	0.357	0	1	1	0	2	1170.53	1808260	454	463	Empty	TRUE
50 kDa	Rv1844c	gnd1	6-phosphogluconate dehydrogenase Gnd1	gi|148823055|ref|YP_001287809.1|,gi|397673709|ref|YP_006515244.1|,gi|525674508|ref|YP_008225946.1|,gi|560884759|ref|WP_023642470.1|,gi|560887022|ref|WP_023644643.1|,gi|57116925|ref|YP_177848.1|	rs_myco_tuber1773_041514_cRAP123.fasta	51361.8	1	18	22	22	0.00609	0.299	EHSSDGKFVR	K	S	0.997	2.88	0.554	0	0	1	0	2	1161.56	88388.7	52	61	Empty	TRUE
50 kDa	Rv1844c	gnd1	6-phosphogluconate dehydrogenase Gnd1	gi|148823055|ref|YP_001287809.1|,gi|397673709|ref|YP_006515244.1|,gi|525674508|ref|YP_008225946.1|,gi|560884759|ref|WP_023642470.1|,gi|560887022|ref|WP_023644643.1|,gi|57116925|ref|YP_177848.1|	rs_myco_tuber1773_041514_cRAP123.fasta	51361.8	1	18	22	22	0.00609	0.299	GAVESAIDSWR	R	R	0.997	3.08	0.48	0	1	0	0	2	1190.58	242458	403	413	Empty	TRUE
50 kDa	Rv1844c	gnd1	6-phosphogluconate dehydrogenase Gnd1	gi|148823055|ref|YP_001287809.1|,gi|397673709|ref|YP_006515244.1|,gi|525674508|ref|YP_008225946.1|,gi|560884759|ref|WP_023642470.1|,gi|560887022|ref|WP_023644643.1|,gi|57116925|ref|YP_177848.1|	rs_myco_tuber1773_041514_cRAP123.fasta	51361.8	1	18	22	22	0.00609	0.299	GAVESAIDSWRR	R	V	0.991	2.73	0.229	0	0	1	0	2	1346.68	460296	403	414	Empty	TRUE
50 kDa	Rv1844c	gnd1	6-phosphogluconate dehydrogenase Gnd1	gi|148823055|ref|YP_001287809.1|,gi|397673709|ref|YP_006515244.1|,gi|525674508|ref|YP_008225946.1|,gi|560884759|ref|WP_023642470.1|,gi|560887022|ref|WP_023644643.1|,gi|57116925|ref|YP_177848.1|	rs_myco_tuber1773_041514_cRAP123.fasta	51361.8	1	18	22	22	0.00609	0.299	HGYTVAVHNR	R	S	0.997	3.15	0.615	0	1	1	0	2	1153.59	3073120	32	41	Empty	TRUE
50 kDa	Rv1844c	gnd1	6-phosphogluconate dehydrogenase Gnd1	gi|148823055|ref|YP_001287809.1|,gi|397673709|ref|YP_006515244.1|,gi|525674508|ref|YP_008225946.1|,gi|560884759|ref|WP_023642470.1|,gi|560887022|ref|WP_023644643.1|,gi|57116925|ref|YP_177848.1|	rs_myco_tuber1773_041514_cRAP123.fasta	51361.8	1	18	22	22	0.00609	0.299	LGEQPADPATFTEDVR	K	Q	0.997	3.59	0.578	0	1	0	0	2	1745.83	451135	315	330	Empty	TRUE
50 kDa	Rv1844c	gnd1	6-phosphogluconate dehydrogenase Gnd1	gi|148823055|ref|YP_001287809.1|,gi|397673709|ref|YP_006515244.1|,gi|525674508|ref|YP_008225946.1|,gi|560884759|ref|WP_023642470.1|,gi|560887022|ref|WP_023644643.1|,gi|57116925|ref|YP_177848.1|	rs_myco_tuber1773_041514_cRAP123.fasta	51361.8	1	18	22	22	0.00609	0.299	LGEQPADPATFTEDVRQALYASK	K	I	0.997	3.7	0.439	0	0	1	0	2	2507.24	457795	315	337	Empty	TRUE
50 kDa	Rv1844c	gnd1	6-phosphogluconate dehydrogenase Gnd1	gi|148823055|ref|YP_001287809.1|,gi|397673709|ref|YP_006515244.1|,gi|525674508|ref|YP_008225946.1|,gi|560884759|ref|WP_023642470.1|,gi|560887022|ref|WP_023644643.1|,gi|57116925|ref|YP_177848.1|	rs_myco_tuber1773_041514_cRAP123.fasta	51361.8	1	18	22	22	0.00609	0.299	LPAALTQAQR	R	D	0.997	2.69	0.321	0	1	0	0	2	1068.62	724440	444	453	Empty	TRUE
50 kDa	Rv1844c	gnd1	6-phosphogluconate dehydrogenase Gnd1	gi|148823055|ref|YP_001287809.1|,gi|397673709|ref|YP_006515244.1|,gi|525674508|ref|YP_008225946.1|,gi|560884759|ref|WP_023642470.1|,gi|560887022|ref|WP_023644643.1|,gi|57116925|ref|YP_177848.1|	rs_myco_tuber1773_041514_cRAP123.fasta	51361.8	1	18	22	22	0.00609	0.299	QALYASK	R	I	0.996	1.63	0.36	0	1	0	0	2	780.425	297982	331	337	Empty	TRUE
50 kDa	Rv1844c	gnd1	6-phosphogluconate dehydrogenase Gnd1	gi|148823055|ref|YP_001287809.1|,gi|397673709|ref|YP_006515244.1|,gi|525674508|ref|YP_008225946.1|,gi|560884759|ref|WP_023642470.1|,gi|560887022|ref|WP_023644643.1|,gi|57116925|ref|YP_177848.1|	rs_myco_tuber1773_041514_cRAP123.fasta	51361.8	1	18	22	22	0.00609	0.299	RVLIMVK	R	A	0.997	2.49	0.259	0	2	0	0	2	858.559	724321	77	83	Empty	TRUE
50 kDa	Rv1844c	gnd1	6-phosphogluconate dehydrogenase Gnd1	gi|148823055|ref|YP_001287809.1|,gi|397673709|ref|YP_006515244.1|,gi|525674508|ref|YP_008225946.1|,gi|560884759|ref|WP_023642470.1|,gi|560887022|ref|WP_023644643.1|,gi|57116925|ref|YP_177848.1|	rs_myco_tuber1773_041514_cRAP123.fasta	51361.8	1	18	22	22	0.00609	0.299	SAASGLASGK	R	L	0.997	2.3	0.296	0	1	0	0	2	848.447	126279	305	314	Empty	TRUE
50 kDa	Rv1844c	gnd1	6-phosphogluconate dehydrogenase Gnd1	gi|148823055|ref|YP_001287809.1|,gi|397673709|ref|YP_006515244.1|,gi|525674508|ref|YP_008225946.1|,gi|560884759|ref|WP_023642470.1|,gi|560887022|ref|WP_023644643.1|,gi|57116925|ref|YP_177848.1|	rs_myco_tuber1773_041514_cRAP123.fasta	51361.8	1	18	22	22	0.00609	0.299	SALDLGVPVTGIAEAVFAR	K	A	0.997	2.32	0.465	0	1	0	0	2	1886.04	32368.2	277	295	Empty	TRUE
50 kDa	Rv1844c	gnd1	6-phosphogluconate dehydrogenase Gnd1	gi|148823055|ref|YP_001287809.1|,gi|397673709|ref|YP_006515244.1|,gi|525674508|ref|YP_008225946.1|,gi|560884759|ref|WP_023642470.1|,gi|560887022|ref|WP_023644643.1|,gi|57116925|ref|YP_177848.1|	rs_myco_tuber1773_041514_cRAP123.fasta	51361.8	1	18	22	22	0.00609	0.299	TARLPAALTQAQR	R	D	0.997	3.82	0.514	0	0	1	0	2	1396.8	414484	441	453	Empty	TRUE
50 kDa	Rv1844c	gnd1	6-phosphogluconate dehydrogenase Gnd1	gi|148823055|ref|YP_001287809.1|,gi|397673709|ref|YP_006515244.1|,gi|525674508|ref|YP_008225946.1|,gi|560884759|ref|WP_023642470.1|,gi|560887022|ref|WP_023644643.1|,gi|57116925|ref|YP_177848.1|	rs_myco_tuber1773_041514_cRAP123.fasta	51361.8	1	18	22	22	0.00609	0.299	TDALLKEHSSDGK	K	F	0.997	3.18	0.458	0	1	0	0	2	1400.7	68051.5	46	58	Empty	TRUE
50 kDa	Rv1844c	gnd1	6-phosphogluconate dehydrogenase Gnd1	gi|148823055|ref|YP_001287809.1|,gi|397673709|ref|YP_006515244.1|,gi|525674508|ref|YP_008225946.1|,gi|560884759|ref|WP_023642470.1|,gi|560887022|ref|WP_023644643.1|,gi|57116925|ref|YP_177848.1|	rs_myco_tuber1773_041514_cRAP123.fasta	51361.8	1	18	22	22	0.00609	0.299	TDALLKEHSSDGKFVR	K	S	0.997	2.86	0.442	0	0	0	0	2	1802.94	251521	46	61	Empty	TRUE
50 kDa	Rv1844c	gnd1	6-phosphogluconate dehydrogenase Gnd1	gi|148823055|ref|YP_001287809.1|,gi|397673709|ref|YP_006515244.1|,gi|525674508|ref|YP_008225946.1|,gi|560884759|ref|WP_023642470.1|,gi|560887022|ref|WP_023644643.1|,gi|57116925|ref|YP_177848.1|	rs_myco_tuber1773_041514_cRAP123.fasta	51361.8	1	18	22	22	0.00609	0.299	TGKPLVDVIVDR	K	A	0.997	3.17	0.3	0	0	1	0	2	1311.76	315322	253	264	Empty	TRUE
50 kDa	Rv1844c	gnd1	6-phosphogluconate dehydrogenase Gnd1	gi|148823055|ref|YP_001287809.1|,gi|397673709|ref|YP_006515244.1|,gi|525674508|ref|YP_008225946.1|,gi|560884759|ref|WP_023642470.1|,gi|560887022|ref|WP_023644643.1|,gi|57116925|ref|YP_177848.1|	rs_myco_tuber1773_041514_cRAP123.fasta	51361.8	1	18	22	22	0.00609	0.299	TGKPLVDVIVDRAEQK	K	G	0.997	3.21	0.365	0	0	1	1	2	1768	697001	253	268	Empty	TRUE
50 kDa	Rv3509c	ilvX	probable acetohydoxyacid synthase (acetolactate synthase)	gi|148663373|ref|YP_001284896.1|,gi|148824716|ref|YP_001289470.1|,gi|15610645|ref|NP_218026.1|,gi|197742603|ref|YP_002163894.1|,gi|397675463|ref|YP_006516998.1|,gi|525676736|ref|YP_008227597.1|	rs_myco_tuber1773_041514_cRAP123.fasta	52071.7	1	21	27	28	0.00775	0.377	ALDLLDISRPTMDFVK	K	I	0.997	4.67	0.543	0	2	0	0	2	1833.98	496421	457	472	Empty	TRUE
50 kDa	Rv3509c	ilvX	probable acetohydoxyacid synthase (acetolactate synthase)	gi|148663373|ref|YP_001284896.1|,gi|148824716|ref|YP_001289470.1|,gi|15610645|ref|NP_218026.1|,gi|197742603|ref|YP_002163894.1|,gi|397675463|ref|YP_006516998.1|,gi|525676736|ref|YP_008227597.1|	rs_myco_tuber1773_041514_cRAP123.fasta	52071.7	1	21	27	28	0.00775	0.377	ARVPMVVVVGDHATYHK	R	K	0.997	2.96	0.363	0	0	0	1	2	1895	193464	89	105	Empty	TRUE
50 kDa	Rv3509c	ilvX	probable acetohydoxyacid synthase (acetolactate synthase)	gi|148663373|ref|YP_001284896.1|,gi|148824716|ref|YP_001289470.1|,gi|15610645|ref|NP_218026.1|,gi|197742603|ref|YP_002163894.1|,gi|397675463|ref|YP_006516998.1|,gi|525676736|ref|YP_008227597.1|	rs_myco_tuber1773_041514_cRAP123.fasta	52071.7	1	21	27	28	0.00775	0.377	ENLDVTTVIYNNGAYDILR	R	I	0.997	4.52	0.598	0	1	0	0	2	2183.1	179195	423	441	Empty	TRUE
50 kDa	Rv3509c	ilvX	probable acetohydoxyacid synthase (acetolactate synthase)	gi|148663373|ref|YP_001284896.1|,gi|148824716|ref|YP_001289470.1|,gi|15610645|ref|NP_218026.1|,gi|197742603|ref|YP_002163894.1|,gi|397675463|ref|YP_006516998.1|,gi|525676736|ref|YP_008227597.1|	rs_myco_tuber1773_041514_cRAP123.fasta	52071.7	1	21	27	28	0.00775	0.377	GMLTLFEGVATGAADGYAR	R	I	0.997	3.15	0.569	0	1	1	0	2	1915.92	487960	42	60	Empty	TRUE
50 kDa	Rv3509c	ilvX	probable acetohydoxyacid synthase (acetolactate synthase)	gi|148663373|ref|YP_001284896.1|,gi|148824716|ref|YP_001289470.1|,gi|15610645|ref|NP_218026.1|,gi|197742603|ref|YP_002163894.1|,gi|397675463|ref|YP_006516998.1|,gi|525676736|ref|YP_008227597.1|	rs_myco_tuber1773_041514_cRAP123.fasta	52071.7	1	21	27	28	0.00775	0.377	GPGLTAAAR	R	I	0.997	2.47	0.365	0	1	0	0	2	813.458	1260020	208	216	Empty	TRUE
50 kDa	Rv3509c	ilvX	probable acetohydoxyacid synthase (acetolactate synthase)	gi|148663373|ref|YP_001284896.1|,gi|148824716|ref|YP_001289470.1|,gi|15610645|ref|NP_218026.1|,gi|197742603|ref|YP_002163894.1|,gi|397675463|ref|YP_006516998.1|,gi|525676736|ref|YP_008227597.1|	rs_myco_tuber1773_041514_cRAP123.fasta	52071.7	1	21	27	28	0.00775	0.377	HLVLAGAR	K	S	0.955	2.17	0.168	0	1	0	0	2	836.51	1062350	262	269	Empty	TRUE
50 kDa	Rv3509c	ilvX	probable acetohydoxyacid synthase (acetolactate synthase)	gi|148663373|ref|YP_001284896.1|,gi|148824716|ref|YP_001289470.1|,gi|15610645|ref|NP_218026.1|,gi|197742603|ref|YP_002163894.1|,gi|397675463|ref|YP_006516998.1|,gi|525676736|ref|YP_008227597.1|	rs_myco_tuber1773_041514_cRAP123.fasta	52071.7	1	21	27	28	0.00775	0.377	IAEGMGVPAR	K	R	0.997	2.6	0.274	0	1	0	0	2	1000.52	648734	473	482	Empty	TRUE
50 kDa	Rv3509c	ilvX	probable acetohydoxyacid synthase (acetolactate synthase)	gi|148663373|ref|YP_001284896.1|,gi|148824716|ref|YP_001289470.1|,gi|15610645|ref|NP_218026.1|,gi|197742603|ref|YP_002163894.1|,gi|397675463|ref|YP_006516998.1|,gi|525676736|ref|YP_008227597.1|	rs_myco_tuber1773_041514_cRAP123.fasta	52071.7	1	21	27	28	0.00775	0.377	IAEGMGVPARR	K	V	0.961	2.73	0.162	0	0	1	0	2	1156.63	334154	473	483	Empty	TRUE
50 kDa	Rv3509c	ilvX	probable acetohydoxyacid synthase (acetolactate synthase)	gi|148663373|ref|YP_001284896.1|,gi|148824716|ref|YP_001289470.1|,gi|15610645|ref|NP_218026.1|,gi|197742603|ref|YP_002163894.1|,gi|397675463|ref|YP_006516998.1|,gi|525676736|ref|YP_008227597.1|	rs_myco_tuber1773_041514_cRAP123.fasta	52071.7	1	21	27	28	0.00775	0.377	IVQATGAR	R	W	0.997	2.49	0.213	0	1	0	0	2	815.473	689305	217	224	Empty	TRUE
50 kDa	Rv3509c	ilvX	probable acetohydoxyacid synthase (acetolactate synthase)	gi|148663373|ref|YP_001284896.1|,gi|148824716|ref|YP_001289470.1|,gi|15610645|ref|NP_218026.1|,gi|197742603|ref|YP_002163894.1|,gi|397675463|ref|YP_006516998.1|,gi|525676736|ref|YP_008227597.1|	rs_myco_tuber1773_041514_cRAP123.fasta	52071.7	1	21	27	28	0.00775	0.377	LAYFAEGAAAQLDGVK	R	H	0.997	3.15	0.539	0	1	1	0	2	1623.84	1190760	246	261	Empty	TRUE
50 kDa	Rv3509c	ilvX	probable acetohydoxyacid synthase (acetolactate synthase)	gi|148663373|ref|YP_001284896.1|,gi|148824716|ref|YP_001289470.1|,gi|15610645|ref|NP_218026.1|,gi|197742603|ref|YP_002163894.1|,gi|397675463|ref|YP_006516998.1|,gi|525676736|ref|YP_008227597.1|	rs_myco_tuber1773_041514_cRAP123.fasta	52071.7	1	21	27	28	0.00775	0.377	LAYFAEGAAAQLDGVKHLVLAGAR	R	S	0.997	3.88	0.474	0	0	0	1	2	2441.33	91938.5	246	269	Empty	TRUE
50 kDa	Rv3509c	ilvX	probable acetohydoxyacid synthase (acetolactate synthase)	gi|148663373|ref|YP_001284896.1|,gi|148824716|ref|YP_001289470.1|,gi|15610645|ref|NP_218026.1|,gi|197742603|ref|YP_002163894.1|,gi|397675463|ref|YP_006516998.1|,gi|525676736|ref|YP_008227597.1|	rs_myco_tuber1773_041514_cRAP123.fasta	52071.7	1	21	27	28	0.00775	0.377	MRGMLTLFEGVATGAADGYAR	R	I	0.997	3.53	0.443	0	0	1	0	2	2219.06	276941	40	60	Empty	TRUE
50 kDa	Rv3509c	ilvX	probable acetohydoxyacid synthase (acetolactate synthase)	gi|148663373|ref|YP_001284896.1|,gi|148824716|ref|YP_001289470.1|,gi|15610645|ref|NP_218026.1|,gi|197742603|ref|YP_002163894.1|,gi|397675463|ref|YP_006516998.1|,gi|525676736|ref|YP_008227597.1|	rs_myco_tuber1773_041514_cRAP123.fasta	52071.7	1	21	27	28	0.00775	0.377	RTEAAADVGADAEAAIAASR	R	S	0.997	7.49	0.608	0	1	0	0	2	1915.95	297448	128	147	Empty	TRUE
50 kDa	Rv3509c	ilvX	probable acetohydoxyacid synthase (acetolactate synthase)	gi|148663373|ref|YP_001284896.1|,gi|148824716|ref|YP_001289470.1|,gi|15610645|ref|NP_218026.1|,gi|197742603|ref|YP_002163894.1|,gi|397675463|ref|YP_006516998.1|,gi|525676736|ref|YP_008227597.1|	rs_myco_tuber1773_041514_cRAP123.fasta	52071.7	1	21	27	28	0.00775	0.377	RVTTCEEFADALR	R	A	0.997	5.57	0.456	0	1	1	0	2	1567.75	912553	483	495	Empty	TRUE
50 kDa	Rv3509c	ilvX	probable acetohydoxyacid synthase (acetolactate synthase)	gi|148663373|ref|YP_001284896.1|,gi|148824716|ref|YP_001289470.1|,gi|15610645|ref|NP_218026.1|,gi|197742603|ref|YP_002163894.1|,gi|397675463|ref|YP_006516998.1|,gi|525676736|ref|YP_008227597.1|	rs_myco_tuber1773_041514_cRAP123.fasta	52071.7	1	21	27	28	0.00775	0.377	SGEPAMMLIGGDATR	R	G	0.997	2.1	0.408	0	1	0	0	2	1537.7	270183	193	207	Empty	TRUE
50 kDa	Rv3509c	ilvX	probable acetohydoxyacid synthase (acetolactate synthase)	gi|148663373|ref|YP_001284896.1|,gi|148824716|ref|YP_001289470.1|,gi|15610645|ref|NP_218026.1|,gi|197742603|ref|YP_002163894.1|,gi|397675463|ref|YP_006516998.1|,gi|525676736|ref|YP_008227597.1|	rs_myco_tuber1773_041514_cRAP123.fasta	52071.7	1	21	27	28	0.00775	0.377	SGEPAMMLIGGDATRGPGLTAAAR	R	I	0.997	2.53	0.299	0	0	1	0	2	2316.14	614348	193	216	Empty	TRUE
50 kDa	Rv3509c	ilvX	probable acetohydoxyacid synthase (acetolactate synthase)	gi|148663373|ref|YP_001284896.1|,gi|148824716|ref|YP_001289470.1|,gi|15610645|ref|NP_218026.1|,gi|197742603|ref|YP_002163894.1|,gi|397675463|ref|YP_006516998.1|,gi|525676736|ref|YP_008227597.1|	rs_myco_tuber1773_041514_cRAP123.fasta	52071.7	1	21	27	28	0.00775	0.377	TEAAADVGADAEAAIAASR	R	S	0.997	4.33	0.518	0	1	1	0	2	1759.85	413649	129	147	Empty	TRUE
50 kDa	Rv3509c	ilvX	probable acetohydoxyacid synthase (acetolactate synthase)	gi|148663373|ref|YP_001284896.1|,gi|148824716|ref|YP_001289470.1|,gi|15610645|ref|NP_218026.1|,gi|197742603|ref|YP_002163894.1|,gi|397675463|ref|YP_006516998.1|,gi|525676736|ref|YP_008227597.1|	rs_myco_tuber1773_041514_cRAP123.fasta	52071.7	1	21	27	28	0.00775	0.377	VGAGSDPGPK	R	A	0.997	2.47	0.449	0	2	0	0	2	884.447	231942	447	456	Empty	TRUE
50 kDa	Rv3509c	ilvX	probable acetohydoxyacid synthase (acetolactate synthase)	gi|148663373|ref|YP_001284896.1|,gi|148824716|ref|YP_001289470.1|,gi|15610645|ref|NP_218026.1|,gi|197742603|ref|YP_002163894.1|,gi|397675463|ref|YP_006516998.1|,gi|525676736|ref|YP_008227597.1|	rs_myco_tuber1773_041514_cRAP123.fasta	52071.7	1	21	27	28	0.00775	0.377	VPMVVVVGDHATYHK	R	K	0.997	3.23	0.397	0	0	2	0	2	1651.86	533747	91	105	Empty	TRUE
50 kDa	Rv3509c	ilvX	probable acetohydoxyacid synthase (acetolactate synthase)	gi|148663373|ref|YP_001284896.1|,gi|148824716|ref|YP_001289470.1|,gi|15610645|ref|NP_218026.1|,gi|197742603|ref|YP_002163894.1|,gi|397675463|ref|YP_006516998.1|,gi|525676736|ref|YP_008227597.1|	rs_myco_tuber1773_041514_cRAP123.fasta	52071.7	1	21	27	28	0.00775	0.377	VTTCEEFADALR	R	A	0.997	2.86	0.496	0	1	0	0	2	1411.65	521719	484	495	Empty	TRUE
50 kDa	Rv3509c	ilvX	probable acetohydoxyacid synthase (acetolactate synthase)	gi|148663373|ref|YP_001284896.1|,gi|148824716|ref|YP_001289470.1|,gi|15610645|ref|NP_218026.1|,gi|197742603|ref|YP_002163894.1|,gi|397675463|ref|YP_006516998.1|,gi|525676736|ref|YP_008227597.1|	rs_myco_tuber1773_041514_cRAP123.fasta	52071.7	1	21	27	28	0.00775	0.377	WLCETFPTCLER	R	G	0.997	3.23	0.483	0	1	0	0	2	1611.73	582565	225	236	Empty	TRUE
50 kDa	Rv3396c	guaA	GMP synthase GuaA [Mycobacterium tuberculosis str. Haarlem]	gi|544162128|ref|YP_008537846.1|	rs_myco_tuber1773_041514_cRAP123.fasta	56044.6	1	21	28	28	0.00775	0.417	AFEGAVRDVLDGK	R	T	0.997	3.87	0.534	0	1	0	0	2	1376.72	283396	316	328	Empty	TRUE
50 kDa	Rv3396c	guaA	GMP synthase GuaA [Mycobacterium tuberculosis str. Haarlem]	gi|544162128|ref|YP_008537846.1|	rs_myco_tuber1773_041514_cRAP123.fasta	56044.6	1	21	28	28	0.00775	0.417	ARQPVALVLSGGPASVYADGAPK	R	L	0.997	4.65	0.634	0	0	1	0	2	2224.21	569004	55	77	Empty	TRUE
50 kDa	Rv3396c	guaA	GMP synthase GuaA [Mycobacterium tuberculosis str. Haarlem]	gi|544162128|ref|YP_008537846.1|	rs_myco_tuber1773_041514_cRAP123.fasta	56044.6	1	21	28	28	0.00775	0.417	AVGRELGLPEEIVAR	R	Q	0.997	4.09	0.4	0	0	1	0	2	1608.91	551486	385	399	Empty	TRUE
50 kDa	Rv3396c	guaA	GMP synthase GuaA [Mycobacterium tuberculosis str. Haarlem]	gi|544162128|ref|YP_008537846.1|	rs_myco_tuber1773_041514_cRAP123.fasta	56044.6	1	21	28	28	0.00775	0.417	DVLDGKTAEFLVQGTLYPDVVESGGGSGTANIK	R	S	0.997	6.2	0.648	0	0	1	0	2	3337.68	120226	323	355	Empty	TRUE
50 kDa	Rv3396c	guaA	GMP synthase GuaA [Mycobacterium tuberculosis str. Haarlem]	gi|544162128|ref|YP_008537846.1|	rs_myco_tuber1773_041514_cRAP123.fasta	56044.6	1	21	28	28	0.00775	0.417	ELGLPEEIVAR	R	Q	0.997	2.66	0.408	0	1	0	0	2	1225.68	497511	389	399	Empty	TRUE
50 kDa	Rv3396c	guaA	GMP synthase GuaA [Mycobacterium tuberculosis str. Haarlem]	gi|544162128|ref|YP_008537846.1|	rs_myco_tuber1773_041514_cRAP123.fasta	56044.6	1	21	28	28	0.00775	0.417	ELGLPEEIVARQPFPGPGLGIR	R	I	0.997	4.26	0.359	0	0	1	0	2	2345.3	201838	389	410	Empty	TRUE
50 kDa	Rv3396c	guaA	GMP synthase GuaA [Mycobacterium tuberculosis str. Haarlem]	gi|544162128|ref|YP_008537846.1|	rs_myco_tuber1773_041514_cRAP123.fasta	56044.6	1	21	28	28	0.00775	0.417	FTLVEPLR	K	L	0.956	1.82	0.278	0	1	0	0	2	974.567	191735	369	376	Empty	TRUE
50 kDa	Rv3396c	guaA	GMP synthase GuaA [Mycobacterium tuberculosis str. Haarlem]	gi|544162128|ref|YP_008537846.1|	rs_myco_tuber1773_041514_cRAP123.fasta	56044.6	1	21	28	28	0.00775	0.417	ITNEVAEVNR	R	V	0.997	3.12	0.309	0	1	0	0	2	1144.6	621880	500	509	Empty	TRUE
50 kDa	Rv3396c	guaA	GMP synthase GuaA [Mycobacterium tuberculosis str. Haarlem]	gi|544162128|ref|YP_008537846.1|	rs_myco_tuber1773_041514_cRAP123.fasta	56044.6	1	21	28	28	0.00775	0.417	IVGEVTAK	R	R	0.996	1.97	0.294	0	1	0	0	2	816.483	1040080	411	418	Empty	TRUE
50 kDa	Rv3396c	guaA	GMP synthase GuaA [Mycobacterium tuberculosis str. Haarlem]	gi|544162128|ref|YP_008537846.1|	rs_myco_tuber1773_041514_cRAP123.fasta	56044.6	1	21	28	28	0.00775	0.417	IVGEVTAKR	R	V	0.997	2.37	0.261	0	1	0	0	2	972.584	130855	411	419	Empty	TRUE
50 kDa	Rv3396c	guaA	GMP synthase GuaA [Mycobacterium tuberculosis str. Haarlem]	gi|544162128|ref|YP_008537846.1|	rs_myco_tuber1773_041514_cRAP123.fasta	56044.6	1	21	28	28	0.00775	0.417	LAGVQYHPEVMHTPHGQQVLSR	R	F	0.997	3.47	0.501	0	0	1	1	2	2500.25	2117360	173	194	Empty	TRUE
50 kDa	Rv3396c	guaA	GMP synthase GuaA [Mycobacterium tuberculosis str. Haarlem]	gi|544162128|ref|YP_008537846.1|	rs_myco_tuber1773_041514_cRAP123.fasta	56044.6	1	21	28	28	0.00775	0.417	LLFKDEVR	R	A	0.997	2.18	0.299	0	1	0	0	2	1019.59	361732	377	384	Empty	TRUE
50 kDa	Rv3396c	guaA	GMP synthase GuaA [Mycobacterium tuberculosis str. Haarlem]	gi|544162128|ref|YP_008537846.1|	rs_myco_tuber1773_041514_cRAP123.fasta	56044.6	1	21	28	28	0.00775	0.417	LTCVFVDHGLLR	R	A	0.997	2.71	0.397	0	0	1	0	2	1429.76	640329	253	264	Empty	TRUE
50 kDa	Rv3396c	guaA	GMP synthase GuaA [Mycobacterium tuberculosis str. Haarlem]	gi|544162128|ref|YP_008537846.1|	rs_myco_tuber1773_041514_cRAP123.fasta	56044.6	1	21	28	28	0.00775	0.417	QPFPGPGLGIR	R	I	0.997	2.29	0.327	0	1	0	0	2	1138.64	731324	400	410	Empty	TRUE
50 kDa	Rv3396c	guaA	GMP synthase GuaA [Mycobacterium tuberculosis str. Haarlem]	gi|544162128|ref|YP_008537846.1|	rs_myco_tuber1773_041514_cRAP123.fasta	56044.6	1	21	28	28	0.00775	0.417	QPVALVLSGGPASVYADGAPK	R	L	0.997	3.8	0.525	0	1	1	0	2	1997.07	719324	57	77	Empty	TRUE
50 kDa	Rv3396c	guaA	GMP synthase GuaA [Mycobacterium tuberculosis str. Haarlem]	gi|544162128|ref|YP_008537846.1|	rs_myco_tuber1773_041514_cRAP123.fasta	56044.6	1	21	28	28	0.00775	0.417	RVDTLR	K	H	0.991	2.38	0.146	0	1	0	0	2	759.447	75133	419	424	Empty	TRUE
50 kDa	Rv3396c	guaA	GMP synthase GuaA [Mycobacterium tuberculosis str. Haarlem]	gi|544162128|ref|YP_008537846.1|	rs_myco_tuber1773_041514_cRAP123.fasta	56044.6	1	21	28	28	0.00775	0.417	SHHNVGGLPDDLKFTLVEPLR	K	L	0.997	4.58	0.626	0	0	1	1	2	2344.24	873626	356	376	Empty	TRUE
50 kDa	Rv3396c	guaA	GMP synthase GuaA [Mycobacterium tuberculosis str. Haarlem]	gi|544162128|ref|YP_008537846.1|	rs_myco_tuber1773_041514_cRAP123.fasta	56044.6	1	21	28	28	0.00775	0.417	TAEFLVQGTLYPDVVESGGGSGTANIK	K	S	0.997	4.6	0.589	0	0	1	0	2	2710.36	293813	329	355	Empty	TRUE
50 kDa	Rv3396c	guaA	GMP synthase GuaA [Mycobacterium tuberculosis str. Haarlem]	gi|544162128|ref|YP_008537846.1|	rs_myco_tuber1773_041514_cRAP123.fasta	56044.6	1	21	28	28	0.00775	0.417	TQIGDGHAICGLSGGVDSAVAAALVQR	R	A	0.997	5.75	0.586	0	0	1	1	2	2623.33	1305950	221	247	Empty	TRUE
50 kDa	Rv3396c	guaA	GMP synthase GuaA [Mycobacterium tuberculosis str. Haarlem]	gi|544162128|ref|YP_008537846.1|	rs_myco_tuber1773_041514_cRAP123.fasta	56044.6	1	21	28	28	0.00775	0.417	VFSEVIPHTASIEEIR	R	A	0.997	2.78	0.487	0	1	1	0	2	1826.96	1601970	39	54	Empty	TRUE
50 kDa	Rv3396c	guaA	GMP synthase GuaA [Mycobacterium tuberculosis str. Haarlem]	gi|544162128|ref|YP_008537846.1|	rs_myco_tuber1773_041514_cRAP123.fasta	56044.6	1	21	28	28	0.00775	0.417	VFSEVIPHTASIEEIRAR	R	Q	0.997	2.97	0.186	0	0	0	1	2	2054.1	549188	39	56	Empty	TRUE
50 kDa	Rv0860	fadB	Probable fatty oxidation protein FadB	gi|15608000|ref|NP_215375.1|,gi|397672676|ref|YP_006514211.1|,gi|560886430|ref|WP_023644077.1|,gi|560886831|ref|WP_023644456.1|	rs_myco_tuber1773_041514_cRAP123.fasta	76135.9	1	3	3	3	0.000831	0.0625	MPGGTPSSPGLAAILPSFPSNLRK	K	Q	0.997	3.39	0.318	0	0	1	0	2	2411.28	123555	228	251	Empty	TRUE
50 kDa	Rv0860	fadB	Probable fatty oxidation protein FadB	gi|15608000|ref|NP_215375.1|,gi|397672676|ref|YP_006514211.1|,gi|560886430|ref|WP_023644077.1|,gi|560886831|ref|WP_023644456.1|	rs_myco_tuber1773_041514_cRAP123.fasta	76135.9	1	3	3	3	0.000831	0.0625	TPIVVNDSR	K	G	0.997	2.31	0.316	0	1	0	0	2	1000.54	372233	499	507	Empty	TRUE
50 kDa	Rv0860	fadB	Probable fatty oxidation protein FadB	gi|15608000|ref|NP_215375.1|,gi|397672676|ref|YP_006514211.1|,gi|560886430|ref|WP_023644077.1|,gi|560886831|ref|WP_023644456.1|	rs_myco_tuber1773_041514_cRAP123.fasta	76135.9	1	3	3	3	0.000831	0.0625	YFASLVTGQVAK	R	N	0.997	2.59	0.559	0	1	0	0	2	1283.7	277868	286	297	Empty	TRUE
50 kDa	Rv0211	pckA	phosphoenolpyruvate carboxykinase	gi|148659975|ref|YP_001281498.1|,gi|148821404|ref|YP_001286158.1|,gi|15607352|ref|NP_214725.1|,gi|397671998|ref|YP_006513533.1|,gi|525673064|ref|YP_008224311.1|	rs_myco_tuber1773_041514_cRAP123.fasta	67254	1	13	18	18	0.00498	0.282	AETLGDDIAWMR	R	F	0.997	3.29	0.442	0	1	0	0	2	1377.65	483568	290	301	Empty	TRUE
50 kDa	Rv0211	pckA	phosphoenolpyruvate carboxykinase	gi|148659975|ref|YP_001281498.1|,gi|148821404|ref|YP_001286158.1|,gi|15607352|ref|NP_214725.1|,gi|397671998|ref|YP_006513533.1|,gi|525673064|ref|YP_008224311.1|	rs_myco_tuber1773_041514_cRAP123.fasta	67254	1	13	18	18	0.00498	0.282	ALHSVGAPLEPGQKDVAWPCSETK	K	Y	0.997	3.88	0.57	0	0	1	0	2	2577.28	338500	179	202	Empty	TRUE
50 kDa	Rv0211	pckA	phosphoenolpyruvate carboxykinase	gi|148659975|ref|YP_001281498.1|,gi|148821404|ref|YP_001286158.1|,gi|15607352|ref|NP_214725.1|,gi|397671998|ref|YP_006513533.1|,gi|525673064|ref|YP_008224311.1|	rs_myco_tuber1773_041514_cRAP123.fasta	67254	1	13	18	18	0.00498	0.282	DWQHGVFIGATLGSEQTAAAEGK	R	V	0.997	4.87	0.616	0	0	1	0	2	2373.15	433905	433	455	Empty	TRUE
50 kDa	Rv0211	pckA	phosphoenolpyruvate carboxykinase	gi|148659975|ref|YP_001281498.1|,gi|148821404|ref|YP_001286158.1|,gi|15607352|ref|NP_214725.1|,gi|397671998|ref|YP_006513533.1|,gi|525673064|ref|YP_008224311.1|	rs_myco_tuber1773_041514_cRAP123.fasta	67254	1	13	18	18	0.00498	0.282	EIWSYGSGYGGNALLGK	R	K	0.997	2.84	0.51	0	1	0	0	2	1771.87	227681	212	228	Empty	TRUE
50 kDa	Rv0211	pckA	phosphoenolpyruvate carboxykinase	gi|148659975|ref|YP_001281498.1|,gi|148821404|ref|YP_001286158.1|,gi|15607352|ref|NP_214725.1|,gi|397671998|ref|YP_006513533.1|,gi|525673064|ref|YP_008224311.1|	rs_myco_tuber1773_041514_cRAP123.fasta	67254	1	13	18	18	0.00498	0.282	EIWSYGSGYGGNALLGKK	R	C	0.997	3.02	0.502	0	0	1	0	2	1899.96	679150	212	229	Empty	TRUE
50 kDa	Rv0211	pckA	phosphoenolpyruvate carboxykinase	gi|148659975|ref|YP_001281498.1|,gi|148821404|ref|YP_001286158.1|,gi|15607352|ref|NP_214725.1|,gi|397671998|ref|YP_006513533.1|,gi|525673064|ref|YP_008224311.1|	rs_myco_tuber1773_041514_cRAP123.fasta	67254	1	13	18	18	0.00498	0.282	ETETNAAHPNSR	R	Y	0.997	3.15	0.49	0	1	1	0	2	1326.6	294953	378	389	Empty	TRUE
50 kDa	Rv0211	pckA	phosphoenolpyruvate carboxykinase	gi|148659975|ref|YP_001281498.1|,gi|148821404|ref|YP_001286158.1|,gi|15607352|ref|NP_214725.1|,gi|397671998|ref|YP_006513533.1|,gi|525673064|ref|YP_008224311.1|	rs_myco_tuber1773_041514_cRAP123.fasta	67254	1	13	18	18	0.00498	0.282	FLWPGFGENSR	R	V	0.997	2.75	0.473	0	1	0	0	2	1309.63	406004	510	520	Empty	TRUE
50 kDa	Rv0211	pckA	phosphoenolpyruvate carboxykinase	gi|148659975|ref|YP_001281498.1|,gi|148821404|ref|YP_001286158.1|,gi|15607352|ref|NP_214725.1|,gi|397671998|ref|YP_006513533.1|,gi|525673064|ref|YP_008224311.1|	rs_myco_tuber1773_041514_cRAP123.fasta	67254	1	13	18	18	0.00498	0.282	HADESKLPK	K	V	0.997	2.3	0.521	0	1	0	0	2	1024.54	35769.8	487	495	Empty	TRUE
50 kDa	Rv0211	pckA	phosphoenolpyruvate carboxykinase	gi|148659975|ref|YP_001281498.1|,gi|148821404|ref|YP_001286158.1|,gi|15607352|ref|NP_214725.1|,gi|397671998|ref|YP_006513533.1|,gi|525673064|ref|YP_008224311.1|	rs_myco_tuber1773_041514_cRAP123.fasta	67254	1	13	18	18	0.00498	0.282	LPTGVKDEFDALKER	K	L	0.997	3.73	0.45	0	0	1	1	2	1717.91	873151	590	604	Empty	TRUE
50 kDa	Rv0211	pckA	phosphoenolpyruvate carboxykinase	gi|148659975|ref|YP_001281498.1|,gi|148821404|ref|YP_001286158.1|,gi|15607352|ref|NP_214725.1|,gi|397671998|ref|YP_006513533.1|,gi|525673064|ref|YP_008224311.1|	rs_myco_tuber1773_041514_cRAP123.fasta	67254	1	13	18	18	0.00498	0.282	MGDDGFFVK	K	A	0.997	2.34	0.364	0	2	0	0	2	1031.45	983351	170	178	Empty	TRUE
50 kDa	Rv0211	pckA	phosphoenolpyruvate carboxykinase	gi|148659975|ref|YP_001281498.1|,gi|148821404|ref|YP_001286158.1|,gi|15607352|ref|NP_214725.1|,gi|397671998|ref|YP_006513533.1|,gi|525673064|ref|YP_008224311.1|	rs_myco_tuber1773_041514_cRAP123.fasta	67254	1	13	18	18	0.00498	0.282	NSYLALSDPSDVAR	K	V	0.997	3.94	0.592	0	1	0	0	2	1507.74	614348	68	81	Empty	TRUE
50 kDa	Rv0211	pckA	phosphoenolpyruvate carboxykinase	gi|148659975|ref|YP_001281498.1|,gi|148821404|ref|YP_001286158.1|,gi|15607352|ref|NP_214725.1|,gi|397671998|ref|YP_006513533.1|,gi|525673064|ref|YP_008224311.1|	rs_myco_tuber1773_041514_cRAP123.fasta	67254	1	13	18	18	0.00498	0.282	TNLAMLQPTIPGWR	K	A	0.997	3.73	0.467	0	2	1	0	2	1597.85	853097	276	289	Empty	TRUE
50 kDa	Rv0211	pckA	phosphoenolpyruvate carboxykinase	gi|148659975|ref|YP_001281498.1|,gi|148821404|ref|YP_001286158.1|,gi|15607352|ref|NP_214725.1|,gi|397671998|ref|YP_006513533.1|,gi|525673064|ref|YP_008224311.1|	rs_myco_tuber1773_041514_cRAP123.fasta	67254	1	13	18	18	0.00498	0.282	TTVPLVTEARDWQHGVFIGATLGSEQTAAAEGK	K	V	0.997	3.21	0.379	0	0	0	1	2	3440.74	52171.3	423	455	Empty	TRUE
50 kDa	Rv2855	mtr	mycothione reductase	gi|148662696|ref|YP_001284219.1|,gi|148824045|ref|YP_001288799.1|,gi|197738488|ref|YP_002159803.1|,gi|397674770|ref|YP_006516305.1|,gi|525675366|ref|YP_008226949.1|,gi|57117030|ref|YP_177910.1|	rs_myco_tuber1773_041514_cRAP123.fasta	49945.6	1	3	3	3	0.000831	0.0719	FGPVQADGR	R	Y	0.997	2.47	0.379	0	1	0	0	2	946.474	222644	114	122	Empty	TRUE
50 kDa	Rv2855	mtr	mycothione reductase	gi|148662696|ref|YP_001284219.1|,gi|148824045|ref|YP_001288799.1|,gi|197738488|ref|YP_002159803.1|,gi|397674770|ref|YP_006516305.1|,gi|525675366|ref|YP_008226949.1|,gi|57117030|ref|YP_177910.1|	rs_myco_tuber1773_041514_cRAP123.fasta	49945.6	1	3	3	3	0.000831	0.0719	GVFALGDVSSPYLLK	R	H	0.997	2.89	0.47	0	1	0	0	2	1565.86	176267	299	313	Empty	TRUE
50 kDa	Rv2855	mtr	mycothione reductase	gi|148662696|ref|YP_001284219.1|,gi|148824045|ref|YP_001288799.1|,gi|197738488|ref|YP_002159803.1|,gi|397674770|ref|YP_006516305.1|,gi|525675366|ref|YP_008226949.1|,gi|57117030|ref|YP_177910.1|	rs_myco_tuber1773_041514_cRAP123.fasta	49945.6	1	3	3	3	0.000831	0.0719	HCDDTICER	R	F	0.997	2.27	0.376	0	1	0	0	2	1205.47	29056.4	210	218	Empty	TRUE
50 kDa	Rv2845c	proS	prolyl-tRNA synthetase	gi|148662686|ref|YP_001284209.1|,gi|148824035|ref|YP_001288789.1|,gi|15609982|ref|NP_217361.1|,gi|197738482|ref|YP_002159797.1|,gi|397674760|ref|YP_006516295.1|,gi|525675359|ref|YP_008226940.1|	rs_myco_tuber1773_041514_cRAP123.fasta	63302.9	0.545	1	1	1	0.000277	0.0258	TLRDDPADAEVASHK	R	L	0.997	4.22	0.314	0	0	1	0	2	1624.79	169723	12	26	Empty	TRUE
50 kDa	Rv1836c		conserved protein	gi|148661642|ref|YP_001283165.1|,gi|148823048|ref|YP_001287802.1|,gi|15608973|ref|NP_216352.1|,gi|397673701|ref|YP_006515236.1|,gi|525674501|ref|YP_008225938.1|,gi|560884756|ref|WP_023642467.1|	rs_myco_tuber1773_041514_cRAP123.fasta	69647	0.545	1	1	1	0.000277	0.0207	LTGAAGSQAISDSR	R	S	0.997	3.7	0.525	0	1	0	0	2	1333.67	115406	234	247	Empty	TRUE
50 kDa	Rv1630	rpsA	30S ribosomal protein S1	gi|148661425|ref|YP_001282948.1|,gi|148822837|ref|YP_001287591.1|,gi|15608768|ref|NP_216146.1|,gi|397673484|ref|YP_006515019.1|,gi|525674322|ref|YP_008225737.1|	rs_myco_tuber1773_041514_cRAP123.fasta	53201.6	1	7	8	8	0.00222	0.2	ATQEDPWR	K	H	0.997	2.1	0.368	0	1	0	0	2	1002.46	216964	278	285	Empty	TRUE
50 kDa	Rv1630	rpsA	30S ribosomal protein S1	gi|148661425|ref|YP_001282948.1|,gi|148822837|ref|YP_001287591.1|,gi|15608768|ref|NP_216146.1|,gi|397673484|ref|YP_006515019.1|,gi|525674322|ref|YP_008225737.1|	rs_myco_tuber1773_041514_cRAP123.fasta	53201.6	1	7	8	8	0.00222	0.2	GGLILDIGLR	K	G	0.994	2.55	0.199	0	1	0	0	2	1026.63	131310	136	145	Empty	TRUE
50 kDa	Rv1630	rpsA	30S ribosomal protein S1	gi|148661425|ref|YP_001282948.1|,gi|148822837|ref|YP_001287591.1|,gi|15608768|ref|NP_216146.1|,gi|397673484|ref|YP_006515019.1|,gi|525674322|ref|YP_008225737.1|	rs_myco_tuber1773_041514_cRAP123.fasta	53201.6	1	7	8	8	0.00222	0.2	HVEVPDQVVAVGDDAMVK	R	V	0.997	2.84	0.482	0	0	1	0	2	1923.95	458848	330	347	Empty	TRUE
50 kDa	Rv1630	rpsA	30S ribosomal protein S1	gi|148661425|ref|YP_001282948.1|,gi|148822837|ref|YP_001287591.1|,gi|15608768|ref|NP_216146.1|,gi|397673484|ref|YP_006515019.1|,gi|525674322|ref|YP_008225737.1|	rs_myco_tuber1773_041514_cRAP123.fasta	53201.6	1	7	8	8	0.00222	0.2	QANEDYTEEFDPAK	K	Y	0.997	3.23	0.569	0	1	0	0	2	1656.7	215930	364	377	Empty	TRUE
50 kDa	Rv1630	rpsA	30S ribosomal protein S1	gi|148661425|ref|YP_001282948.1|,gi|148822837|ref|YP_001287591.1|,gi|15608768|ref|NP_216146.1|,gi|397673484|ref|YP_006515019.1|,gi|525674322|ref|YP_008225737.1|	rs_myco_tuber1773_041514_cRAP123.fasta	53201.6	1	7	8	8	0.00222	0.2	THAIGQIVPGKVTK	R	L	0.997	2.47	0.474	0	0	1	0	2	1448.86	519657	290	303	Empty	TRUE
50 kDa	Rv1630	rpsA	30S ribosomal protein S1	gi|148661425|ref|YP_001282948.1|,gi|148822837|ref|YP_001287591.1|,gi|15608768|ref|NP_216146.1|,gi|397673484|ref|YP_006515019.1|,gi|525674322|ref|YP_008225737.1|	rs_myco_tuber1773_041514_cRAP123.fasta	53201.6	1	7	8	8	0.00222	0.2	VEEGIEGLVHISELAER	R	H	0.997	2.73	0.309	0	0	1	0	2	1879.98	222721	313	329	Empty	TRUE
50 kDa	Rv1630	rpsA	30S ribosomal protein S1	gi|148661425|ref|YP_001282948.1|,gi|148822837|ref|YP_001287591.1|,gi|15608768|ref|NP_216146.1|,gi|397673484|ref|YP_006515019.1|,gi|525674322|ref|YP_008225737.1|	rs_myco_tuber1773_041514_cRAP123.fasta	53201.6	1	7	8	8	0.00222	0.2	VRDLQPYIGKEIEAK	R	I	0.997	3.78	0.377	0	0	1	1	2	1758.98	386939	158	172	Empty	TRUE
50 kDa	Rv2790c	ltp1	lipid-transfer protein	gi|148662632|ref|YP_001284155.1|,gi|148823978|ref|YP_001288732.1|,gi|197738432|ref|YP_002159747.1|,gi|397674701|ref|YP_006516236.1|,gi|448824790|ref|NP_217306.3|,gi|525675311|ref|YP_008226884.1|	rs_myco_tuber1773_041514_cRAP123.fasta	42904.3	0.998	2	2	2	0.000554	0.102	LQCSPTSDGSAAVVLASEDYLANHNLAGR	K	A	0.997	5.54	0.542	0	0	1	0	2	3016.44	88864.3	216	244	Empty	TRUE
50 kDa	Rv2790c	ltp1	lipid-transfer protein	gi|148662632|ref|YP_001284155.1|,gi|148823978|ref|YP_001288732.1|,gi|197738432|ref|YP_002159747.1|,gi|397674701|ref|YP_006516236.1|,gi|448824790|ref|NP_217306.3|,gi|525675311|ref|YP_008226884.1|	rs_myco_tuber1773_041514_cRAP123.fasta	42904.3	0.998	2	2	2	0.000554	0.102	WVVNPSGGLISK	R	G	0.997	2.97	0.34	0	1	0	0	2	1256.7	273734	335	346	Empty	TRUE
50 kDa	Rv2244	acpM	acyl carrier protein	gi|148662065|ref|YP_001283588.1|,gi|148823452|ref|YP_001288206.1|,gi|15609381|ref|NP_216760.1|,gi|197740856|ref|YP_002162170.1|,gi|397674132|ref|YP_006515667.1|,gi|525674853|ref|YP_008226343.1|	rs_myco_tuber1773_041514_cRAP123.fasta	12524	1	4	6	6	0.00166	0.443	AKIESENPDAVANVQAR	R	L	0.997	4.26	0.394	0	1	1	0	2	1811.92	1670690	93	109	Empty	TRUE
50 kDa	Rv2244	acpM	acyl carrier protein	gi|148662065|ref|YP_001283588.1|,gi|148823452|ref|YP_001288206.1|,gi|15609381|ref|NP_216760.1|,gi|197740856|ref|YP_002162170.1|,gi|397674132|ref|YP_006515667.1|,gi|525674853|ref|YP_008226343.1|	rs_myco_tuber1773_041514_cRAP123.fasta	12524	1	4	6	6	0.00166	0.443	IESENPDAVANVQAR	K	L	0.997	3.33	0.552	0	1	0	0	2	1612.79	415960	95	109	Empty	TRUE
50 kDa	Rv2244	acpM	acyl carrier protein	gi|148662065|ref|YP_001283588.1|,gi|148823452|ref|YP_001288206.1|,gi|15609381|ref|NP_216760.1|,gi|197740856|ref|YP_002162170.1|,gi|397674132|ref|YP_006515667.1|,gi|525674853|ref|YP_008226343.1|	rs_myco_tuber1773_041514_cRAP123.fasta	12524	1	4	6	6	0.00166	0.443	IPDEDLAGLR	K	T	0.997	2.77	0.325	0	1	0	0	2	1098.58	865754	59	68	Empty	TRUE
50 kDa	Rv2244	acpM	acyl carrier protein	gi|148662065|ref|YP_001283588.1|,gi|148823452|ref|YP_001288206.1|,gi|15609381|ref|NP_216760.1|,gi|197740856|ref|YP_002162170.1|,gi|397674132|ref|YP_006515667.1|,gi|525674853|ref|YP_008226343.1|	rs_myco_tuber1773_041514_cRAP123.fasta	12524	1	4	6	6	0.00166	0.443	TVGDVVAYIQKLEEENPEAAQALR	R	A	0.997	3.65	0.55	0	0	1	1	2	2643.36	384873	69	92	Empty	TRUE
50 kDa	Rv2672		proteinase	gi|148662513|ref|YP_001284036.1|,gi|148823862|ref|YP_001288616.1|,gi|15609809|ref|NP_217188.1|,gi|397674581|ref|YP_006516116.1|,gi|525675204|ref|YP_008226767.1|,gi|544161951|ref|YP_002159641.2|	rs_myco_tuber1773_041514_cRAP123.fasta	54015.3	0.998	2	2	2	0.000554	0.0379	GAVSALLSAAR	K	S	0.997	3.38	0.258	0	1	0	0	2	1015.59	285178	320	330	Empty	TRUE
50 kDa	Rv2672		proteinase	gi|148662513|ref|YP_001284036.1|,gi|148823862|ref|YP_001288616.1|,gi|15609809|ref|NP_217188.1|,gi|397674581|ref|YP_006516116.1|,gi|525675204|ref|YP_008226767.1|,gi|544161951|ref|YP_002159641.2|	rs_myco_tuber1773_041514_cRAP123.fasta	54015.3	0.998	2	2	2	0.000554	0.0379	LADALAAAR	K	S	0.997	3.34	0.263	0	1	0	0	2	871.5	218956	365	373	Empty	TRUE
50 kDa	Rv3244c	lpqB	lipoprotein LpqB	gi|148663107|ref|YP_001284630.1|,gi|148824446|ref|YP_001289200.1|,gi|15610380|ref|NP_217761.1|,gi|397675185|ref|YP_006516720.1|,gi|525675717|ref|YP_008227346.1|,gi|560879751|ref|WP_023637491.1|	rs_myco_tuber1773_041514_cRAP123.fasta	61281.9	0.998	2	3	3	0.000831	0.0395	AIQDPASGQPAR	R	I	0.997	2.72	0.36	0	1	0	0	2	1210.62	83691	417	428	Empty	TRUE
50 kDa	Rv3244c	lpqB	lipoprotein LpqB	gi|148663107|ref|YP_001284630.1|,gi|148824446|ref|YP_001289200.1|,gi|15610380|ref|NP_217761.1|,gi|397675185|ref|YP_006516720.1|,gi|525675717|ref|YP_008227346.1|,gi|560879751|ref|WP_023637491.1|	rs_myco_tuber1773_041514_cRAP123.fasta	61281.9	0.998	2	3	3	0.000831	0.0395	MPEQTAAAVSR	R	S	0.997	3.03	0.37	0	2	0	0	2	1176.57	189273	344	354	Empty	TRUE
50 kDa	Rv3339c	icd1	isocitrate dehydrogenase	gi|148663202|ref|YP_001284725.1|,gi|148824544|ref|YP_001289298.1|,gi|15610475|ref|NP_217856.1|,gi|397675285|ref|YP_006516820.1|,gi|525675801|ref|YP_008227442.1|,gi|560885055|ref|WP_023642758.1|	rs_myco_tuber1773_041514_cRAP123.fasta	45514.8	0.998	2	2	2	0.000554	0.0782	NILGGTIFREPIVISNVPR	R	L	0.997	3.87	0.219	0	0	1	0	2	2095.2	241391	104	122	Empty	TRUE
50 kDa	Rv3339c	icd1	isocitrate dehydrogenase	gi|148663202|ref|YP_001284725.1|,gi|148824544|ref|YP_001289298.1|,gi|15610475|ref|NP_217856.1|,gi|397675285|ref|YP_006516820.1|,gi|525675801|ref|YP_008227442.1|,gi|560885055|ref|WP_023642758.1|	rs_myco_tuber1773_041514_cRAP123.fasta	45514.8	0.998	2	2	2	0.000554	0.0782	TVEAEAAHGTVTR	K	H	0.997	3.06	0.454	0	1	0	0	2	1341.68	12540.8	305	317	Empty	TRUE
50 kDa	Rv3722c		conserved protein	gi|148663587|ref|YP_001285110.1|,gi|148824927|ref|YP_001289681.1|,gi|197737795|ref|YP_002159111.1|,gi|397675679|ref|YP_006517214.1|,gi|525676133|ref|YP_008227809.1|,gi|57117147|ref|NP_218239.2|	rs_myco_tuber1773_041514_cRAP123.fasta	47342.6	0.998	2	2	2	0.000554	0.0437	FALVAEVLDQR	K	L	0.997	3.3	0.361	0	1	0	0	2	1260.69	152568	322	332	Empty	TRUE
50 kDa	Rv3722c		conserved protein	gi|148663587|ref|YP_001285110.1|,gi|148824927|ref|YP_001289681.1|,gi|197737795|ref|YP_002159111.1|,gi|397675679|ref|YP_006517214.1|,gi|525676133|ref|YP_008227809.1|,gi|57117147|ref|NP_218239.2|	rs_myco_tuber1773_041514_cRAP123.fasta	47342.6	0.998	2	2	2	0.000554	0.0437	HQQILAPK	R	F	0.997	2.13	0.336	0	1	0	0	2	934.547	176256	314	321	Empty	TRUE
50 kDa	Rv1655	argD	acetylornithine aminotransferase	gi|148661451|ref|YP_001282974.1|,gi|148822864|ref|YP_001287618.1|,gi|15608793|ref|NP_216171.1|,gi|397673511|ref|YP_006515046.1|,gi|525674346|ref|YP_008225762.1|,gi|544161716|ref|YP_008537633.1|	rs_myco_tuber1773_041514_cRAP123.fasta	40910.2	0.998	2	2	2	0.000554	0.08	TGAFFAHQHDGITPDVVTLAK	R	G	0.997	3.55	0.346	0	0	1	0	2	2225.14	206405	233	253	Empty	TRUE
50 kDa	Rv1655	argD	acetylornithine aminotransferase	gi|148661451|ref|YP_001282974.1|,gi|148822864|ref|YP_001287618.1|,gi|15608793|ref|NP_216171.1|,gi|397673511|ref|YP_006515046.1|,gi|525674346|ref|YP_008225762.1|,gi|544161716|ref|YP_008537633.1|	rs_myco_tuber1773_041514_cRAP123.fasta	40910.2	0.998	2	2	2	0.000554	0.08	TGASTTTATMR	M	Q	0.997	2.27	0.33	0	1	0	0	1	1097.53	25088.4	2	12	Empty	TRUE
50 kDa	Rv3068c	pgmA	phosphoglucomutase	gi|148662922|ref|YP_001284445.1|,gi|148824260|ref|YP_001289014.1|,gi|15610205|ref|NP_217584.1|,gi|197738688|ref|YP_002160003.1|,gi|397674994|ref|YP_006516529.1|,gi|525675561|ref|YP_008227165.1|	rs_myco_tuber1773_041514_cRAP123.fasta	58266.2	1	11	12	12	0.00332	0.314	AAQGTTGPLFIGR	R	D	0.997	3.2	0.504	0	1	0	0	2	1288.7	492027	73	85	Empty	TRUE
50 kDa	Rv3068c	pgmA	phosphoglucomutase	gi|148662922|ref|YP_001284445.1|,gi|148824260|ref|YP_001289014.1|,gi|15610205|ref|NP_217584.1|,gi|197738688|ref|YP_002160003.1|,gi|397674994|ref|YP_006516529.1|,gi|525675561|ref|YP_008227165.1|	rs_myco_tuber1773_041514_cRAP123.fasta	58266.2	1	11	12	12	0.00332	0.314	DRYTPTPAISHAILTYNR	R	G	0.997	3.34	0.4	0	0	0	1	2	2089.08	334183	115	132	Empty	TRUE
50 kDa	Rv3068c	pgmA	phosphoglucomutase	gi|148662922|ref|YP_001284445.1|,gi|148824260|ref|YP_001289014.1|,gi|15610205|ref|NP_217584.1|,gi|197738688|ref|YP_002160003.1|,gi|397674994|ref|YP_006516529.1|,gi|525675561|ref|YP_008227165.1|	rs_myco_tuber1773_041514_cRAP123.fasta	58266.2	1	11	12	12	0.00332	0.314	FMTLDTDGKIR	R	M	0.997	2.8	0.478	0	0	1	0	2	1312.66	305783	266	276	Empty	TRUE
50 kDa	Rv3068c	pgmA	phosphoglucomutase	gi|148662922|ref|YP_001284445.1|,gi|148824260|ref|YP_001289014.1|,gi|15610205|ref|NP_217584.1|,gi|197738688|ref|YP_002160003.1|,gi|397674994|ref|YP_006516529.1|,gi|525675561|ref|YP_008227165.1|	rs_myco_tuber1773_041514_cRAP123.fasta	58266.2	1	11	12	12	0.00332	0.314	HGLDLTVVNPLVDATWR	R	F	0.997	3.88	0.487	0	0	1	0	2	1906.02	177328	249	265	Empty	TRUE
50 kDa	Rv3068c	pgmA	phosphoglucomutase	gi|148662922|ref|YP_001284445.1|,gi|148824260|ref|YP_001289014.1|,gi|15610205|ref|NP_217584.1|,gi|197738688|ref|YP_002160003.1|,gi|397674994|ref|YP_006516529.1|,gi|525675561|ref|YP_008227165.1|	rs_myco_tuber1773_041514_cRAP123.fasta	58266.2	1	11	12	12	0.00332	0.314	IGADPLGGASVDYWGEIAHR	R	H	0.997	5.31	0.641	0	0	1	0	2	2084.02	391934	229	248	Empty	TRUE
50 kDa	Rv3068c	pgmA	phosphoglucomutase	gi|148662922|ref|YP_001284445.1|,gi|148824260|ref|YP_001289014.1|,gi|15610205|ref|NP_217584.1|,gi|197738688|ref|YP_002160003.1|,gi|397674994|ref|YP_006516529.1|,gi|525675561|ref|YP_008227165.1|	rs_myco_tuber1773_041514_cRAP123.fasta	58266.2	1	11	12	12	0.00332	0.314	IYAESFRGPQHLVEVQQTAR	K	E	0.997	4.52	0.491	0	0	1	1	2	2329.2	721845	520	539	Empty	TRUE
50 kDa	Rv3068c	pgmA	phosphoglucomutase	gi|148662922|ref|YP_001284445.1|,gi|148824260|ref|YP_001289014.1|,gi|15610205|ref|NP_217584.1|,gi|197738688|ref|YP_002160003.1|,gi|397674994|ref|YP_006516529.1|,gi|525675561|ref|YP_008227165.1|	rs_myco_tuber1773_041514_cRAP123.fasta	58266.2	1	11	12	12	0.00332	0.314	LSADQVSATELAGEPITAK	R	L	0.997	3.56	0.546	0	1	0	0	2	1900.99	514101	466	484	Empty	TRUE
50 kDa	Rv3068c	pgmA	phosphoglucomutase	gi|148662922|ref|YP_001284445.1|,gi|148824260|ref|YP_001289014.1|,gi|15610205|ref|NP_217584.1|,gi|197738688|ref|YP_002160003.1|,gi|397674994|ref|YP_006516529.1|,gi|525675561|ref|YP_008227165.1|	rs_myco_tuber1773_041514_cRAP123.fasta	58266.2	1	11	12	12	0.00332	0.314	RANEILLAR	K	S	0.997	4	0.154	0	1	0	0	2	1055.63	335019	177	185	Empty	TRUE
50 kDa	Rv3068c	pgmA	phosphoglucomutase	gi|148662922|ref|YP_001284445.1|,gi|148824260|ref|YP_001289014.1|,gi|15610205|ref|NP_217584.1|,gi|197738688|ref|YP_002160003.1|,gi|397674994|ref|YP_006516529.1|,gi|525675561|ref|YP_008227165.1|	rs_myco_tuber1773_041514_cRAP123.fasta	58266.2	1	11	12	12	0.00332	0.314	TVVSSSIIDRVVAGIGR	K	Q	0.997	3.82	0.296	0	0	1	0	2	1729	260049	351	367	Empty	TRUE
50 kDa	Rv3068c	pgmA	phosphoglucomutase	gi|148662922|ref|YP_001284445.1|,gi|148824260|ref|YP_001289014.1|,gi|15610205|ref|NP_217584.1|,gi|197738688|ref|YP_002160003.1|,gi|397674994|ref|YP_006516529.1|,gi|525675561|ref|YP_008227165.1|	rs_myco_tuber1773_041514_cRAP123.fasta	58266.2	1	11	12	12	0.00332	0.314	YHALAGEYGGPCYAR	R	I	0.997	3.09	0.543	0	0	1	0	2	1684.75	520401	436	450	Empty	TRUE
50 kDa	Rv3068c	pgmA	phosphoglucomutase	gi|148662922|ref|YP_001284445.1|,gi|148824260|ref|YP_001289014.1|,gi|15610205|ref|NP_217584.1|,gi|197738688|ref|YP_002160003.1|,gi|397674994|ref|YP_006516529.1|,gi|525675561|ref|YP_008227165.1|	rs_myco_tuber1773_041514_cRAP123.fasta	58266.2	1	11	12	12	0.00332	0.314	YQIATGNDADADR	R	H	0.997	3.45	0.451	0	1	0	0	2	1409.63	340158	299	311	Empty	TRUE
50 kDa	Rv0231	fadE4	acyl-CoA dehydrogenase fadE4	gi|148821424|ref|YP_001286178.1|,gi|15607372|ref|NP_214745.1|,gi|397672019|ref|YP_006513554.1|,gi|525673083|ref|YP_008224331.1|,gi|560883521|ref|WP_023641260.1|,gi|560886198|ref|WP_023643851.1|	rs_myco_tuber1773_041514_cRAP123.fasta	63465.9	1	3	3	3	0.000831	0.0546	VITALWDVIAAK	R	G	0.997	2.61	0.323	0	1	0	0	2	1299.77	142115	340	351	Empty	TRUE
50 kDa	Rv0231	fadE4	acyl-CoA dehydrogenase fadE4	gi|148821424|ref|YP_001286178.1|,gi|15607372|ref|NP_214745.1|,gi|397672019|ref|YP_006513554.1|,gi|525673083|ref|YP_008224331.1|,gi|560883521|ref|WP_023641260.1|,gi|560886198|ref|WP_023643851.1|	rs_myco_tuber1773_041514_cRAP123.fasta	63465.9	1	3	3	3	0.000831	0.0546	YLLYSPLTK	R	A	0.997	1.99	0.389	0	1	0	0	2	1097.62	460443	322	330	Empty	TRUE
50 kDa	Rv0231	fadE4	acyl-CoA dehydrogenase fadE4	gi|148821424|ref|YP_001286178.1|,gi|15607372|ref|NP_214745.1|,gi|397672019|ref|YP_006513554.1|,gi|525673083|ref|YP_008224331.1|,gi|560883521|ref|WP_023641260.1|,gi|560886198|ref|WP_023643851.1|	rs_myco_tuber1773_041514_cRAP123.fasta	63465.9	1	3	3	3	0.000831	0.0546	YYIGNANVAR	K	M	0.997	2.65	0.325	0	1	0	0	2	1140.58	320033	164	173	Empty	TRUE
50 kDa	Rv0753c	mmsA	methylmalonate-semialdehyde dehydrogenase MmsA	gi|148660529|ref|YP_001282052.1|,gi|148821958|ref|YP_001286712.1|,gi|15607893|ref|NP_215267.1|,gi|197739511|ref|YP_002160825.1|,gi|397672564|ref|YP_006514099.1|,gi|525673555|ref|YP_008224852.1|	rs_myco_tuber1773_041514_cRAP123.fasta	54454	1	17	20	20	0.00554	0.482	ADYGPLVTGAALAR	K	V	0.997	3.18	0.519	0	1	0	0	2	1374.74	1015690	320	333	Empty	TRUE
50 kDa	Rv0753c	mmsA	methylmalonate-semialdehyde dehydrogenase MmsA	gi|148660529|ref|YP_001282052.1|,gi|148821958|ref|YP_001286712.1|,gi|15607893|ref|NP_215267.1|,gi|197739511|ref|YP_002160825.1|,gi|397672564|ref|YP_006514099.1|,gi|525673555|ref|YP_008224852.1|	rs_myco_tuber1773_041514_cRAP123.fasta	54454	1	17	20	20	0.00554	0.482	AGPALACGNAFVLKPSERDPSVPVR	K	L	0.997	4.17	0.408	0	0	1	0	2	2608.37	185558	161	185	Empty	TRUE
50 kDa	Rv0753c	mmsA	methylmalonate-semialdehyde dehydrogenase MmsA	gi|148660529|ref|YP_001282052.1|,gi|148821958|ref|YP_001286712.1|,gi|15607893|ref|NP_215267.1|,gi|197739511|ref|YP_002160825.1|,gi|397672564|ref|YP_006514099.1|,gi|525673555|ref|YP_008224852.1|	rs_myco_tuber1773_041514_cRAP123.fasta	54454	1	17	20	20	0.00554	0.482	AVGFVGSSDIAQYIYAGAAATGK	K	R	0.997	3.7	0.528	0	0	1	0	2	2217.12	187099	221	243	Empty	TRUE
50 kDa	Rv0753c	mmsA	methylmalonate-semialdehyde dehydrogenase MmsA	gi|148660529|ref|YP_001282052.1|,gi|148821958|ref|YP_001286712.1|,gi|15607893|ref|NP_215267.1|,gi|197739511|ref|YP_002160825.1|,gi|397672564|ref|YP_006514099.1|,gi|525673555|ref|YP_008224852.1|	rs_myco_tuber1773_041514_cRAP123.fasta	54454	1	17	20	20	0.00554	0.482	DGDAARDFVSR	R	V	0.997	3.5	0.391	0	1	1	0	2	1208.57	370594	431	441	Empty	TRUE
50 kDa	Rv0753c	mmsA	methylmalonate-semialdehyde dehydrogenase MmsA	gi|148660529|ref|YP_001282052.1|,gi|148821958|ref|YP_001286712.1|,gi|15607893|ref|NP_215267.1|,gi|197739511|ref|YP_002160825.1|,gi|397672564|ref|YP_006514099.1|,gi|525673555|ref|YP_008224852.1|	rs_myco_tuber1773_041514_cRAP123.fasta	54454	1	17	20	20	0.00554	0.482	EHGKTLADAR	R	G	0.997	1.78	0.366	0	0	1	0	2	1097.57	61664.6	91	100	Empty	TRUE
50 kDa	Rv0753c	mmsA	methylmalonate-semialdehyde dehydrogenase MmsA	gi|148660529|ref|YP_001282052.1|,gi|148821958|ref|YP_001286712.1|,gi|15607893|ref|NP_215267.1|,gi|197739511|ref|YP_002160825.1|,gi|397672564|ref|YP_006514099.1|,gi|525673555|ref|YP_008224852.1|	rs_myco_tuber1773_041514_cRAP123.fasta	54454	1	17	20	20	0.00554	0.482	NHMIVMPDADLDQAVDALIGAGYGSAGER	K	C	0.997	5.18	0.567	0	0	1	0	2	3018.39	192659	253	281	Empty	TRUE
50 kDa	Rv0753c	mmsA	methylmalonate-semialdehyde dehydrogenase MmsA	gi|148660529|ref|YP_001282052.1|,gi|148821958|ref|YP_001286712.1|,gi|15607893|ref|NP_215267.1|,gi|197739511|ref|YP_002160825.1|,gi|397672564|ref|YP_006514099.1|,gi|525673555|ref|YP_008224852.1|	rs_myco_tuber1773_041514_cRAP123.fasta	54454	1	17	20	20	0.00554	0.482	RAQCFGGAK	K	N	0.997	2.72	0.414	0	1	0	0	2	994.489	22775.9	244	252	Empty	TRUE
50 kDa	Rv0753c	mmsA	methylmalonate-semialdehyde dehydrogenase MmsA	gi|148660529|ref|YP_001282052.1|,gi|148821958|ref|YP_001286712.1|,gi|15607893|ref|NP_215267.1|,gi|197739511|ref|YP_002160825.1|,gi|397672564|ref|YP_006514099.1|,gi|525673555|ref|YP_008224852.1|	rs_myco_tuber1773_041514_cRAP123.fasta	54454	1	17	20	20	0.00554	0.482	SADVFDPNTGQIQAK	R	V	0.997	2.75	0.49	0	1	0	0	2	1590.78	577060	21	35	Empty	TRUE
50 kDa	Rv0753c	mmsA	methylmalonate-semialdehyde dehydrogenase MmsA	gi|148660529|ref|YP_001282052.1|,gi|148821958|ref|YP_001286712.1|,gi|15607893|ref|NP_215267.1|,gi|197739511|ref|YP_002160825.1|,gi|397672564|ref|YP_006514099.1|,gi|525673555|ref|YP_008224852.1|	rs_myco_tuber1773_041514_cRAP123.fasta	54454	1	17	20	20	0.00554	0.482	SDIDAAVASAVEAQK	K	G	0.997	3.48	0.528	0	1	0	0	2	1474.74	429994	42	56	Empty	TRUE
50 kDa	Rv0753c	mmsA	methylmalonate-semialdehyde dehydrogenase MmsA	gi|148660529|ref|YP_001282052.1|,gi|148821958|ref|YP_001286712.1|,gi|15607893|ref|NP_215267.1|,gi|197739511|ref|YP_002160825.1|,gi|397672564|ref|YP_006514099.1|,gi|525673555|ref|YP_008224852.1|	rs_myco_tuber1773_041514_cRAP123.fasta	54454	1	17	20	20	0.00554	0.482	TLADARGDVQR	K	G	0.997	3.3	0.166	0	1	0	0	2	1201.63	148233	95	105	Empty	TRUE
50 kDa	Rv0753c	mmsA	methylmalonate-semialdehyde dehydrogenase MmsA	gi|148660529|ref|YP_001282052.1|,gi|148821958|ref|YP_001286712.1|,gi|15607893|ref|NP_215267.1|,gi|197739511|ref|YP_002160825.1|,gi|397672564|ref|YP_006514099.1|,gi|525673555|ref|YP_008224852.1|	rs_myco_tuber1773_041514_cRAP123.fasta	54454	1	17	20	20	0.00554	0.482	TTQISHFIDGQR	M	T	0.997	2.99	0.36	0	1	1	0	1	1402.71	1006440	2	13	Empty	TRUE
50 kDa	Rv0753c	mmsA	methylmalonate-semialdehyde dehydrogenase MmsA	gi|148660529|ref|YP_001282052.1|,gi|148821958|ref|YP_001286712.1|,gi|15607893|ref|NP_215267.1|,gi|197739511|ref|YP_002160825.1|,gi|397672564|ref|YP_006514099.1|,gi|525673555|ref|YP_008224852.1|	rs_myco_tuber1773_041514_cRAP123.fasta	54454	1	17	20	20	0.00554	0.482	VGHSLDPKADYGPLVTGAALAR	R	V	0.997	2.82	0.373	0	0	0	1	2	2208.18	264969	312	333	Empty	TRUE
50 kDa	Rv0753c	mmsA	methylmalonate-semialdehyde dehydrogenase MmsA	gi|148660529|ref|YP_001282052.1|,gi|148821958|ref|YP_001286712.1|,gi|15607893|ref|NP_215267.1|,gi|197739511|ref|YP_002160825.1|,gi|397672564|ref|YP_006514099.1|,gi|525673555|ref|YP_008224852.1|	rs_myco_tuber1773_041514_cRAP123.fasta	54454	1	17	20	20	0.00554	0.482	VPMAGKSDIDAAVASAVEAQK	K	G	0.997	3.14	0.326	0	0	1	0	2	2074.05	426359	36	56	Empty	TRUE
50 kDa	Rv0753c	mmsA	methylmalonate-semialdehyde dehydrogenase MmsA	gi|148660529|ref|YP_001282052.1|,gi|148821958|ref|YP_001286712.1|,gi|15607893|ref|NP_215267.1|,gi|197739511|ref|YP_002160825.1|,gi|397672564|ref|YP_006514099.1|,gi|525673555|ref|YP_008224852.1|	rs_myco_tuber1773_041514_cRAP123.fasta	54454	1	17	20	20	0.00554	0.482	VQVGMVGVNVPIPVPVAYHTFGGWK	R	R	0.997	3.98	0.594	0	0	1	0	2	2667.41	230465	442	466	Empty	TRUE
50 kDa	Rv0753c	mmsA	methylmalonate-semialdehyde dehydrogenase MmsA	gi|148660529|ref|YP_001282052.1|,gi|148821958|ref|YP_001286712.1|,gi|15607893|ref|NP_215267.1|,gi|197739511|ref|YP_002160825.1|,gi|397672564|ref|YP_006514099.1|,gi|525673555|ref|YP_008224852.1|	rs_myco_tuber1773_041514_cRAP123.fasta	54454	1	17	20	20	0.00554	0.482	VRDYIGQGVAAGAELVVDGR	R	D	0.997	5.76	0.57	0	0	1	0	2	2045.08	358621	334	353	Empty	TRUE
50 kDa	Rv0753c	mmsA	methylmalonate-semialdehyde dehydrogenase MmsA	gi|148660529|ref|YP_001282052.1|,gi|148821958|ref|YP_001286712.1|,gi|15607893|ref|NP_215267.1|,gi|197739511|ref|YP_002160825.1|,gi|397672564|ref|YP_006514099.1|,gi|525673555|ref|YP_008224852.1|	rs_myco_tuber1773_041514_cRAP123.fasta	54454	1	17	20	20	0.00554	0.482	VRDYIGQGVAAGAELVVDGRDR	R	A	0.997	5.59	0.392	0	0	1	1	2	2316.21	628412	334	355	Empty	TRUE
50 kDa	Rv0753c	mmsA	methylmalonate-semialdehyde dehydrogenase MmsA	gi|148660529|ref|YP_001282052.1|,gi|148821958|ref|YP_001286712.1|,gi|15607893|ref|NP_215267.1|,gi|197739511|ref|YP_002160825.1|,gi|397672564|ref|YP_006514099.1|,gi|525673555|ref|YP_008224852.1|	rs_myco_tuber1773_041514_cRAP123.fasta	54454	1	17	20	20	0.00554	0.482	WPSGIKDGAEFVIPTMS	R	-	0.997	2.92	0.464	0	1	0	0	2	1850.9	248485	494	510	Empty	TRUE
50 kDa	Rv2220	glnA1	glutamine synthetase	gi|148662038|ref|YP_001283561.1|,gi|148823428|ref|YP_001288182.1|,gi|15609357|ref|NP_216736.1|,gi|197740834|ref|YP_002162148.1|,gi|397674106|ref|YP_006515641.1|,gi|525674832|ref|YP_008226317.1|	rs_myco_tuber1773_041514_cRAP123.fasta	53572.1	1	35	69	75	0.0208	0.69	ANGSFYEVDAISGWWNTGAATEADGSPNRGYK	R	V	0.997	4.3	0.48	0	0	1	0	2	3391.53	161610	148	179	Empty	TRUE
50 kDa	Rv2220	glnA1	glutamine synthetase	gi|148662038|ref|YP_001283561.1|,gi|148823428|ref|YP_001288182.1|,gi|15609357|ref|NP_216736.1|,gi|197740834|ref|YP_002162148.1|,gi|397674106|ref|YP_006515641.1|,gi|525674832|ref|YP_008226317.1|	rs_myco_tuber1773_041514_cRAP123.fasta	53572.1	1	35	69	75	0.0208	0.69	DEKVEYVDVR	K	F	0.997	2.99	0.406	0	0	1	0	2	1251.62	5790050	15	24	Empty	TRUE
50 kDa	Rv2220	glnA1	glutamine synthetase	gi|148662038|ref|YP_001283561.1|,gi|148823428|ref|YP_001288182.1|,gi|15609357|ref|NP_216736.1|,gi|197740834|ref|YP_002162148.1|,gi|397674106|ref|YP_006515641.1|,gi|525674832|ref|YP_008226317.1|	rs_myco_tuber1773_041514_cRAP123.fasta	53572.1	1	35	69	75	0.0208	0.69	DGAPLMYDETGYAGLSDTAR	K	H	0.997	3.77	0.648	0	3	3	0	2	2102.93	4487500	284	303	Empty	TRUE
50 kDa	Rv2220	glnA1	glutamine synthetase	gi|148662038|ref|YP_001283561.1|,gi|148823428|ref|YP_001288182.1|,gi|15609357|ref|NP_216736.1|,gi|197740834|ref|YP_002162148.1|,gi|397674106|ref|YP_006515641.1|,gi|525674832|ref|YP_008226317.1|	rs_myco_tuber1773_041514_cRAP123.fasta	53572.1	1	35	69	75	0.0208	0.69	DKMLTNLINSGFILEK	R	G	0.997	4.44	0.521	0	1	1	0	2	1851.99	1475860	200	215	Empty	TRUE
50 kDa	Rv2220	glnA1	glutamine synthetase	gi|148662038|ref|YP_001283561.1|,gi|148823428|ref|YP_001288182.1|,gi|15609357|ref|NP_216736.1|,gi|197740834|ref|YP_002162148.1|,gi|397674106|ref|YP_006515641.1|,gi|525674832|ref|YP_008226317.1|	rs_myco_tuber1773_041514_cRAP123.fasta	53572.1	1	35	69	75	0.0208	0.69	ENEIEPVNIRPHPYEFALYYDV	R	-	0.997	3.41	0.354	0	0	1	0	2	2707.3	288287	457	478	Empty	TRUE
50 kDa	Rv2220	glnA1	glutamine synthetase	gi|148662038|ref|YP_001283561.1|,gi|148823428|ref|YP_001288182.1|,gi|15609357|ref|NP_216736.1|,gi|197740834|ref|YP_002162148.1|,gi|397674106|ref|YP_006515641.1|,gi|525674832|ref|YP_008226317.1|	rs_myco_tuber1773_041514_cRAP123.fasta	53572.1	1	35	69	75	0.0208	0.69	FCDLPGIMQHFTIPASAFDK	R	S	0.997	3.06	0.468	0	2	2	0	2	2311.09	4900530	25	44	Empty	TRUE
50 kDa	Rv2220	glnA1	glutamine synthetase	gi|148662038|ref|YP_001283561.1|,gi|148823428|ref|YP_001288182.1|,gi|15609357|ref|NP_216736.1|,gi|197740834|ref|YP_002162148.1|,gi|397674106|ref|YP_006515641.1|,gi|525674832|ref|YP_008226317.1|	rs_myco_tuber1773_041514_cRAP123.fasta	53572.1	1	35	69	75	0.0208	0.69	GFQSIHESDMLLLPD	R	P	0.997	3	0.524	0	1	0	0	1	1717.81	187216	60	74	Empty	TRUE
50 kDa	Rv2220	glnA1	glutamine synthetase	gi|148662038|ref|YP_001283561.1|,gi|148823428|ref|YP_001288182.1|,gi|15609357|ref|NP_216736.1|,gi|197740834|ref|YP_002162148.1|,gi|397674106|ref|YP_006515641.1|,gi|525674832|ref|YP_008226317.1|	rs_myco_tuber1773_041514_cRAP123.fasta	53572.1	1	35	69	75	0.0208	0.69	GFQSIHESDMLLLPDPETAR	R	I	0.997	5.19	0.639	0	2	5	1	2	2256.1	16307000	60	79	Empty	TRUE
50 kDa	Rv2220	glnA1	glutamine synthetase	gi|148662038|ref|YP_001283561.1|,gi|148823428|ref|YP_001288182.1|,gi|15609357|ref|NP_216736.1|,gi|197740834|ref|YP_002162148.1|,gi|397674106|ref|YP_006515641.1|,gi|525674832|ref|YP_008226317.1|	rs_myco_tuber1773_041514_cRAP123.fasta	53572.1	1	35	69	75	0.0208	0.69	GFQSIHESDMLLLPDPETARIDPFR	R	A	0.997	3.31	0.495	0	0	2	2	2	2884.43	997219	60	84	Empty	TRUE
50 kDa	Rv2220	glnA1	glutamine synthetase	gi|148662038|ref|YP_001283561.1|,gi|148823428|ref|YP_001288182.1|,gi|15609357|ref|NP_216736.1|,gi|197740834|ref|YP_002162148.1|,gi|397674106|ref|YP_006515641.1|,gi|525674832|ref|YP_008226317.1|	rs_myco_tuber1773_041514_cRAP123.fasta	53572.1	1	35	69	75	0.0208	0.69	GGYFPVAPNDQYVDLR	K	D	0.997	3.11	0.427	0	1	1	0	2	1810.88	1796860	184	199	Empty	TRUE
50 kDa	Rv2220	glnA1	glutamine synthetase	gi|148662038|ref|YP_001283561.1|,gi|148823428|ref|YP_001288182.1|,gi|15609357|ref|NP_216736.1|,gi|197740834|ref|YP_002162148.1|,gi|397674106|ref|YP_006515641.1|,gi|525674832|ref|YP_008226317.1|	rs_myco_tuber1773_041514_cRAP123.fasta	53572.1	1	35	69	75	0.0208	0.69	GGYFPVAPNDQYVDLRDK	K	M	0.997	3.19	0.53	0	1	1	0	2	2054	1199010	184	201	Empty	TRUE
50 kDa	Rv2220	glnA1	glutamine synthetase	gi|148662038|ref|YP_001283561.1|,gi|148823428|ref|YP_001288182.1|,gi|15609357|ref|NP_216736.1|,gi|197740834|ref|YP_002162148.1|,gi|397674106|ref|YP_006515641.1|,gi|525674832|ref|YP_008226317.1|	rs_myco_tuber1773_041514_cRAP123.fasta	53572.1	1	35	69	75	0.0208	0.69	GHHEVGSGGQAEINYQFNSLLHAADDMQLYK	K	Y	0.997	7.07	0.631	0	0	1	2	2	3429.59	5729210	216	246	Empty	TRUE
50 kDa	Rv2220	glnA1	glutamine synthetase	gi|148662038|ref|YP_001283561.1|,gi|148823428|ref|YP_001288182.1|,gi|15609357|ref|NP_216736.1|,gi|197740834|ref|YP_002162148.1|,gi|397674106|ref|YP_006515641.1|,gi|525674832|ref|YP_008226317.1|	rs_myco_tuber1773_041514_cRAP123.fasta	53572.1	1	35	69	75	0.0208	0.69	GLAFDGSSIR	D	G	0.997	2.27	0.483	0	1	0	0	1	1022.53	293510	50	59	Empty	TRUE
50 kDa	Rv2220	glnA1	glutamine synthetase	gi|148662038|ref|YP_001283561.1|,gi|148823428|ref|YP_001288182.1|,gi|15609357|ref|NP_216736.1|,gi|197740834|ref|YP_002162148.1|,gi|397674106|ref|YP_006515641.1|,gi|525674832|ref|YP_008226317.1|	rs_myco_tuber1773_041514_cRAP123.fasta	53572.1	1	35	69	75	0.0208	0.69	HKGGYFPVAPNDQYVDLR	R	D	0.997	3.3	0.561	0	1	0	1	2	2076.03	1529790	182	199	Empty	TRUE
50 kDa	Rv2220	glnA1	glutamine synthetase	gi|148662038|ref|YP_001283561.1|,gi|148823428|ref|YP_001288182.1|,gi|15609357|ref|NP_216736.1|,gi|197740834|ref|YP_002162148.1|,gi|397674106|ref|YP_006515641.1|,gi|525674832|ref|YP_008226317.1|	rs_myco_tuber1773_041514_cRAP123.fasta	53572.1	1	35	69	75	0.0208	0.69	HKGGYFPVAPNDQYVDLRDK	R	M	0.997	4.22	0.549	0	1	1	1	2	2319.15	3052470	182	201	Empty	TRUE
50 kDa	Rv2220	glnA1	glutamine synthetase	gi|148662038|ref|YP_001283561.1|,gi|148823428|ref|YP_001288182.1|,gi|15609357|ref|NP_216736.1|,gi|197740834|ref|YP_002162148.1|,gi|397674106|ref|YP_006515641.1|,gi|525674832|ref|YP_008226317.1|	rs_myco_tuber1773_041514_cRAP123.fasta	53572.1	1	35	69	75	0.0208	0.69	HYIGGLLHHAPSLLAFTNPTVNSYK	R	R	0.997	3.77	0.415	0	0	0	1	2	2750.44	553804	304	328	Empty	TRUE
50 kDa	Rv2220	glnA1	glutamine synthetase	gi|148662038|ref|YP_001283561.1|,gi|148823428|ref|YP_001288182.1|,gi|15609357|ref|NP_216736.1|,gi|197740834|ref|YP_002162148.1|,gi|397674106|ref|YP_006515641.1|,gi|525674832|ref|YP_008226317.1|	rs_myco_tuber1773_041514_cRAP123.fasta	53572.1	1	35	69	75	0.0208	0.69	IPITGSNPK	R	A	0.997	2.22	0.29	0	1	0	0	2	926.531	545293	353	361	Empty	TRUE
50 kDa	Rv2220	glnA1	glutamine synthetase	gi|148662038|ref|YP_001283561.1|,gi|148823428|ref|YP_001288182.1|,gi|15609357|ref|NP_216736.1|,gi|197740834|ref|YP_002162148.1|,gi|397674106|ref|YP_006515641.1|,gi|525674832|ref|YP_008226317.1|	rs_myco_tuber1773_041514_cRAP123.fasta	53572.1	1	35	69	75	0.0208	0.69	KTPDDVFK	E	L	0.997	1.73	0.361	0	1	0	0	1	949.499	132045	4	11	Empty	TRUE
50 kDa	Rv2220	glnA1	glutamine synthetase	gi|148662038|ref|YP_001283561.1|,gi|148823428|ref|YP_001288182.1|,gi|15609357|ref|NP_216736.1|,gi|197740834|ref|YP_002162148.1|,gi|397674106|ref|YP_006515641.1|,gi|525674832|ref|YP_008226317.1|	rs_myco_tuber1773_041514_cRAP123.fasta	53572.1	1	35	69	75	0.0208	0.69	LAKDEKVEYVDVR	K	F	0.997	3.88	0.418	0	1	1	0	2	1563.84	3682970	12	24	Empty	TRUE
50 kDa	Rv2220	glnA1	glutamine synthetase	gi|148662038|ref|YP_001283561.1|,gi|148823428|ref|YP_001288182.1|,gi|15609357|ref|NP_216736.1|,gi|197740834|ref|YP_002162148.1|,gi|397674106|ref|YP_006515641.1|,gi|525674832|ref|YP_008226317.1|	rs_myco_tuber1773_041514_cRAP123.fasta	53572.1	1	35	69	75	0.0208	0.69	LVPGYEAPINLVYSQR	R	N	0.997	3.36	0.497	0	1	1	0	2	1818.97	2468000	330	345	Empty	TRUE
50 kDa	Rv2220	glnA1	glutamine synthetase	gi|148662038|ref|YP_001283561.1|,gi|148823428|ref|YP_001288182.1|,gi|15609357|ref|NP_216736.1|,gi|197740834|ref|YP_002162148.1|,gi|397674106|ref|YP_006515641.1|,gi|525674832|ref|YP_008226317.1|	rs_myco_tuber1773_041514_cRAP123.fasta	53572.1	1	35	69	75	0.0208	0.69	MLTNLINSGFILEK	K	G	0.997	2.55	0.477	0	1	2	0	2	1608.87	2807860	202	215	Empty	TRUE
50 kDa	Rv2220	glnA1	glutamine synthetase	gi|148662038|ref|YP_001283561.1|,gi|148823428|ref|YP_001288182.1|,gi|15609357|ref|NP_216736.1|,gi|197740834|ref|YP_002162148.1|,gi|397674106|ref|YP_006515641.1|,gi|525674832|ref|YP_008226317.1|	rs_myco_tuber1773_041514_cRAP123.fasta	53572.1	1	35	69	75	0.0208	0.69	NKIEPQAPVDK	K	D	0.997	2.76	0.491	0	1	0	0	2	1238.67	173802	393	403	Empty	TRUE
50 kDa	Rv2220	glnA1	glutamine synthetase	gi|148662038|ref|YP_001283561.1|,gi|148823428|ref|YP_001288182.1|,gi|15609357|ref|NP_216736.1|,gi|197740834|ref|YP_002162148.1|,gi|397674106|ref|YP_006515641.1|,gi|525674832|ref|YP_008226317.1|	rs_myco_tuber1773_041514_cRAP123.fasta	53572.1	1	35	69	75	0.0208	0.69	NTAWQNGK	K	T	0.994	1.96	0.33	0	1	0	0	2	918.443	245252	251	258	Empty	TRUE
50 kDa	Rv2220	glnA1	glutamine synthetase	gi|148662038|ref|YP_001283561.1|,gi|148823428|ref|YP_001288182.1|,gi|15609357|ref|NP_216736.1|,gi|197740834|ref|YP_002162148.1|,gi|397674106|ref|YP_006515641.1|,gi|525674832|ref|YP_008226317.1|	rs_myco_tuber1773_041514_cRAP123.fasta	53572.1	1	35	69	75	0.0208	0.69	PGYEAPINLVYSQR	V	N	0.997	4.06	0.613	0	1	1	0	1	1606.82	1902270	332	345	Empty	TRUE
50 kDa	Rv2220	glnA1	glutamine synthetase	gi|148662038|ref|YP_001283561.1|,gi|148823428|ref|YP_001288182.1|,gi|15609357|ref|NP_216736.1|,gi|197740834|ref|YP_002162148.1|,gi|397674106|ref|YP_006515641.1|,gi|525674832|ref|YP_008226317.1|	rs_myco_tuber1773_041514_cRAP123.fasta	53572.1	1	35	69	75	0.0208	0.69	PVAPNDQYVDLRDK	F	M	0.997	3.04	0.545	0	0	1	0	1	1629.82	263120	188	201	Empty	TRUE
50 kDa	Rv2220	glnA1	glutamine synthetase	gi|148662038|ref|YP_001283561.1|,gi|148823428|ref|YP_001288182.1|,gi|15609357|ref|NP_216736.1|,gi|197740834|ref|YP_002162148.1|,gi|397674106|ref|YP_006515641.1|,gi|525674832|ref|YP_008226317.1|	rs_myco_tuber1773_041514_cRAP123.fasta	53572.1	1	35	69	75	0.0208	0.69	RLEFR	K	S	0.997	2.3	0.176	0	1	0	0	2	720.415	951155	364	368	Empty	TRUE
50 kDa	Rv2220	glnA1	glutamine synthetase	gi|148662038|ref|YP_001283561.1|,gi|148823428|ref|YP_001288182.1|,gi|15609357|ref|NP_216736.1|,gi|197740834|ref|YP_002162148.1|,gi|397674106|ref|YP_006515641.1|,gi|525674832|ref|YP_008226317.1|	rs_myco_tuber1773_041514_cRAP123.fasta	53572.1	1	35	69	75	0.0208	0.69	RLVPGYEAPINLVYSQR	K	N	0.997	6.12	0.601	0	1	1	0	2	1975.08	1012180	329	345	Empty	TRUE
50 kDa	Rv2220	glnA1	glutamine synthetase	gi|148662038|ref|YP_001283561.1|,gi|148823428|ref|YP_001288182.1|,gi|15609357|ref|NP_216736.1|,gi|197740834|ref|YP_002162148.1|,gi|397674106|ref|YP_006515641.1|,gi|525674832|ref|YP_008226317.1|	rs_myco_tuber1773_041514_cRAP123.fasta	53572.1	1	35	69	75	0.0208	0.69	SACVRIPITGSNPK	R	A	0.997	4.41	0.456	0	1	1	0	2	1499.8	2734870	348	361	Empty	TRUE
50 kDa	Rv2220	glnA1	glutamine synthetase	gi|148662038|ref|YP_001283561.1|,gi|148823428|ref|YP_001288182.1|,gi|15609357|ref|NP_216736.1|,gi|197740834|ref|YP_002162148.1|,gi|397674106|ref|YP_006515641.1|,gi|525674832|ref|YP_008226317.1|	rs_myco_tuber1773_041514_cRAP123.fasta	53572.1	1	35	69	75	0.0208	0.69	SPDSSGNPYLAFSAMLMAGLDGIKNK	R	I	0.997	3.61	0.325	0	0	1	0	2	2716.3	496938	369	394	Empty	TRUE
50 kDa	Rv2220	glnA1	glutamine synthetase	gi|148662038|ref|YP_001283561.1|,gi|148823428|ref|YP_001288182.1|,gi|15609357|ref|NP_216736.1|,gi|197740834|ref|YP_002162148.1|,gi|397674106|ref|YP_006515641.1|,gi|525674832|ref|YP_008226317.1|	rs_myco_tuber1773_041514_cRAP123.fasta	53572.1	1	35	69	75	0.0208	0.69	SVFDDGLAFDGSSIR	K	G	0.997	3.12	0.567	0	2	1	0	2	1585.75	1808680	45	59	Empty	TRUE
50 kDa	Rv2220	glnA1	glutamine synthetase	gi|148662038|ref|YP_001283561.1|,gi|148823428|ref|YP_001288182.1|,gi|15609357|ref|NP_216736.1|,gi|197740834|ref|YP_002162148.1|,gi|397674106|ref|YP_006515641.1|,gi|525674832|ref|YP_008226317.1|	rs_myco_tuber1773_041514_cRAP123.fasta	53572.1	1	35	69	75	0.0208	0.69	TEKTPDDVFK	M	L	0.997	2.71	0.305	0	1	1	0	1	1179.59	42807600	2	11	Empty	TRUE
50 kDa	Rv2220	glnA1	glutamine synthetase	gi|148662038|ref|YP_001283561.1|,gi|148823428|ref|YP_001288182.1|,gi|15609357|ref|NP_216736.1|,gi|197740834|ref|YP_002162148.1|,gi|397674106|ref|YP_006515641.1|,gi|525674832|ref|YP_008226317.1|	rs_myco_tuber1773_041514_cRAP123.fasta	53572.1	1	35	69	75	0.0208	0.69	TGAATEADGSPNRGYK	N	V	0.997	3.6	0.487	0	0	1	0	1	1594.75	23293.6	164	179	Empty	TRUE
50 kDa	Rv2220	glnA1	glutamine synthetase	gi|148662038|ref|YP_001283561.1|,gi|148823428|ref|YP_001288182.1|,gi|15609357|ref|NP_216736.1|,gi|197740834|ref|YP_002162148.1|,gi|397674106|ref|YP_006515641.1|,gi|525674832|ref|YP_008226317.1|	rs_myco_tuber1773_041514_cRAP123.fasta	53572.1	1	35	69	75	0.0208	0.69	TPDDVFKLAK	K	D	0.997	2.72	0.402	0	1	0	0	2	1133.62	268186	5	14	Empty	TRUE
50 kDa	Rv2220	glnA1	glutamine synthetase	gi|148662038|ref|YP_001283561.1|,gi|148823428|ref|YP_001288182.1|,gi|15609357|ref|NP_216736.1|,gi|197740834|ref|YP_002162148.1|,gi|397674106|ref|YP_006515641.1|,gi|525674832|ref|YP_008226317.1|	rs_myco_tuber1773_041514_cRAP123.fasta	53572.1	1	35	69	75	0.0208	0.69	YIIKNTAWQNGK	K	T	0.997	2.89	0.304	0	1	0	0	2	1435.77	617444	247	258	Empty	TRUE
50 kDa	Rv0242c	fabG4	3-ketoacyl-ACP reductase	gi|148660007|ref|YP_001281530.1|,gi|148821436|ref|YP_001286190.1|,gi|15607383|ref|NP_214756.1|,gi|197738216|ref|YP_002159532.1|,gi|397672031|ref|YP_006513566.1|,gi|525673093|ref|YP_008224343.1|	rs_myco_tuber1773_041514_cRAP123.fasta	46830.9	1	13	13	13	0.0036	0.469	AALEKDYDLVGNNLGGR	R	W	0.997	4.39	0.586	0	1	0	0	2	1804.92	149558	62	78	Empty	TRUE
50 kDa	Rv0242c	fabG4	3-ketoacyl-ACP reductase	gi|148660007|ref|YP_001281530.1|,gi|148821436|ref|YP_001286190.1|,gi|15607383|ref|NP_214756.1|,gi|197738216|ref|YP_002159532.1|,gi|397672031|ref|YP_006513566.1|,gi|525673093|ref|YP_008224343.1|	rs_myco_tuber1773_041514_cRAP123.fasta	46830.9	1	13	13	13	0.0036	0.469	ADILVNNAGITR	K	D	0.997	2.89	0.296	0	1	0	0	2	1256.7	334667	289	300	Empty	TRUE
50 kDa	Rv0242c	fabG4	3-ketoacyl-ACP reductase	gi|148660007|ref|YP_001281530.1|,gi|148821436|ref|YP_001286190.1|,gi|15607383|ref|NP_214756.1|,gi|197738216|ref|YP_002159532.1|,gi|397672031|ref|YP_006513566.1|,gi|525673093|ref|YP_008224343.1|	rs_myco_tuber1773_041514_cRAP123.fasta	46830.9	1	13	13	13	0.0036	0.469	AGEPPLTGSLLIGGAGR	R	V	0.997	3.43	0.541	0	1	0	0	2	1565.86	389371	39	55	Empty	TRUE
50 kDa	Rv0242c	fabG4	3-ketoacyl-ACP reductase	gi|148660007|ref|YP_001281530.1|,gi|148821436|ref|YP_001286190.1|,gi|15607383|ref|NP_214756.1|,gi|197738216|ref|YP_002159532.1|,gi|397672031|ref|YP_006513566.1|,gi|525673093|ref|YP_008224343.1|	rs_myco_tuber1773_041514_cRAP123.fasta	46830.9	1	13	13	13	0.0036	0.469	AGMIGITQALAPGLAAK	K	G	0.997	2.65	0.457	0	1	0	0	2	1582.9	299450	365	381	Empty	TRUE
50 kDa	Rv0242c	fabG4	3-ketoacyl-ACP reductase	gi|148660007|ref|YP_001281530.1|,gi|148821436|ref|YP_001286190.1|,gi|15607383|ref|NP_214756.1|,gi|197738216|ref|YP_002159532.1|,gi|397672031|ref|YP_006513566.1|,gi|525673093|ref|YP_008224343.1|	rs_myco_tuber1773_041514_cRAP123.fasta	46830.9	1	13	13	13	0.0036	0.469	DGAHVVAIDVESAAENLAETASK	R	V	0.997	4.19	0.608	0	0	1	0	2	2297.13	442004	236	258	Empty	TRUE
50 kDa	Rv0242c	fabG4	3-ketoacyl-ACP reductase	gi|148660007|ref|YP_001281530.1|,gi|148821436|ref|YP_001286190.1|,gi|15607383|ref|NP_214756.1|,gi|197738216|ref|YP_002159532.1|,gi|397672031|ref|YP_006513566.1|,gi|525673093|ref|YP_008224343.1|	rs_myco_tuber1773_041514_cRAP123.fasta	46830.9	1	13	13	13	0.0036	0.469	GATTALVYLSPDAKPAATGLESTMR	R	F	0.997	4.83	0.531	0	0	1	0	2	2521.3	304002	155	179	Empty	TRUE
50 kDa	Rv0242c	fabG4	3-ketoacyl-ACP reductase	gi|148660007|ref|YP_001281530.1|,gi|148821436|ref|YP_001286190.1|,gi|15607383|ref|NP_214756.1|,gi|197738216|ref|YP_002159532.1|,gi|397672031|ref|YP_006513566.1|,gi|525673093|ref|YP_008224343.1|	rs_myco_tuber1773_041514_cRAP123.fasta	46830.9	1	13	13	13	0.0036	0.469	GIGATIAEVFAR	R	D	0.997	3.52	0.494	0	1	0	0	2	1204.67	226983	224	235	Empty	TRUE
50 kDa	Rv0242c	fabG4	3-ketoacyl-ACP reductase	gi|148660007|ref|YP_001281530.1|,gi|148821436|ref|YP_001286190.1|,gi|15607383|ref|NP_214756.1|,gi|197738216|ref|YP_002159532.1|,gi|397672031|ref|YP_006513566.1|,gi|525673093|ref|YP_008224343.1|	rs_myco_tuber1773_041514_cRAP123.fasta	46830.9	1	13	13	13	0.0036	0.469	LTEGLVGNGSIGEGGR	R	V	0.997	4.41	0.587	0	1	0	0	2	1515.78	339058	326	341	Empty	TRUE
50 kDa	Rv0242c	fabG4	3-ketoacyl-ACP reductase	gi|148660007|ref|YP_001281530.1|,gi|148821436|ref|YP_001286190.1|,gi|15607383|ref|NP_214756.1|,gi|197738216|ref|YP_002159532.1|,gi|397672031|ref|YP_006513566.1|,gi|525673093|ref|YP_008224343.1|	rs_myco_tuber1773_041514_cRAP123.fasta	46830.9	1	13	13	13	0.0036	0.469	QLGVPQPETLRR	R	Y	0.978	2.58	0.222	0	0	1	0	2	1393.79	372013	25	36	Empty	TRUE
50 kDa	Rv0242c	fabG4	3-ketoacyl-ACP reductase	gi|148660007|ref|YP_001281530.1|,gi|148821436|ref|YP_001286190.1|,gi|15607383|ref|NP_214756.1|,gi|197738216|ref|YP_002159532.1|,gi|397672031|ref|YP_006513566.1|,gi|525673093|ref|YP_008224343.1|	rs_myco_tuber1773_041514_cRAP123.fasta	46830.9	1	13	13	13	0.0036	0.469	SAYVDGQVFSVGADDSTPPADWEKPLDGK	K	V	0.993	2.33	0.271	0	0	1	0	2	3051.42	252416	186	214	Empty	TRUE
50 kDa	Rv0242c	fabG4	3-ketoacyl-ACP reductase	gi|148660007|ref|YP_001281530.1|,gi|148821436|ref|YP_001286190.1|,gi|15607383|ref|NP_214756.1|,gi|197738216|ref|YP_002159532.1|,gi|397672031|ref|YP_006513566.1|,gi|525673093|ref|YP_008224343.1|	rs_myco_tuber1773_041514_cRAP123.fasta	46830.9	1	13	13	13	0.0036	0.469	VIGLSSIAGIAGNR	R	G	0.997	3.5	0.403	0	1	0	0	2	1327.77	642761	342	355	Empty	TRUE
50 kDa	Rv0242c	fabG4	3-ketoacyl-ACP reductase	gi|148660007|ref|YP_001281530.1|,gi|148821436|ref|YP_001286190.1|,gi|15607383|ref|NP_214756.1|,gi|197738216|ref|YP_002159532.1|,gi|397672031|ref|YP_006513566.1|,gi|525673093|ref|YP_008224343.1|	rs_myco_tuber1773_041514_cRAP123.fasta	46830.9	1	13	13	13	0.0036	0.469	VVVVGGTPEAAASTNER	R	I	0.997	3.96	0.608	0	1	0	0	2	1656.86	456425	119	135	Empty	TRUE
50 kDa	Rv0242c	fabG4	3-ketoacyl-ACP reductase	gi|148660007|ref|YP_001281530.1|,gi|148821436|ref|YP_001286190.1|,gi|15607383|ref|NP_214756.1|,gi|197738216|ref|YP_002159532.1|,gi|397672031|ref|YP_006513566.1|,gi|525673093|ref|YP_008224343.1|	rs_myco_tuber1773_041514_cRAP123.fasta	46830.9	1	13	13	13	0.0036	0.469	YRAGEPPLTGSLLIGGAGR	R	V	0.997	4.79	0.443	0	0	1	0	2	1885.03	479173	37	55	Empty	TRUE
50 kDa	Rv0951	sucC	succinyl-CoA synthetase subunit beta	gi|148660730|ref|YP_001282253.1|,gi|148822160|ref|YP_001286914.1|,gi|15608091|ref|NP_215466.1|,gi|197739694|ref|YP_002161008.1|,gi|397672773|ref|YP_006514308.1|,gi|525673729|ref|YP_008225051.1|	rs_myco_tuber1773_041514_cRAP123.fasta	40925.8	0.545	1	1	1	0.000277	0.0233	HNVPSTPGR	K	V	0.997	2.03	0.363	0	1	0	0	2	964.496	42379.2	15	23	Empty	TRUE
50 kDa	Rv2502c	accD1	acetyl-CoA carboxylase subunit beta	gi|148662338|ref|YP_001283861.1|,gi|148823699|ref|YP_001288453.1|,gi|15609639|ref|NP_217018.1|,gi|197737525|ref|YP_002158843.1|,gi|397674406|ref|YP_006515941.1|,gi|525675065|ref|YP_008226593.1|	rs_myco_tuber1773_041514_cRAP123.fasta	56777.7	1	6	6	6	0.00166	0.153	AATGEIVSAEELGGGDLHSR	K	T	0.997	4.34	0.482	0	0	1	0	2	1968.96	376420	215	234	Empty	TRUE
50 kDa	Rv2502c	accD1	acetyl-CoA carboxylase subunit beta	gi|148662338|ref|YP_001283861.1|,gi|148823699|ref|YP_001288453.1|,gi|15609639|ref|NP_217018.1|,gi|197737525|ref|YP_002158843.1|,gi|397674406|ref|YP_006515941.1|,gi|525675065|ref|YP_008226593.1|	rs_myco_tuber1773_041514_cRAP123.fasta	56777.7	1	6	6	6	0.00166	0.153	AQYEDQGNPYYSTAR	R	L	0.997	3.74	0.553	0	1	0	0	2	1762.77	147874	477	491	Empty	TRUE
50 kDa	Rv2502c	accD1	acetyl-CoA carboxylase subunit beta	gi|148662338|ref|YP_001283861.1|,gi|148823699|ref|YP_001288453.1|,gi|15609639|ref|NP_217018.1|,gi|197737525|ref|YP_002158843.1|,gi|397674406|ref|YP_006515941.1|,gi|525675065|ref|YP_008226593.1|	rs_myco_tuber1773_041514_cRAP123.fasta	56777.7	1	6	6	6	0.00166	0.153	IVDGSEFSEFKAK	R	Y	0.963	2	0.279	0	1	0	0	2	1456.73	92000.8	304	316	Empty	TRUE
50 kDa	Rv2502c	accD1	acetyl-CoA carboxylase subunit beta	gi|148662338|ref|YP_001283861.1|,gi|148823699|ref|YP_001288453.1|,gi|15609639|ref|NP_217018.1|,gi|197737525|ref|YP_002158843.1|,gi|397674406|ref|YP_006515941.1|,gi|525675065|ref|YP_008226593.1|	rs_myco_tuber1773_041514_cRAP123.fasta	56777.7	1	6	6	6	0.00166	0.153	LWDDGIIDPADTR	R	T	0.997	2.83	0.374	0	1	0	0	2	1486.72	236153	492	504	Empty	TRUE
50 kDa	Rv2502c	accD1	acetyl-CoA carboxylase subunit beta	gi|148662338|ref|YP_001283861.1|,gi|148823699|ref|YP_001288453.1|,gi|15609639|ref|NP_217018.1|,gi|197737525|ref|YP_002158843.1|,gi|397674406|ref|YP_006515941.1|,gi|525675065|ref|YP_008226593.1|	rs_myco_tuber1773_041514_cRAP123.fasta	56777.7	1	6	6	6	0.00166	0.153	MVTAVACAR	K	V	0.997	2.24	0.329	0	1	0	0	2	994.481	132977	391	399	Empty	TRUE
50 kDa	Rv2502c	accD1	acetyl-CoA carboxylase subunit beta	gi|148662338|ref|YP_001283861.1|,gi|148823699|ref|YP_001288453.1|,gi|15609639|ref|NP_217018.1|,gi|197737525|ref|YP_002158843.1|,gi|397674406|ref|YP_006515941.1|,gi|525675065|ref|YP_008226593.1|	rs_myco_tuber1773_041514_cRAP123.fasta	56777.7	1	6	6	6	0.00166	0.153	VPYDVHEVVVR	R	I	0.997	2.47	0.376	0	0	1	0	2	1311.71	75331.1	293	303	Empty	TRUE
50 kDa	Rv1921c	lppF	lipoprotein LppF	gi|148661729|ref|YP_001283252.1|,gi|148823133|ref|YP_001287887.1|,gi|15609058|ref|NP_216437.1|,gi|397673789|ref|YP_006515324.1|,gi|525674578|ref|YP_008226022.1|,gi|560886527|ref|WP_023644170.1|	rs_myco_tuber1773_041514_cRAP123.fasta	44994.9	0.545	1	1	1	0.000277	0.0402	VWAGEVGLDDQHVVGVR	K	S	0.997	3.01	0.319	0	0	1	0	2	1835.94	82240.2	254	270	Empty	TRUE
50 kDa	Rv0418	lpqL	lipoprotein aminopeptidase LpqL	gi|148660183|ref|YP_001281706.1|,gi|148821614|ref|YP_001286368.1|,gi|15607559|ref|NP_214932.1|,gi|397672209|ref|YP_006513744.1|,gi|560879602|ref|WP_023637342.1|	rs_myco_tuber1773_041514_cRAP123.fasta	52041.9	1	12	14	14	0.00388	0.478	ALEYSLGTPPDGVTGPLVAAPADDSPGCSPSDYDRLPVSGAVVLVDR	R	G	0.997	4.41	0.526	0	0	0	1	2	4753.33	79798.4	128	174	Empty	TRUE
50 kDa	Rv0418	lpqL	lipoprotein aminopeptidase LpqL	gi|148660183|ref|YP_001281706.1|,gi|148821614|ref|YP_001286368.1|,gi|15607559|ref|NP_214932.1|,gi|397672209|ref|YP_006513744.1|,gi|560879602|ref|WP_023637342.1|	rs_myco_tuber1773_041514_cRAP123.fasta	52041.9	1	12	14	14	0.00388	0.478	AVGTPGYQASVDYVVNTLR	R	N	0.997	4.06	0.547	0	1	1	0	2	2010.03	692064	76	94	Empty	TRUE
50 kDa	Rv0418	lpqL	lipoprotein aminopeptidase LpqL	gi|148660183|ref|YP_001281706.1|,gi|148821614|ref|YP_001286368.1|,gi|15607559|ref|NP_214932.1|,gi|397672209|ref|YP_006513744.1|,gi|560879602|ref|WP_023637342.1|	rs_myco_tuber1773_041514_cRAP123.fasta	52041.9	1	12	14	14	0.00388	0.478	GAVALIIADNIDEQAMGGTLGANTDVKIPVVSVTK	R	S	0.997	4.02	0.411	0	0	1	1	2	3496.86	170965	190	224	Empty	TRUE
50 kDa	Rv0418	lpqL	lipoprotein aminopeptidase LpqL	gi|148660183|ref|YP_001281706.1|,gi|148821614|ref|YP_001286368.1|,gi|15607559|ref|NP_214932.1|,gi|397672209|ref|YP_006513744.1|,gi|560879602|ref|WP_023637342.1|	rs_myco_tuber1773_041514_cRAP123.fasta	52041.9	1	12	14	14	0.00388	0.478	GQPVVPEGSAGIER	R	T	0.997	3.4	0.5	0	1	0	0	2	1395.72	919678	369	382	Empty	TRUE
50 kDa	Rv0418	lpqL	lipoprotein aminopeptidase LpqL	gi|148660183|ref|YP_001281706.1|,gi|148821614|ref|YP_001286368.1|,gi|15607559|ref|NP_214932.1|,gi|397672209|ref|YP_006513744.1|,gi|560879602|ref|WP_023637342.1|	rs_myco_tuber1773_041514_cRAP123.fasta	52041.9	1	12	14	14	0.00388	0.478	GVVTLGGNTVEAR	K	A	0.997	3.72	0.399	0	1	0	0	2	1272.69	351169	115	127	Empty	TRUE
50 kDa	Rv0418	lpqL	lipoprotein aminopeptidase LpqL	gi|148660183|ref|YP_001281706.1|,gi|148821614|ref|YP_001286368.1|,gi|15607559|ref|NP_214932.1|,gi|397672209|ref|YP_006513744.1|,gi|560879602|ref|WP_023637342.1|	rs_myco_tuber1773_041514_cRAP123.fasta	52041.9	1	12	14	14	0.00388	0.478	LQDIANANDGTR	K	A	0.997	3.04	0.412	0	1	0	0	2	1287.63	321551	64	75	Empty	TRUE
50 kDa	Rv0418	lpqL	lipoprotein aminopeptidase LpqL	gi|148660183|ref|YP_001281706.1|,gi|148821614|ref|YP_001286368.1|,gi|15607559|ref|NP_214932.1|,gi|397672209|ref|YP_006513744.1|,gi|560879602|ref|WP_023637342.1|	rs_myco_tuber1773_041514_cRAP123.fasta	52041.9	1	12	14	14	0.00388	0.478	LTASTQSFK	K	A	0.997	2.17	0.424	0	1	0	0	2	982.52	301086	241	249	Empty	TRUE
50 kDa	Rv0418	lpqL	lipoprotein aminopeptidase LpqL	gi|148660183|ref|YP_001281706.1|,gi|148821614|ref|YP_001286368.1|,gi|15607559|ref|NP_214932.1|,gi|397672209|ref|YP_006513744.1|,gi|560879602|ref|WP_023637342.1|	rs_myco_tuber1773_041514_cRAP123.fasta	52041.9	1	12	14	14	0.00388	0.478	NRVSTDAMMAHLSK	R	L	0.997	3.43	0.445	0	0	1	0	2	1592.75	70462.6	50	63	Empty	TRUE
50 kDa	Rv0418	lpqL	lipoprotein aminopeptidase LpqL	gi|148660183|ref|YP_001281706.1|,gi|148821614|ref|YP_001286368.1|,gi|15607559|ref|NP_214932.1|,gi|397672209|ref|YP_006513744.1|,gi|560879602|ref|WP_023637342.1|	rs_myco_tuber1773_041514_cRAP123.fasta	52041.9	1	12	14	14	0.00388	0.478	NYVESLDIDALK	R	G	0.997	2.65	0.417	0	1	0	0	2	1379.71	303406	325	336	Empty	TRUE
50 kDa	Rv0418	lpqL	lipoprotein aminopeptidase LpqL	gi|148660183|ref|YP_001281706.1|,gi|148821614|ref|YP_001286368.1|,gi|15607559|ref|NP_214932.1|,gi|397672209|ref|YP_006513744.1|,gi|560879602|ref|WP_023637342.1|	rs_myco_tuber1773_041514_cRAP123.fasta	52041.9	1	12	14	14	0.00388	0.478	SAEQAELWGGTADEPFDPNYHQK	K	T	0.997	3.3	0.39	0	0	1	0	2	2590.15	292633	428	450	Empty	TRUE
50 kDa	Rv0418	lpqL	lipoprotein aminopeptidase LpqL	gi|148660183|ref|YP_001281706.1|,gi|148821614|ref|YP_001286368.1|,gi|15607559|ref|NP_214932.1|,gi|397672209|ref|YP_006513744.1|,gi|560879602|ref|WP_023637342.1|	rs_myco_tuber1773_041514_cRAP123.fasta	52041.9	1	12	14	14	0.00388	0.478	TAQDTSFDGRSDYDGFTLAGIPSGGLFSGAEVKK	K	S	0.997	5.04	0.405	0	0	0	1	2	3494.67	147265	394	427	Empty	TRUE
50 kDa	Rv0418	lpqL	lipoprotein aminopeptidase LpqL	gi|148660183|ref|YP_001281706.1|,gi|148821614|ref|YP_001286368.1|,gi|15607559|ref|NP_214932.1|,gi|397672209|ref|YP_006513744.1|,gi|560879602|ref|WP_023637342.1|	rs_myco_tuber1773_041514_cRAP123.fasta	52041.9	1	12	14	14	0.00388	0.478	TFVAYLK	R	M	0.997	2.07	0.311	0	1	0	0	2	841.482	495243	383	389	Empty	TRUE
50 kDa	Rv1007c	metS	methionyl-tRNA synthetase	gi|148660789|ref|YP_001282312.1|,gi|148822217|ref|YP_001286971.1|,gi|15608147|ref|NP_215523.1|,gi|197739740|ref|YP_002161054.1|,gi|397672833|ref|YP_006514368.1|,gi|525673778|ref|YP_008225109.1|	rs_myco_tuber1773_041514_cRAP123.fasta	58093.5	1	8	9	9	0.00249	0.235	EVPFGQDGSYSDEAIVTR	R	I	0.997	3.7	0.455	0	1	0	0	2	1969.91	228585	329	346	Empty	TRUE
50 kDa	Rv1007c	metS	methionyl-tRNA synthetase	gi|148660789|ref|YP_001282312.1|,gi|148822217|ref|YP_001286971.1|,gi|15608147|ref|NP_215523.1|,gi|197739740|ref|YP_002161054.1|,gi|397672833|ref|YP_006514368.1|,gi|525673778|ref|YP_008225109.1|	rs_myco_tuber1773_041514_cRAP123.fasta	58093.5	1	8	9	9	0.00249	0.235	FFVESETQLVDGTR	R	L	0.997	3.09	0.643	0	1	0	0	2	1627.8	170711	132	145	Empty	TRUE
50 kDa	Rv1007c	metS	methionyl-tRNA synthetase	gi|148660789|ref|YP_001282312.1|,gi|148822217|ref|YP_001286971.1|,gi|15608147|ref|NP_215523.1|,gi|197739740|ref|YP_002161054.1|,gi|397672833|ref|YP_006514368.1|,gi|525673778|ref|YP_008225109.1|	rs_myco_tuber1773_041514_cRAP123.fasta	58093.5	1	8	9	9	0.00249	0.235	ILDLLGQAPNQR	K	S	0.997	3.21	0.295	0	1	0	0	2	1337.75	441326	474	485	Empty	TRUE
50 kDa	Rv1007c	metS	methionyl-tRNA synthetase	gi|148660789|ref|YP_001282312.1|,gi|148822217|ref|YP_001286971.1|,gi|15608147|ref|NP_215523.1|,gi|197739740|ref|YP_002161054.1|,gi|397672833|ref|YP_006514368.1|,gi|525673778|ref|YP_008225109.1|	rs_myco_tuber1773_041514_cRAP123.fasta	58093.5	1	8	9	9	0.00249	0.235	INTDLANELGNLAQR	R	S	0.997	3.29	0.474	0	1	1	0	2	1641.86	496831	347	361	Empty	TRUE
50 kDa	Rv1007c	metS	methionyl-tRNA synthetase	gi|148660789|ref|YP_001282312.1|,gi|148822217|ref|YP_001286971.1|,gi|15608147|ref|NP_215523.1|,gi|197739740|ref|YP_002161054.1|,gi|397672833|ref|YP_006514368.1|,gi|525673778|ref|YP_008225109.1|	rs_myco_tuber1773_041514_cRAP123.fasta	58093.5	1	8	9	9	0.00249	0.235	LTPGTALPPPTGVFPR	R	Y	0.997	3.06	0.395	0	1	0	0	2	1620.91	326645	494	509	Empty	TRUE
50 kDa	Rv1007c	metS	methionyl-tRNA synthetase	gi|148660789|ref|YP_001282312.1|,gi|148822217|ref|YP_001286971.1|,gi|15608147|ref|NP_215523.1|,gi|197739740|ref|YP_002161054.1|,gi|397672833|ref|YP_006514368.1|,gi|525673778|ref|YP_008225109.1|	rs_myco_tuber1773_041514_cRAP123.fasta	58093.5	1	8	9	9	0.00249	0.235	MQEALNISFDR	R	F	0.997	3.03	0.394	0	1	0	0	2	1323.64	109948	80	90	Empty	TRUE
50 kDa	Rv1007c	metS	methionyl-tRNA synthetase	gi|148660789|ref|YP_001282312.1|,gi|148822217|ref|YP_001286971.1|,gi|15608147|ref|NP_215523.1|,gi|197739740|ref|YP_002161054.1|,gi|397672833|ref|YP_006514368.1|,gi|525673778|ref|YP_008225109.1|	rs_myco_tuber1773_041514_cRAP123.fasta	58093.5	1	8	9	9	0.00249	0.235	RNEVISFVSGGLDDLSISR	R	T	0.974	2.36	0.231	0	0	1	0	2	2064.07	308825	190	208	Empty	TRUE
50 kDa	Rv1007c	metS	methionyl-tRNA synthetase	gi|148660789|ref|YP_001282312.1|,gi|148822217|ref|YP_001286971.1|,gi|15608147|ref|NP_215523.1|,gi|197739740|ref|YP_002161054.1|,gi|397672833|ref|YP_006514368.1|,gi|525673778|ref|YP_008225109.1|	rs_myco_tuber1773_041514_cRAP123.fasta	58093.5	1	8	9	9	0.00249	0.235	VAQAAAAAGVPTAALAR	K	R	0.997	4.55	0.465	0	1	0	0	2	1508.85	306194	55	71	Empty	TRUE
50 kDa	Rv0946c	pgi	glucose-6-phosphate isomerase	gi|148660725|ref|YP_001282248.1|,gi|148822154|ref|YP_001286908.1|,gi|15608086|ref|NP_215461.1|,gi|197739690|ref|YP_002161004.1|,gi|397672767|ref|YP_006514302.1|,gi|525673725|ref|YP_008225045.1|	rs_myco_tuber1773_041514_cRAP123.fasta	59975.4	1	25	37	40	0.0111	0.503	ADGSPVSADTGEIFWGEPGTNGQHAFYQLLHQGTR	R	L	0.997	5.33	0.551	0	0	0	1	2	3743.75	263836	365	399	Empty	TRUE
50 kDa	Rv0946c	pgi	glucose-6-phosphate isomerase	gi|148660725|ref|YP_001282248.1|,gi|148822154|ref|YP_001286908.1|,gi|15608086|ref|NP_215461.1|,gi|197739690|ref|YP_002161004.1|,gi|397672767|ref|YP_006514302.1|,gi|525673725|ref|YP_008225045.1|	rs_myco_tuber1773_041514_cRAP123.fasta	59975.4	1	25	37	40	0.0111	0.503	ADGTPAHVVAHK	A	V	0.988	2.23	0.246	0	1	0	0	1	1202.63	169665	450	461	Empty	TRUE
50 kDa	Rv0946c	pgi	glucose-6-phosphate isomerase	gi|148660725|ref|YP_001282248.1|,gi|148822154|ref|YP_001286908.1|,gi|15608086|ref|NP_215461.1|,gi|197739690|ref|YP_002161004.1|,gi|397672767|ref|YP_006514302.1|,gi|525673725|ref|YP_008225045.1|	rs_myco_tuber1773_041514_cRAP123.fasta	59975.4	1	25	37	40	0.0111	0.503	ALLPVITGAGSPPPQSDSSTDGLVR	K	R	0.997	4.46	0.628	0	1	1	1	2	2435.28	890218	519	543	Empty	TRUE
50 kDa	Rv0946c	pgi	glucose-6-phosphate isomerase	gi|148660725|ref|YP_001282248.1|,gi|148822154|ref|YP_001286908.1|,gi|15608086|ref|NP_215461.1|,gi|197739690|ref|YP_002161004.1|,gi|397672767|ref|YP_006514302.1|,gi|525673725|ref|YP_008225045.1|	rs_myco_tuber1773_041514_cRAP123.fasta	59975.4	1	25	37	40	0.0111	0.503	ALLPVITGAGSPPPQSDSSTDGLVRR	K	Y	0.997	4.15	0.501	0	0	2	1	2	2591.38	1206270	519	544	Empty	TRUE
50 kDa	Rv0946c	pgi	glucose-6-phosphate isomerase	gi|148660725|ref|YP_001282248.1|,gi|148822154|ref|YP_001286908.1|,gi|15608086|ref|NP_215461.1|,gi|197739690|ref|YP_002161004.1|,gi|397672767|ref|YP_006514302.1|,gi|525673725|ref|YP_008225045.1|	rs_myco_tuber1773_041514_cRAP123.fasta	59975.4	1	25	37	40	0.0111	0.503	AVLHTALR	R	L	0.997	2.06	0.323	0	1	0	0	2	880.536	297958	97	104	Empty	TRUE
[truncated: 2,334 more rows]
